# Supplementary material for: The Appalbees menu: a multiyear, multilocus metagenetic assessment of pollen foraging by Appalachian Bombus affinis workers
Source: PeerJ. 2026 Jan 12;14:e20284. doi: 10.7717/peerj.20284 (PMC12805910; doi:10.7717/peerj.20284)
Supplement: Supplemental Information 1 [file peerj-14-20284-s001.fas]

>KP222390.1;tax=p:Streptophyta,c:NA,o:Malvales,f:Malvaceae,g:Abelmoschus,s:Abelmoschus_esculentus;
ATTGTCGAAGCCTGCCCAGCAGAACGACCCGCGAACGTGTTATCGAAAAACAACGGGTGGGGCGAGGCGGCATCCCCGCCCATCGTCCCCCTACCCTCGCCTCTCGGGGCGAAACGAACAAACCCCCGGCGCGAATCGCGCCAAGGAATCTGAATTGAAAGGAGCACGTCCCCCGTCGCCACCCCGTCCGCGGTGCGTGTGCCGCGGGGACGCTGCGACTTCGTCGTGAATACACAAAACGACTCTCGGCAACGGATATCTCGGCTCTCGCAACGATGAAGAACGCAGCGAAATGCGATACTTGGTGTGAATTGCAGAATCCCGTGAACCATCGAGTCTTTGAACGCAAGTTGCGCCCCAAGCCGTTAGGCCGAGGGCACGTCTGCCTGGGTGTCACGCATCGTCGCCCCCATCCAACCCTTTCCCCGGAGGGAACGGGTTGCGTTGCGGGCGGACAATGGCCTCCCGTCCGCGCATCGCCCGCGGTTGGCCCAAAATCGAGTCATCGGCGACCACGGTGCCGCGACGATCGGTGGTAACGCTTCGGGCTGCCTCGTTCGTAGTCGCGCGCTACCGTCGACCCCGGCTCTCCGACCCTTCCTGCACCGCGAACACGGTGCTCGCGTCGCGACCCCAGGTCAGGCGGGACTA

>MH710902.1;tax=p:Streptophyta,c:Magnoliopsida,o:Malvales,f:Malvaceae,g:Abutilon,s:Abutilon_theophrasti;
TCGAAACCTGCCTAGCAGAACGACCCGTGAATGCGTTATCATACAAAACACCGAGAGGGTGCGGATGCAATATTGCCCCAACCCCTCTCGATGCCTTGCTGCGTTTGGTCTTGCCTCATTCCACCTTGTGAGGGTGAGTTGCAATTCCCATCCACTCCAAGGCAAAACCAACAACCCCCGGCGCGAATTGCGCCAAGGAAATTAAATGAAAAGAGTGCAACGTTACTGTCTCCGACCCGTTCGCGGTGTTTGTGAGGGAGTGTCGCTGTTACTTTTGTCGTGAAAATACAAAACGACTCTCGGCAACGGATATCTCGGCTCTTGCATCGATGAAGAATGTAGCGAAATGCGATACTTGGTGTGAATTGCAGAATCCCGTGAACCATCGAGTCTTTGAATGCAAGTTGCGCCCGAGGCCATTAGGTCGAGGGCACGTCTGCCTGGGCGTCACACATCGTTGCCCCCATCAAACCTCGAGCTTATTCGGCTCAGGTCAAATTGTGGGCGGAAATTGGCTTCCCGTGTGCTCACCGTGCGCGGCTGGCCTAAAAATGAGTTTTCGGCGATGAAGTGCCGCAACAATCGGTGGGAATGCTTTCAGCTGCCTCGTTCGAAGTTGTGTGTGCTCGTCGATTCGAACCCTATGACCCTTTTGGCATCACAATGTTGGTGCTCGCA

>HQ658361.1;tax=p:Streptophyta,c:NA,o:Malvales,f:Malvaceae,g:Abutilon,s:Abutilon_theophrasti;
CCTGCATAGCAGAACGACCCGTGAATGTGTTATCATACAAAACAACGAGAGGGCGCGGGTTTAGACCGTCCCAACTTTCTCGATGCCTTGGTGCGTTTGGTCTTGCCACATCCCCCGTTTTGGAGGGTGACAAGCATGTTCCATCCACACAAAGGCAAAACCAACAACCCCCGGCGTGAATTGCGCCAAGGAATTAAAACTAAAAGAGGGCACGCTACTGTCGCAGACCCGTTTGCGGTGTTTGTGCGGCAGTGTCGTCTGCTACTTTTGTCGTGAAAAACAAAACGACTCTCGGCAACGGATATCTCGGCTCTCGCATCGATGAAGAACGTAGCGAAATGCGATACTTGGTGTGAATTGCAGAATCCCGCGAACCATCGAGTCTTTGAACGCAAGTTGCGCCCCAAGCCATTAGGCCGAGGGCACGTCTGCCTGGGTGTCACGCATCGTCGCCCCCATCAACACTGAGTGTGGGCGGAAATTGGCTTCCCGTGCGCTCATCGCTCGCGGTTGGCCTAAAAATGAGTCTTCGGCGATGAAGTGCCGCGACAATCGGTGGGAATGCTTTCAGCTGCCTCGTTCGTAGTCGTGTGCGCTCGTCGATTAGGACATCATGACCCTTTTTGCATCAAACTGTTGATGCTCGCATCGCGACCCCAGGTCAGGCGGGATTACCC

>GU441818.1;tax=p:Streptophyta,c:NA,o:Malpighiales,f:Euphorbiaceae,g:Acalypha,s:Acalypha_australis;
TCGAAACCTGCACAGCAGAACGACCCGCGAACACGTTATCAACTCATCGAGGGAGCGTCAGCTCTCTCACAGCCCCGGGTGGGACGGCTGTCCTAGCGATGCCCTTCTCACCCGACGGCACAACAACCAACTCGGGCGCGGATTGCGCCAAGGAACATTCACTAAAAAGAGAGCGTCTGCTCGGGACCCGGAGACGGTGCTCCTGGGCTTGCGTTTCCTCTTTCTAAATCTATAACGACTCTCGGCAACGGATATCTCGGCTCTCGCATCGATGAAGAACGCAGCAAAATGCGATACTTGGTGTGAATTGCAGAATCCCGTGAATCATCGAGTTTTTGAACGCAAGTTGCGCCCAAAGCCATTCGGCCGAGGGCACGTCTGCCTGGGTGTCACGTAAATGTCTCTCCCAACCAACTTTCGGTTGACGGAGCGGATATTGGCCTCCCGTGAGCCTCGAGCTCGTGGTTGGCCTAAATATCGAGTCCGCGGCCGGACGGCCTTCGACATTCGGTGGTTGTAATGACTCTCTGAGCGTGTCGTGGCCCGAAAGCCGCGGGAATCTCAAGACCCTTCTATTAAAAAAATC

>DQ006003.1;tax=p:Streptophyta,c:NA,o:Malpighiales,f:Euphorbiaceae,g:Acalypha,s:Acalypha_rhomboidea;
TCGAAACCTGCCTAGCAGAACGACCCGTGAACGTGTTATAAACTTACTGAGGGATCATTCGGTCTCTCATTGCCCCGGGCGGGATGGGGTGTCCTAGCGACGCCCTTCTCGTCCGTCGGCATAACAACCAACTCGGGCGCGGATTGCGCCAAGGAACAATTACTGAAAAAGAGAGCGTTTGCTCGGGACCCGGAGACGGTGCTCCTGGGCTTGCGTTGTCCTCTTTCTAAATCTATAACGACTCTCGGCAACGGATATCTCGGCTCTCGCATCGATGAAGAACGCAGCAAAATGCGATACTTGGTGTGAATTGCAGAATCCCGTGAATCATCGAGTTTTTGAACGCAAGTTGCGCCCAAAGCCATTCGGCCGAGGGCACGTCTGCCTGGGTGTCACGTAAACGTCACTTCCAACCAAATTTTGGTTGATGGAGCGGAAATTGGCCTCCCGTGAGCCCTGAGCTCGTGGCTGGCCTAAATATCGAGTTCGCGGCTGAACGGCCTTCGACAATCGGTGGTTGTAAAGACCCTCTGAGTGTGTCGTTGATCGAAAGCCGCGTGAATCTCAAGACCCTTTTTTTaaaaaaaaaaTCGCGACCCCAGGTCAGGCGGGATT

>AF465844.1;tax=p:Streptophyta,c:NA,o:Asterales,f:Asteraceae,g:Acanthospermum,s:Acanthospermum_australe;
TCGAATCCTGCACAGCAGAACGACCCGTGAACATGTACCAACAACCTGGCTTGGCGGGGAATGAAGCTTCTGCTTTGAACCTCGCGAAGCCTTTGCCTGACGTGTGTTCGTAGGCCTCTTTGGGGTCTCATGGACATCATGTTGGCACAATAACAACCCCCGGCACGGTACGTGCCAAGGAAAACTAATCTTAAGTGTGCTCGTGCCTTGATGCCCCGTTTTTGGTGTGCTCATTGTACGTGGCTTCTTTGTAATCTTAAACGACTCTCGGCAACGGATATCTCGGCTCACGCATCGATGAAGAACGTAGCAAAATGCGATACTTGGTGTGAATTGCAGAATCCCGTGAACCATCGAGTTTTTGAACGCAAGTTGCGCCCGAAGCCATCCGGTTGAGGGCACGTCTGCCTGGGCGTCACGTATCACGTTGTCCCCACCAACCATTCCTCACAAGGATGTGTTGGGTGGGGGCGGAGATTGGTCTCCCGTGCATGTAGTGCGGTTGGCCTAAATAGGAGCCTCCTTAAGAGGGACGCACGACTAGTGGTGGTTGATTAGACAGTCGTCTCGTGTTGTTCGTCTTGATCCTTAAGGAAGGAAACTCTTGAAATACCCCATTGCGTTGTCAAGTTGATGATGCTTCGATCGC

>DQ238433.1;tax=p:Streptophyta,c:NA,o:Sapindales,f:Sapindaceae,g:Acer,s:Acer_campestre;
GAACCTGCGGAAGGATCATTGTCGAAACCTGCCTAGCAGAACGACCCGCGAACTCGTTTTATCATCggggggggAGCACGGGTGCGCGAGCCTCGTGGTCCTCCTCTGCAGTCGGATCGACGGCACCCGCCGTCGCTCCCTCGGCACAACAACGAACCCCGGCGCGGACCGCGCCAAGGAATCTTAACGAGAGAGCGTGCCCTTGCCGCCCCGGAAACGGTGCGTGTGCTTGTGGCGTCGCCTTCTTCCATTATTTAAAACGACTCTCGGCAACGGATATCTCGGCTCTCGCATCGATGAAGAACGTAGCGAAATGCGATACTTGGTGTGAATTGCAGAATCCCGTGAACCATCGAGTCTTTGAACGCAAGTTGCGCCCCAAGCCGTTAGGCCGAGGGCACGCCTGCCTGGGTGTCACGCATCGTTGccccccccTCCGAAACCCCTCTCCTCTCCTCTCGAAAGAGAGAGACGGATGGGACTTGGGTGTGGGCGGATATTGGCCTCCCGTGGGCCGAACGGCTCGCGGTTGGCCTAAATTTGAGTCGTCGGCGATGGACGCCGTGACGTTCGGTGGTCGAATAAACCTCGAGCTCTCGTCGCGCGTCCTTCCGTCGGTACAGTAAGGCTCACTGACCCTGAAGCGTTGTCAACAACGCACGCATCGCGACCCCAGGTCAGGCGG

>AM265497.1;tax=p:Streptophyta,c:NA,o:Sapindales,f:Sapindaceae,g:Acer,s:Acer_campestre;
TCGAAACCTGCCTAGCAGAACGACCCGCGAACCCGTTTTATCATCGGAGGGGGGAGCACGGGTGCGCGAGCCTCGTGGTCCTCCTCCGCAGTCGGATCGAGGGCACCCGCCGTCGTTCCCTCGGCACAACAACGAACCCCGGCGCGGACCGCGCCAAGGAATCTTAACGAGAGAGCGTGCCCTTGCCGCCCCGGAAACGGTGCGTGTGCTTGTGGCGTCGCCTTCTTCCATTATTTAAAACGACTCTCGGCAACGGATATCTCGGCTCTCGCATCGATGAAGAACGTAGCGAAATGCGATACTTGGTGTGAATTGCAGAATCCCGTGAACCATCGAGTCTTTGAACGCAAGTTGCGCCCCAAGCCGTTAGGCCGAGGGCACGCCTGCCTGGGTGTCACGCATCGTTGccccccccTCCGAAACCCCTCTCCTCTCCTCTCGAAAGAGAGAGACGGATGGGACTTGGGTGTGGGCGGATATTGGCCTCCCGTGGGCCGAACGGCTCGCGGTTGGCCTAAATTTGAGTCGTCGGCGATGGACGCCGTGACGTTCGGTGGTCGAATAAACCTCGAGCTCTCGTCGCGCGTCCTTCCGTCGGTACAGTAAGGCTCACTGACCCTGAAGCGTTGTCAACAACGCACGCATCGCGACCCCAGGTCAGGTGGGATTACCCG

>DQ238432.1;tax=p:Streptophyta,c:NA,o:Sapindales,f:Sapindaceae,g:Acer,s:Acer_campestre;
TCGAAACCTGCCTAGCAGAACGACCCGCGAACTCGTTTTATCATCggggggggAGCACGGGTGCGCGAGCCTCGTGGTCCTCCTCTGCAGTCGGATCGACGGTACCCGCCGTCGCTCCCTCGGCACAACAACGAACCCCGGCGCGGACCGCGCCAAGGAATCTTAACGAGAGAGCGTGCCCTTGCCGCCCCGGAAACGGTGCGTGTGCTTGTGGCGTCGCCTTCTTCCATTATTTAAAACGACTCTCGGCAACGGATATCTCGGCTCTCGCATCGATGAAGAACGTAGCGAAATGCGATACTTGGTGTGAATTGCAGAATCCCGTGAACCATCGAGTCTTTGAACGCAAGTTGCGCCCCAAGCCGTTAGGCCGAGGGCACGCCTGCCTGGGTGTCACGCATCGTTGccccccccTCCGAAACCCCTCTCCTCTCCTCTCGAAAGAGAGAGACGGATGGGACTTGGGTGTGGGCGGATATTGGCCTCCCGTGGGCCGAACGGCTCGCGGTTGGCCTAAATTTGAGTCGTCGGCGATGGACGCCATGACGTTCGGTGGTCGAATAAACCTCGAGCTCTCGTCGCGCGTCCTTCCGTCGGTACAGTAAGGCTCACTGACCCTGAAGCGTTGTCAACAACGCACGCATCGCGACCCCAGGTCAGGCGGGATTACCC

>DQ238435.1;tax=p:Streptophyta,c:NA,o:Sapindales,f:Sapindaceae,g:Acer,s:Acer_campestre;
AGGTGAACCTGCGGAAGGATCATTGTCGAAACCTGCCTAGCAGAACGACCCGCGAACCCGTTTTATCATCgggggggggAGTACGGGTGCGCGAGCCTCGTGGTCCTCCTCCGCAGTCGGATCGAGGGCACCCGCCGTCGTTCCCTCGGCACAACAACGAACCCCGGCGCGGACCGCGCCAAGGAATCTTAACGAGAGAGCGTGCCCTTGCCGCCCCGGAAACGGTGCGTGTGCTTGTGGCGTCGCCTTCTTCCATTATTTAAAACGACTCTCGGCAACGGATATCTCGGCTCTCGCATCGATGAAGAACGTAGCGAAATGCGATACTTGGTGTGAATTGCAGAATCCCGTGAACCATCGAGTCTTTGAACGCAAGTTGCGCCCCAAGCCGTTAGGCCGAGGGCACGCCTGCCTGGGTGTCACGCATCGTTGccccccccTCCGAAACCCCTCTCCTCTCCTCTCGAAAGAGAGAGACGGATGGGACTTGGGTGTGGGCGGATATTGGCCTCCCGTGGGCCGAACGGCTCGCGGTTGGCCTAAATTTGAGTCGTCGGCGATGGACGCCGTGACGTTCGGTGGTCGAATAAACCTCGAGCTCTCGTCGCGCGTCCTTCCGTCGGTACAGTAAGGCTCACTGACCCTGAAGCGTTGTCAACAACGCACGCA

>LK022620.1;tax=p:Streptophyta,c:NA,o:Sapindales,f:Sapindaceae,g:Acer,s:Acer_campestre;
TCGAAACCTGCCTAGCAGAACGACCCGCGAACTCGTTTTATCATTAGGGGGAGCACGGGTGCGCGAGCCGCCTCGTGGTCCTCCTCTGCGGTTGGATCGATGGCACCCGCCGTCGCTCCCTCGGCACAACAACGAACCCCGGCGCGGACCGCGCCAAGGAATCTTAACGAGAGAGCATGCCCTTGCCGCCCCGGAAACGGTGTGTGTGCCTGTGGCGTCGCCTTCTTCCATTATTTAAAACGACTCTCGGCAACGGATATCTCGGCTCTCGCATCGATGAAGAACGTAGCGAAATGCGATACTTGGTGTGAATTGCAGAATCCCGTGAACCATCGAGTCTTTGAACGCAAGTTGCGCCCCAAGCCGTTAGGCCGAGGGCACGCCTGCCTGGGTGTCACGCATCGTTgcccccccctccgaaaaacccctctcctctcctctcctctcGAAAGAAAGAGAGAGACGATGGGACTTGGGTGTGGGCGGATATTGGCCTCCCGTGGGCCGAACGGCTCGCGGTTGGCCTAAATTTGAGTCGTCGGCGGTAGACGTCGTGACGTTCGGTGGTCGAATAAACCTCGAGCTCTCGTCGCGCGTCCTTCGTCGGTACAGTAAGGCTCACTGACCCTGAAGCGTTGTCAACAACGCACGCA

>LK022605.1;tax=p:Streptophyta,c:NA,o:Sapindales,f:Sapindaceae,g:Acer,s:Acer_campestre;
TCGAAACCTGCCTAGCAGAACAATCCGCGGACTTGTTTTATTATTAGGGGGAGCACGGGTTCCCGAGCCTCGTGGTCCTCCTTTGCAGTTGGATCGATGGCACCCGCCGTCGCTCCCTCGGCACAACAACGAACCCCGGCGTGGACCGCGCCAAGGAATCTTAACGAGAGAGCATGCCCTTGCCGCCCTGGAAACGGTGTGTGTGCTTGTGGCATCGCCTTCTTCCATTATTTAAAACGACTCTCGGCAACGGATATCTCGGCTCTCGCATCGATGAAGAACGTAGCGAAATGCGATACTTGGTGTGAATTGCAGAATCCCGTGAACCATCGAGTCTTTGAACGCAAGTTGCGCCCCAAGCCGTTAGGCCGAGGGCACGCCTGCCTGGGTGTCACGCATCGTTgcccccccctccgaaaaacccctctcctctcctctcctctcGAAAGAAAGAGAGAGACGATGGGACTTGGGTGTGGGCGGATATTGGCCTCCCGTGGGCCGAACGGCTCGCGGTTGGCCTAAATTTGAGTCGTCGGCGGTAGACGTCGTGACGTTCGGTGGTCGAATAAACCTCGAGCTCTCGTCGCGCGTCCTTCGTCGGTACAGTAAGGCTCACTGACCCTGAAGCGTTGTCAACAACGCACGCA

>LK022600.1;tax=p:Streptophyta,c:NA,o:Sapindales,f:Sapindaceae,g:Acer,s:Acer_campestre;
TCGAAACCTGCATGGCAGAACGACCCGCGAACTCGTTTTATCATCGGGGGGGAGCACGGGTGCGCGAGCCTCGTGGTCCTCCTCTGCAGTCGGATCGATGGCACCCGCCGTCGCTCCCTCGGCACAACAACGAACCCCGGCGCGGACCGCGCCAAGGAATCTTAACGAGAGAGCGTGCCCTTGCCGCCCCGGAAACGGTGCGTGTGCTTGTGGCGTCGCCTTCTTCCATTATTTAAAACGACTCTCGGCAACGGATATCTCGGCTCTCGCATCGATGAAGAACGTAGCGAAATGCGATACTTGGTGTGAATTGCAGAATCCCGTGAACCATCGAGTCTTTGAACGCAAGTTGCGCCCCAAGCCGTTAGGCCGAGGGCACGCCTGCCTGGGTGTCACGCATCGTTGccccccccccTCCGAAACCCCTCACCTCTCCTCTCCTCTCGAAAGAGAGAGACGGATGGGACTTGGGTGTGGGCGGATATTGGCCTCCCGTGGGCCGAACGGCTCGCGGTTGGCCTAAATTTGAGTCGTCGGCGATGGACGCCGTGACGTTCGGTGGTCGAATAAACCTCGAGCTCTCGTCGCGCGTCCTTCGTCGGTACAGTAAGGCTCACTGACCCTGAAGCGTTGTCAACAACGCACGCA

>LK022573.1;tax=p:Streptophyta,c:NA,o:Sapindales,f:Sapindaceae,g:Acer,s:Acer_campestre;
TCGAAACCTGCCTGGCAGAACGACCCGCGAACTCGTTTTATCATCgggggggggggAGCACGGGTGCGCGAGCCTCGTGGTCCTCCTCCGCAGTCGGATCGATGGCACCCGCCGTCGCTCCCTCGGCACAACAACGAACCCCGGCGCGGACCGCGCCAAGGAATCTTAACGAGAGAGCGTGCCCTTGCCGCCCCGGAAACGGTGCGTGTGCTTGTGGCGTCGCCTTCTTCCATTATTTAAAACGACTCTCGACAACGGATATCTCGGCTCTCGCATCGATGAAGAACGTAGCGAAATGCGATACTTGGTGTGAATTGCAGAATCCCGTGAACCATCGAGTCTTTGAACGCAAGTTGCGCCCCAAGCCGTTAGGCCGAGGGCACGCCTGCCTGGGTGTCACGCATCGTTGccccccccTCCGAAACCCCTCTCCTCTCCTCTCGAAAGAGAGAGACGGATGGGACTTGGGTGTGGGCGGATATTGGCCTCCCGTGGGCCGAACGGCTCGCGGTTGGCCTAAATTTGAGTCGTCGGCGATGGACGCCGTGACGTTCGGTGGTCGAATAAACCTCGAGCTCTCGTCGCGCGTCCTTCGTCGGTACAGTAAGGCTCACTGACCCTGAAGCGTTGTCAACAACGCACGCA

>LK022622.1;tax=p:Streptophyta,c:NA,o:Sapindales,f:Sapindaceae,g:Acer,s:Acer_campestre;
TCGAAACCTGCCTAGCAGAACGACCCGCGAACTCGTTTTATCATTAGGGGGAGCACGGGTGCGCGAGCCGCCTCGTGGTCCTCCTCTGCGGTTGGATCGATGGCACCCGCCGTCGCTCCCTCGGCACAACAACGAACCCCGGCGCGGACCGCGCCAAGGAATCTTAACGAGAGAGCATGCCCTTGCCGCCCCGGAAACGGTGTGTGTGCCTGTGGCGTCGCCTTCTTCCATTATTTAAAACGACTCTCGGCAACGGATATCTCGGCTCTCGCATCGATGAAGAACGTAGCGAAATGCGATACTTGGTGTGAATTGCAGAATCCCGTGAACCATCGAGTCTTTGAACGCAAGTTGCGCCCCAAGCCGTTAGGCCGAGGGCACGCCTGCCTGGGTGTCACGCATCGTTGccccccccTCCGAAAAACCCCTCTCCTCTCCTCTCGAAAGAGAGAGACGATGGGACTTGGGTGTGGGCGGATATTGGCCTCCCGTGGGCCGAACGGCTCGCGCTTGGCCTAAATTTGAGTCGTCGGCGGTAGACGTCGTGACGTTCGGTGGTCGAATAAACCTCGAGCTCTCGTCGCGCGTCCTTCGTCGGTACAGTAAGGCTCACTGACCCTGAAGCGTTGTCAACAACGCACGCA

>LK022558.1;tax=p:Streptophyta,c:NA,o:Sapindales,f:Sapindaceae,g:Acer,s:Acer_campestre;
TCGAAACCTGCCTAGCAGAACGACCCGCGAACTCGTTTTATCATCggggggggAGCACGGGTGCGCGAGCCTCGTGGTCCTCCTCTGCAGTCGGATCGACGGCACCCGCCGTCGCTCCCTCGGCACAACAACGAACCCCGGCGCGGACCGCGCCAAGGAATCTTAACGAGAGAGCGTGCCCTTGCCGCCCCGGAAACGGTGCGTGTGCTTGTGGCGTCGCCTTCTTCCATTATTTAAAACGACTCTCGGCAACGGATATCTCGGCTCTCGCATCGATGAAGAACGTAGCGAAATGCGATACTTGGTGTGAATTGCAGAATCCCGTGAACCATCGAGTCTTTGAACGCAAGTTGCGCCCCAAGCCGTTAGGCCGAGGGCACGCCTGCCTGGGTGTCACGCATCGTTGccccccccTCCGAAACCCCTCTCCTCTCCTCTCGAAAGAGAGAGACGGATGGGACTTGGGTGTGGGCGGATATTGGCCTCCCGTGGGCCGAACGGCTCGCGGTTGGCCTAAATTTGAGTCGTCGGCGATGAACGTCGTGACGTTCGGTGGTCAAATAAACCTCAAGCTCTTATTACACATTCGTCGTCGGTCTAATAAGGCTCACTGACCTTGAAGCGTTGTCCATAATGCACGCA

>LK022561.1;tax=p:Streptophyta,c:NA,o:Sapindales,f:Sapindaceae,g:Acer,s:Acer_campestre;
TCGAAACCTGCCTAGTAGAACAACCCGCGGACTTGTTTTATTATTAGGGGGAGCACGGGTTCCCGAGCCTCGTGGTCCTCCTTTGCAGTTGGATCGATGGCGCCCGCCGTCGCTCCCTCGGCACAAAAACGAACACCGGTGAGGACTGCGCCAAGGAATCTTAACGAGAGAGCGTGCCCTTGCCGCCCCGGAAACGGTGCGTGTGCTTGTGGCGTCGCCTTCTTCCATTATTTAAAACGACTCTCGGCAACGGATATCTCGGCTCTCGCATCGATGAAGAACGTAGCGAAATGCGATACTTGGTGTGAATTGCAGAATCCCGTGAACCATCGAGTCTTTGAACGCAAGTTGCGCCCCAAGCCGTTAGGCCGAGGGCACGCCTGCCTGGGTGTCACGCATCGTTGcccccccccTCCGAAACCCCTCACCTCTCCTCTCGAAAGAGAGAGACGGATGGGACTTGGGTGTGGGCGGATATTGGCCTCCCGTGGGCCGAACGGCTCGCGGTTGGCCTAAATTTGAGTCGTCGGCGATGGACGCCGTGACGTTCGGTGGTCGAATAAACCTCGAGCTCTCGTCGCGCGTCCTTCGTCGGTGCGAGAATTCCACTGAACCTGAAGCGTTGTCAACAACGCACGCA

>DQ238423.1;tax=p:Streptophyta,c:NA,o:Sapindales,f:Sapindaceae,g:Acer,s:Acer_campestre;
TCGAAACCTGCCTGGCAGAACGACCCGCGAACCCGTTTTATCATCggggggggAGCACGGGTGCGCGAGCCTCGTGGTCCTCCTCCGCAGTCGGATCGATGGCACCCGCCGTCGCTCCCTCGGCACAACAACGAACCCCGGCGCGGACCGCGCCAAGGAATCTTAACGAGAGAGCGTGCCCTTGCCGCCCCGGAAACGGTGCGTGTGCTTGTGGCGTCGCCTTCTTCCATTATTTAAAACGACTCTCGGCAACGGATATCTCGGCTCTCGCATCGATGAAGAACGTAGCGAAATGCGATACTTGGTGTGAATTGCAGAATCCCGTGAACCATCGAGTCTTTGAACGCAAGTTGCGCCCCAAGCCGTTAGGCCGAGGGCACGCCTGCCTGGGTGTCACGCATCGTTGccccccccTCCGAAACCCCTCTCCTCTCCTCTCGAAAGAGAGAGACGGATGGGACTTGGGTGTGGGCGGATATTGGCCTCCCGTGGGCCGAACGGCTCGCGGTTGGCCTAAATTTGAGTCGTCGGCGATGGACGCCGTGACGTTCGGTGGTCGAATAAACCTCGAGCTCTCGTCGCGCGTCCTTCGTCGGTATAGTAAGGCTCACTGACCCTGAAGCGTTGTGCGTTGCA

>LK022562.1;tax=p:Streptophyta,c:NA,o:Sapindales,f:Sapindaceae,g:Acer,s:Acer_campestre;
TCGAAACCTGCCTGGCAGAACGACCCGCGAACCCGTTTTATCATTAGGGGGGAGCACGAGTGCGCGAGCCTCGTGGTCCTCCTCCTCTGCAGTTGGATAGATGGCACCTGCCGTCGCTCCCTTTGTACAACAACGAACCCCGGCGCGGACCGCGCCAAGGAATCTTAACAAGAGAGCGTGCCCTTGCCGCCCAGGAAACGGTGTGTGTGCTCGTGGCATCGCCTTCTTCCATTATTTAAAACGACTCTCGACAACGGATATCTCGGCTCTCGCATCGATGAAGAACGTAGCAAAATGCGATACTTGGTGTGAATTGCAGAATCCTGTGAACCATCGAGTCTTTGAACGCAAGTTGCGCCCCAAGCCGTTAGGCCGAGGGCACGCCTGCCTGGGTGTCACGCATCGTTTCCCCCTCCCTCTCCTCGAAAGAGACGATGGGACTTGGGTGTGGGCTGATATTGGCCTCCTGTGTGCCGAAGGGCCCACGGTTGGCCTAAATCTGAGTCGTCGGCGATAGACGTCGTGACATTCTGTGGTTGAAAAAGCCTCGAGCTCTCGTCGCGCGTCCGTCGTCGGTATAATAAGGCTCACTGACCCTGAAGCATTGTCGACAACGCACGCA

>LK022458.1;tax=p:Streptophyta,c:NA,o:Sapindales,f:Sapindaceae,g:Acer,s:Acer_campestre;
TGGGGGGAGCACGGGTGCGCGAGCCTCGTGGTCCTCCTCTGCAGTTGGATCGATGGTGCCCGCCGTCGCTCCCTCGGCACAAAAACGAACACCGGTGAGGACTGCGCCAAGGAATCTTAACAAGAGAGCGTGCCCTAGCTGCCCCGAAAACGGTGTGTGTGCTTGTGGCAATGCCTTCTTCAATTATTTAAAATGACTCTCGGCAACAGATATCTCGGCTCTTGCATCGATGAAGAAAGTAGCGAAATGCAATACTTGGTGTGAATTGTAGAATCCCGTGAACCATCGAGTCTTTGTATGCAAGTTACGCCCCAAGCTGTTAGGCCAAGGGCACACCTGCTTGGGTGTCACACATTGTTGCCCCCTCGTCCAAAACCCCTCTCCTCGAAAGAGACGATGGGACTTGGGTGTGGGAGAATATTGGCCTCCCGTGTGCCGAATGGCTTGCGGTTGGCCTAAATTTGAGTCGTCGGCGATGACCGTCGTGACNTTCGGTGGTCAAATAAACCTCAAGCTCTTATTACACATTCGTCGTCGGTCTAATAAGGCTCACTGACCTTGAAGCGTTGTC

>KY649424.1;tax=p:Streptophyta,c:NA,o:Sapindales,f:Sapindaceae,g:Acer,s:Acer_negundo;
CTGCGGAAGGATCATTGTCGAAACCTGCCTAGCAGAACGACCCGCGAACTTGTTTTATCATCGGGGGGGAGCACGGGTGCGCGAGCCTCGTGGTCCCCCTCCGCAGTCGGATCGATGGCACTTGCCCTCGCTCCCTCGGCACAACAACGAACCCCGGCGCGGACCGCGCCAAGGAAACTTAACAAGAGAGCGTGCCCTTGCCGCCCCGGAAACGGTGTGTGTGCTTGCAGCATTGCCTTCTTTCACTATTTAAAACGACTCTCGGCAACGGATATCTCGGCTCTCGCATCGATGAAGAACGTAGCGAAATGCGATACTTGGTGTGAATTGCAGAATCCCGTGAACCATCGAGTCTTTGAACGCAAGTTGCGCCCCAAGCCGTTAGGCCGAGGGCACGCCTGCCTGGGTGTCACGCATCGTTGCCCCCGCCAAACCCTTGTCCTCGGAAGAGACGGGTGGACTTGGCCGTGGGCGGATATTGGCCTCCCGTGTGCCGAACGGCCTGCGGTTGGCCTAAATACGAGTCGTCGGCGATGGACGCCGTGACGTTCGGTGGTCAAATAAACCTCGAGCTCCCGTTGCGCGTACGTCGTCGGTCTGATAAGGCTCACTGACCCTGAAGCGTTGTCAAAAACGCACGCATCGCGACCCCAGGTCAGG

>DQ238356.1;tax=p:Streptophyta,c:NA,o:Sapindales,f:Sapindaceae,g:Acer,s:Acer_negundo;
TCGAAACCTGCCTAGCAGAACGACCCGCGAACTTGTTTTATCATCGGGGGGGAGCACGGGTGCGCGAGCCTCGTGGTCCCCCTCCGCAGTCGGATCGATGGCACTTGCCCTCGCTCCCTCGGCACAACAACGAACCCCGGCGCGGACCGCGCCAAGGAAACTTAACAAGAGAGCGTGCCCTTGCCGACCCGGAAACGGTGTGTGTGCTTGCAGCATTGCCTTCTTTCACTATTTAAAACGACTCTCGGCAACGGATATCTCGGCTCTCGCATCGATGAAGAACGTAGCGAAATGCGATACTTGGTGTGAATTGCAGAATCCCGTGAACCATCGAGTCTTTGAACGCAAGTTGCGCCCCAAGCCGTTAGGCCGAGGGCACGCCTGCCTGGGTGTCACGCATCGTTGCCCCCGCCAAACCCTTGTCCTCGGAAGAGACGGGTGGACTTGGCCGTGGGCGGATATTGGCCTCCCGTGTGCCGAACGGCCTGCGGTTGGCCTAAATACGAGTCGTCGGCGATGGACGCCGTGACGTTCGGTGGTCAAATAAACCTCGAGCTCCCGTTGCGCGTACGTCGTCGTTCTGATAAGGCTCACTGACCCTGAAGCGTTGTCAAAAACGCACGCATCGCGACCCCAGGTCAGGCGGGATT

>MH710988.1;tax=p:Streptophyta,c:Magnoliopsida,o:Sapindales,f:Sapindaceae,g:Acer,s:Acer_negundo;
TCGAAACCTGCCTAGCAGAACGACCCGCGAACTTGTTTTATCATCGGGGGGGAGCACGGGTGCGCGAGCCTCGTGGTCCCCCTCCGCAGTCGGATCGATGGCACTTGCCCTCGGTCCTTCGGCACAACAACGAACCCCGGCGCGGACCGCGCCAAGGAAACTTAACAAGAGAGCGTGCCCTTGCCGCCCCGGAAACGGTGTGTGTGCTTGCAGCATTGCCTTCTTTCACTATTTAAAACGACTCTCGGCAACGGATATCTCGGCTCTTGCATCGATGAAGAATGTAGCGAAATGCGATACTTGGTGTGAATTGCAGAATCCCGTGAACCATCGAGTCTTTGAATGCAAGTTGCGCCCGAGGCCATTAGGTCGAGGGCACGTCTGCCTGGGCGTCACACATCGTTGCCCTCGCCAAACCCTTGTCCTCGGAAGAGACGGGTGGACTTGGCCGTGGGCGGATATTGGCCTCCCGTGTGCCGAACGGCCTGCGGTTGGCCTAAATACGAGTCGTCGGCGATGGACGCCGTGACGTTCGGTGGTCAAATAAACCTCGAGCTCCCGTTGCGCGTACGTCGTCGGTCCGATAAGGCTCACTGACCCTGAAGCGTTGTCAAAAACGCACGCA

>AF020375.1;tax=p:Streptophyta,c:NA,o:Sapindales,f:Sapindaceae,g:Acer,s:Acer_palmatum;
TTTTCGGTAGCTGAACATGMGGAAGGATCATTGTCGAAACCTGCCTAGCAGAACGACCCGCGAACCYGTTTCATCATCGGGGGGGAGCACGGGTGCGAGAGCCTCGTGGTCCCCCTCCGCAGTCGGATCGACGGCGCYTGCGCCCTCGYTCCGTCGGCAAAATAACGAACCCCGGCGCGGACCGCGCCAAGGAAACTTAACAAGAGAGCGTGCCCTTGCCTCCCCGGAAACGGTGTGTGCGCTTGTAGCATCGCCTTCTCTCACTATTTAAAACGACTCTCGGCAACGGATATCTCGGTNNNNGCATCGATGAAGAACGTAGCGAAATGCGATACTTGGTGTGAATTGCARAATCCCGTGAACCATCGAKTCTTTGAACGCAAKTTGCGCCCCAAGCCGTTAGGCCGAGGGCACGCCTGCCTGGGTGTCACGCATCGTTGCCCCTCCCCCAAACCCCTCCCCTCYTCGAAAGAGGGAGACGAGGGGACTTGGCCGTGGGCGGATATTGGCCTCCCGTGCGCCGAAGGGRTCGCGGTTGGCCTAAATACGAGTCGTCGACGGTGGACGTCGTGACGWTCGGTGGTCAAACAAACCTCGAGCTCCYGTCGTGCGTASGTCGTCGGTACAACAAGGCTCACCGACCAYSAAGCGTTGTCAACAACAGCGCACGCATCGCGACCCCAGGTCAGGCGGGATTACCnnnnnnnnnnnnnnnnnTCCTCCGCTTATTGATATGC

>AB683976.1;tax=p:Streptophyta,c:NA,o:Sapindales,f:Sapindaceae,g:Acer,s:Acer_palmatum;
TTCATTGTCGGAATCTGTGCAGACGACCCGCGAACCCGTTTCATCATCGGGGGGGAGCACGGGTGCGAGAGCCTCGTGGTCCCCCTCCGCAGTCGGATCGACGGCGCCTGCGCCCTCGCTCCGTCGGCAAAATAACGAACCCCGGCGCGGACCGCGCCAAGGAAACTTAACAAGAGAGCGTGCCCTTGCCTCCCCGGAAACGGTGTGTGCGCTTGTGGCATCGCCTTCTCTCACTATTTAAAACGACTCTCGGCAACGGATATCTCGGCTCTCGCATCGATGAAGAACGTAGCGAAATGCGATACTTGGTGTGAATTGCAGAATCCCGTGAACCATCGAGTCTTTGAACGCAAGTTGCGCCCCAAGCCGTTAGGCCGAGGGCACGCCTGCCTGGGTGTCACGCATCGTTGCCCCTCCCCCAAACCCCTCCCCTCCTCGAAAGAGGGAGACGAGGGGACTTGGCCGTGGGCGGATATTGGCCTCCCGTGCGCCCAAAGGGTCTCGGTTGGCCTAAATACAAGTCGTCGACGGTGGACGTCTTGACGTTCGGTGGTCAAACAAACCTCGAGCTCCCGTCGCGCGTACGTCGTCGGTACAACAAGGCTCACCGACCCTGAAGCGTTGTCAACAACAGCGCACGCATCGCGACCCCAGGTCGGGGGGGATTCCCCGCTGATTT

>KT160157.1;tax=p:Streptophyta,c:NA,o:Sapindales,f:Sapindaceae,g:Acer,s:Acer_palmatum;
CATTGTCGAACCTGCCTAGCAGAACGACCCGCGAACCCGTTTCATCATCGGGGGGAACACGGGTGCCAAAACCCCGTGGTCCCCCTCCGCAGTCGGATCGACGGGGCCTGGGCCCTCCCTCCGGCCGCACAATAACCAACCCCGGCGCGGAACGCGCCCAGGAAACTTAACAAGAAAACGTGGCCTTGGCTCCCCGGAAACggggggggCGCTTGGAACATCCCCTTCTCTCACTATTTAAAACGACTCTCGGCCACGGATATCTCGGCTCTCGGATCCATGAAAAACGTAACGAAATGGCATACTTGGTGTGAATTGGAAAATCCCGTGAACCCTCCAATCCTTTAAAGCCAGTTGCGCCCCAAGCCGTTTAGGCCAAGGCACGCCTGGCTGGGTGTCACGCCTCCTTGcccctcccccaaacccctctccccctcCAAAGAAAGAAAACAAGGGACTTGGCCGTGGGCGGATATTGGCCTCCCGTGGGCCCAAAGGGTCGCGGGTGGGCTAAATACCAGTCCTCGAACGTGGACGTCCTGACGTTCGGTGGGCAAACCAACCTCGAGCTCCCGTCGCGCGTACGTCTCGGTTCAACAAGGCTCACCGACCCTGAAGCGTTGTCAACAACAGCGCACGCATCGCGACCCCAGGTCAGCGGGATTACCGCTGA

>JF980312.1;tax=p:Streptophyta,c:NA,o:Sapindales,f:Sapindaceae,g:Acer,s:Acer_palmatum;
TCCTAGGTGAACCTGCGGAAGGATCATTGTCGAAACCTGCCTAGCAGAACGACCCGCGAACCCGTTTCATCATCGGGGGGGAGCACGGGTGCGAGAGCCTCGTGGTCCCCCTCCGCAGTCGGATCGACGGCGCCTGCGCCCTCGCTCCGTCGGCAAAATAACGAACCCCGGCGCGGACCGCGCCAAGGAAACTTAACAAGAGAGCGTGCCCTTGCCTCCCCGGAAACGGTGTGTGCGCTTGTAGCATCGCCTTCTCTCACTATTTAAAACGACTCTCGGCAACGGATATCTCGGCTCTCGCATCGATGAAGAACGTAGCGAAATGCGATACTTGGTGTGAATTGCAGAATCCCGTGAACCATCGAGTCTTTGAACGCAAGTTGCGCCCCAAGCCGTTAGGCCGAGGGCACGCCTGCCTGGGTGTCACGCATCGTTGCCCCTCCCCCAAACCCCTCCCCTCCTCGAAAGAGGGAGACGAGGGGACTTGGCCGTGGGCGGATATTGGCCTCCCGTGCGCCGAAGGGCTCGCGGTTGGCCTAAATACGAGTCGTCGACGGTGGACGTCGTGACGTTCGGTGGTCAAACAAACCTCGAGCTCCCGTCGCGCGTACGTCGTCGGTACAACAAGGCTCACCGACCCTGAAGCGTTGTCAACAACAGCGCACGCA

>AF401123.1;tax=p:Streptophyta,c:NA,o:Sapindales,f:Sapindaceae,g:Acer,s:Acer_palmatum;
CGAAACCTGCCTAGCAGAACGACCCGCGAACCCGTTTCATCATCGGGGGGAGCACGGGTGCGAGAGCCCCGTGGTCCCCCCTCCGCAGTCGGATCGACGGCGCCTGCGCCCTCGCTCCGTCGGCACAATAACGAACCCCGGCGCGGACCGCGCCAAGGAAACTTAACAAGAGAGCGTGCCCTTGCCTCCCCGGAAACGGTGTGTGCGCTTGTAGCATCGCCTTCTCTCACTATTTAAAACGACTCTCGGCAACGGATATCTCGGCTCTCGCATCGATGAAGAACGTAGCGAAATGCGATACTTGGTGTGAATTGCAGAATCCCGTGAACCATCGAGTCTTTGAACGCAAGTTGCGCCCCAAGCCGTTAGGCCGAGGGCACGCCTGCCTGGGTGTCACGCATCGTTGccccctcccccaaacccctccccccTCGAAAGAGAGAGACGAGGGGACTTGGCCGTGGGCGGATATTGGCCTCCCGTGCGCCGAAGGGCTCGCGGTTGGCCTAAATACGAGTCGTCGACGGTGGACGTCGTGACGTTCGGTGGTCAAACAAACCTCGAGCTCCCGTCGCGCGTACGTCGTCGGTACAAACAAGGCTCACCGACCCTGAAGCGTTGTCAACAACAGCGCACGCATCGCGACCCCAG

>AB683973.1;tax=p:Streptophyta,c:NA,o:Sapindales,f:Sapindaceae,g:Acer,s:Acer_palmatum;
TCGGAAGCTTCTTTGTCGAGACTGGCCTAACGTCCCGTGAACCCGTTATCATCATCGGGGGGGAGCACGGGTGCGAGAGCCTCGTGGTCCCCCTCCGCAGTCGGATCGACGGGGCCTGCGCCCTCGCTCCGTCGGCAAAATAACGAACCCCGGCGCGGACCGCGCCAAGGAAACTTAACAAGAGAGCGTGCCCTTGCCTCCCCGGAAACGGTGTGTGCGCTTGTAGCATCGCCTTCTCTCACTATTTAAAACGACTCTCGGCAACGGATATCTCGGCTCTCGCATCGATGAAGAACGTAGCGAAATGCGATACTTGGTGTGAATTGCAGAATCCCGTGAACCATCGAGTCTTTGAACGCAAGTTGCGCCCCAAGCCGTTAGGCCGAGGGCACGCCTGCCTGGGTGTCACGCATCGTTGCCCCTCCCCCAAACCCCTCCCCTCCTCGAAAGAGGGAGACGAGGGGACTTGGGCGTGGGCGGATATTGGCCTCCCGTGCGCCGAAGGGGTCTCGGTTGGCCTAAATACCAGTCGTCGACGGTGGACGTCGTGACGTTTGGTGGTCAAACAAAACTCGAGCTCCCGTCGCGCGTACGTCGTCGGTACAACAAGGGTCACCGACCCTGGAGCGTTGTCAACAACAGCGCACGCA

>KT160153.1;tax=p:Streptophyta,c:NA,o:Sapindales,f:Sapindaceae,g:Acer,s:Acer_palmatum;
CATTGTCGAACCTGCCTAGCAGAACGACCCGCGAACCCGTTTCATCATCGGGGGGGAGCACGGGTGCGAGAGCCCCGGGGTCCCCCTCCGCAGTCGGATCGACGGCGCCTGCGCCCTCGCTCCGTCGGCAAAATAACGAACCCCGGCGCGGACCGCGCCAAGGAAACTTAACAAGAGAGCGTGCCCTTGCCTCCCCGGAAACGGTGTGTGCGCTTGTAGCATCGCCTTCTCTCACTATTTAAAACGACTCTCGGCAACGGATATCTCGGCTCTCGCATCGATGAAAAACGTACCGAAATGCGATACTTGGTGTGAATTGCAAAATCCCGTGAACCATCGAGTCTTTGAACGCAAGTTGCGCCCCAAGCCGTTAGGCCAAGGGCACGCCTGCCTGGGTGTCACGCATCGTTGCCCCTCCCCCAAACCCCTCCCCTCCTCGAAAGAGGGAGACAAGGGGACTTGGCCGTGGGCGGATATTGGCCTCCCGTGCGCCGAAGGGCTCGCGGTTGGCCTAAATACGAGTCGTCAACGGTGGACGTCGTGACGTTCGGTGGTCAAACAAACCTCGAGCTCCCGTCGCGCGTACGTCGTCGGTACAACAAGGCTCACCGACCCTGAAGCGTTGTCAACAACAGCGCACGCA

>KT160154.1;tax=p:Streptophyta,c:NA,o:Sapindales,f:Sapindaceae,g:Acer,s:Acer_palmatum;
CATTGTCGAACCTGCCTAGCAGAACGACCCGCGAACCCGTTTCATCACCGGGGGGGAGCACGGGTGCGAGAGCCTCGTGGTCCCCCTCCGCGGTCGGATCGACGGCGCCTGCGCCCTCGCTCCGTCGGCACAATAACGAACCCCGGCGCGGACCGCGCCAAGGAAACTTAACAAGAGAGCGTGCCCTTGCCTCCCCGGAAACGGTGTGTGCGCTTGTAGCATCGCCTTCTCTCACTATTCAAAACGACTCTCGGCAACGGATATCTCGGCTCTCGCATCGATGAAGAACGTAGCGAAATGCGATACTTGGTGTGAATTGCAGAATCCCGTGAACCATCGAGTCTTTGAACGCAAGTTGCGCCCCAAGCCGTTAGGCCGAGGGCACGCCTGCCTGGGTGTCACGCATCGTTGCCCCTCCCCCGAACCCCTCCCCTCCTCGAAAGAGGGAGACGAGGGGACTTGGGGCCGGGGGCGGATATTGGCCTCCCGTGCGCCGAAGGGCTCGCGGTTGGCCTAAATACAAATCGTCAACGGGGGACGTCGTGACGTTCGGGGGTCAAACAAACCTCGAGCTCCCGTCGCGCGTACGTCGTCGGTATAAACAAGGCTCACCGACCCTGAAGCGTTGTCAACAGCGCACGCA

>KT160162.1;tax=p:Streptophyta,c:NA,o:Sapindales,f:Sapindaceae,g:Acer,s:Acer_palmatum;
CATTGTCGAACCTGCCTAGCAGAACGACCCGCGAACCCGTTTCATCATCGGGGGGGAGCACGGGGGCAAAAGCCTCGGGGTCCCCCTCCGCAGTCGGATCGACGGCGCCGGCGCCCTCGCTCCGTCGGCAAAATAACGAACCCCGGCGCGAACCGCGCCAAGGAAACTTAACAAAAAAGCGGGCCCTTGCCTCCCCGGAAACggggggggCGCTTGTAGCATCGCCTTCTCTCACTATTTAAAACGACTCTCGGCAACGGATATCTCGGCTCTCGCATCGATGAAAAACGTACCGAAATGCGATACTTGGTGTGAATTGCAAAATCCCGTGAACCATCGAGTCTTTGAACGCAAGTTGCGCCCCAAGCCGTTAGGCCAAGGGCACGCCTGCCTGGGTGTCACGCATCGTTGCCCCTCCCCCAAACCCCTCCCCTCCTCGAAAGAGGGAAACAAGGGGACTTGGCCGGGGGCGGATATTGGCCTCCCGTGCGCCAAAGGGCTCGCGGTTGGCCTAAATACAAGTCGCCAACGGGGGACGCCGTGACGTTCGGGGGTCAAACAAACCTCGAGCTCCCGTCGCGCGTACGTCGTCGGTACAACAAGGCTCACCGACCCTGAAGCGTTGTCAACAACAGCGCACGCA

>KT160163.1;tax=p:Streptophyta,c:NA,o:Sapindales,f:Sapindaceae,g:Acer,s:Acer_palmatum;
CATTGTCGAACCTGCCTAGCAGAACGACCCGCGAACCCGTTTCATCATCGGGGGGGAGCACGGGTGCGAGAGCCCCGTGGTCCCCCTCCGCAGTCGGATCGACGGCGCCTGCGCCCTCGCTCCGTCGGCACAATAACGAACCCCGGCGCGGACCGCGCCAAGGAAACTTAACAAGAGAGCGTGCCCTTGCCTCCCCGGAAACGGTGTGTGCGCTTGTAGCATCGCCTTCTCTCACTATTTAAAACGACTCTCGGCAACGGATATCTCGGCTCTCGCATCGATGAAGAACGTAGCGAAATGCGATACTTGGTGTGAATTGCAGAATCCCGTGAACCATCGAGTCTTTGAACGCAAGTTGCGCCCCAAGCCGTTAGGCCGAGGGCACGCCTGCCTGGGTGTCCGCATCGTTGcccctcccccaaacccctctccccctcGAAAGAAAGAGACGAGGGGACTTGGCCGTGGGCGGATATTGGCCTCCCGTGCGCCGAAGGGCTCGCGGTTGGCCTAAATACGAGTCGTCGACGGTGGACGTCGTGACGTTCGGTGGTCAAACAAACCTCGAGCTCCCGTCGCGCGTACGTCGTCGGTACAAACAAGGCTCACCGACCCTGAAGCGTTGTCAACAACAGCGCACGCA

>KT160167.1;tax=p:Streptophyta,c:NA,o:Sapindales,f:Sapindaceae,g:Acer,s:Acer_palmatum;
CATTGTCGAACCTGCCTAGCAGAACGACCCGCGAACCCGTTTCATCATCGGGGGGGAGCACGGGTGCGAGAGCCTCGGGGTCCCCCTCCGCAGTCGGATCGACGGCGCCTGCGCCCTCGCTCCGTCGGCAAAATAACGAACCCCGGCGCGGACCGCGCCAAGGAAACTTAACAAGAGAGCGTGCCCTTGCTTCCCCGAAAACggggggggCGCTTGTAGCATCGCCTTCTCTCACTATTTAAAACGACTCTCGGCAACGGATATCTTGGCTTTTCCATTCATGAAGAACGTAGCGAAATGCGATACTTGGGGGGGATTGGAAAATTCCGTGAACCATCGAGTCTTTGAACGCAAGTTGCGCCCCAAGCCGTTAGGCCAAGGGCACGCCTGCCTGGGTGTCACGCATCGTTGCCCCTCCCCCAAACCCCTCCCCTCCTCGAAAGAGGGAGACGAGGGGACTTGGCCGTGGGCGGATATTGGCCTCCCGTGCGCCGAAGGGCTCGCGGTTGGCCTAAATACGAGTCGTCGACGGTGGACGTCGTGACGTTCGGTGGTCAAACAAACCTCGAGCTCCCGTCGCGCGTACGTCGTCGGTACAACAAGGCTCACCGACCCTGAAGCGTTGTCAACAACAGCGCACGCA

>KT160158.1;tax=p:Streptophyta,c:NA,o:Sapindales,f:Sapindaceae,g:Acer,s:Acer_palmatum;
CATTGTCGAACCTGCCTAGCAGAACGACCCGCGAACCCGTTCCATCATCGGGGGGGAGCACGGGTGCGAGAGCCTCGGGGTCCCCCTCCGCAGTCGGATCGACGGCGCTTGCGCCCTCGCTCCGTCGGCACAATAACGAACCCCGGCGCGGACCGCGCCAAGGAAACTTAACAAGAGAGCGTGCCCTTGCCTCCCCGGAAACGGTGTGTGCGCTTGTAGCATCGCCTTCTCTCACTATTTAAAACGACTCTCGGCAACGGATATCTCGGCTCTCGCATCGATGAAGAACGTAGCGAAATGCGATACTTGGTGTGAATTGCAGAATCCCGTGAACCATCGAGTCTTTGAACGCAAGTTGCGCCCCAAGCCGTTAGGCCGAGGGCACGCCTGCCTGGGTGTCACGCATCGTTGCCCCTCCCCCAAACCCCTCCCCTCCTCGAAAGAGGGAGACGAGGGGACTTGGCCGTGGGCGGATATTGGCCTCCCGTGCGCCGAAGGGCTCGCGGTTGGCCTAAATACGAGTCGTCGACGGTGGACGTCGTGACGTTCGGTGGTCAAACAAACCTCGAGCTCCCGTCATGAGTACGTCGTCGGTACAAACAAGGCTCACCGACCCTGAAGCGTTGTCAACAGCGCACGCA

>AY605426.1;tax=p:Streptophyta,c:NA,o:Sapindales,f:Sapindaceae,g:Acer,s:Acer_palmatum;
TCGAAACCTGCCTAGCAGAACGACCCGCGAACCCGTTTCATCATCGGGGGGGAGCACGGGTGCGAGAGCCCCGTGGTCCCCCTCCGCAGTCGGATCGACGGCGCCTGCGCCCTCGCTCCGTCGGCACAATAACGAACCCCGGCGCGGACCGCGCCAAGGAAACTTAACAAGAGAGCGTGCCCTTGCCTCCCCGGAAACGGTGTGTGTGCTTGTAGCATCGCCTTCTCTCACTATTTAAAACGACTCTCGGCAACGGATATCTCGGCTCTCGCATCGATGAAGAACGTAGCGAAATGCGATACTTGGTGTGAATTGCAGAATCCCGTGAACCATCGAGTCTTTGAACGCAAGTTGCGCCCCAAGCCGTTAGGCCGAGGGCACACCTGCCTGGGTGTCACGCATAGTTGCCCCTCCCCCAAACCCCTCCCCTCCTCGAAAGAGAGAGACGAGGGGACTTGGCCGTGGGCGGATATTGGTCTCCCGTGCGCCGAAGGGCTCGCGGTTGGCCTAAATACGAGTCGTCGACGGTGGACGTCGTGACGTTCGGTGGTCAAACAAACCTCGAGCTCCCGTCGCGCGTACGTCGTCGGTACAAACAAGGCTCACCGACCCTGAAGTGTTGTCAACAACAGCGCACGCA

>AB690436.1;tax=p:Streptophyta,c:NA,o:Sapindales,f:Sapindaceae,g:Acer,s:Acer_palmatum;
CCCGCGACCCGTTTCATCATCGGGGGGGAGCACGGGTGCGAGAGCCTCGTGGTCCCCCTCCGCAGTCGGATCGACGGCGCCTGCGCCCTCGCTCCGTCGGCAAAATAACGAACCCCGGCGCGGACCGCGCCAAGGAAACTTAACAAGAGAGCGTGCCCTTGCCTCCCCGGAAACGGTGTGTGCGCTTGTAGCATCGCCTTCTCTCACTATTTAAAACGACTCTCGGCAACGGATATCTCGGCTCTCGCATCGATGAAGAACGTAGCGAAATGCGATACTTGGTGTGAATTGCAGAATCCCGTGAACCATCGAGTCTTTGAACGCAAGTTGCGCCCCAAGCCGTTAGGCCGAGGGCACGCCTGCCTGGGTGTCACGCATCGTTGCCCCTCCCCCAAACCCCTCCCCTCCTCGAAAGAGGGAGACGAGGGGACTTGGCCGTGGGCGGATATTGGCCTCCCGTGCGCCGAAGGGCTCGCGGTTGGCCTAAATACCAGTCGTCGACGGTGGACGTCCTGACGTTCGGTGGTCAAACAAACCTCGAGCTCCCGTCGCGCGTACGTCGTCGGGACAACCAGGGTCACCGACCCTGAAGCGTTGTCAACAACAGCGCACGCATCGCGACCCC

>AB699354.1;tax=p:Streptophyta,c:NA,o:Sapindales,f:Sapindaceae,g:Acer,s:Acer_palmatum;
CATCATCGGGGGGGAGCACGGGTGCGAGAGCCTCGTGGTCCCCCTCCGCAGTCGGATCGACGGGGCCTGCGCCCTCGCTCCGTCGGCAAAATAACGAACCCCGGCGCGGACCGCGCCAAGGAAACTTAACAAGAGAGCGTGCCCTTGCCTCCCCGGAAACGGTGTGTGCGCTTGTGGCATCGCCTTCTCTCACTATTTAAAACGACTCTCGGCAACGGATATCTCGGCTCTCGCATCGATGAAGAACGTAGCGAAATGCGATACTTGGTGTGAATTGCAAAATCCCGTGAACCATCGAGTCTTTGAACGCAAGTTGCGCCCCAAGCCGTTAGGCCGAGGGCACGCCTGCCTGGGTGTCACGCATCGTTGCCCCTCCCCCAAACCCCTCCCCTCCTCGAAAGAGGGAAACGAGGGGACTTGGCCGTGGGCGGATATTGGCCTCCCCTGCGCCCAAAGGCTCCCGGTTGGCCTAAATACCAGTCGTCCACGGGGGACGTCGTGACGTTCGGTGGTCAAACAAACCTCGAGCTCCCGTCGCGCGTACGTCGTCGGTACAACAAGGGTCACCGACCCTGAAGCGTTGTCAACAACAGCGCACGCA

>AF020370.1;tax=p:Streptophyta,c:NA,o:Sapindales,f:Sapindaceae,g:Acer,s:Acer_pensylvanicum;
NTWWCMGWAGKTGAAGCTGGGGAAGGATCATTGTCGAAACCTGCCTAGCAGAACGAYCCGCGAACTTGTTCTTATCATCAGGGGGGAGCACGGTGCGCGAGCCTCGTGGTCCCCCTTTGCAGTCGGATCGATGGCATCTGCCCTCGCTCCCTCGGCACAACAACGAACCCCGGCGCGGACCGCGCCAAGGAAACTTAACAGGAGAGCGTGCCCCTGTTGCCCCGGAAACGGTGTGCGTGCTTGTGGCATTGCCTTCTTTTCATTATTTAAMACGACTCTCGGCWWCGGATATCTCGGCTCTCGCATCGATGAAGAACGTAGCGAAATGCGATACTKGSTGTGAATTGCAGAATCCCGTGAAMAATTKAGTNTNNGAACGCANDTTGNGCCCCACGCCGTTAGGACGAGGGTACGTCTGYCTGGGTGTYACGMATCGTTGTCCCCCCCACRCCWCTCCYATCGAAAGAGAGGAGGGGACTTGACCGTGGACGGATATTGACCTCCCGTGTACCGAACGGCTCGCGGTTGGCCTAAAAACGAGTCGTCGRCGACGGACGTCGTGACGGTCGGTGGTCGAATAAACCTCGAGCTCCCGTTGCGCGTACGTCGTCGGTCTGTATCTAACAAGGCTCGCTGACCCTGAAGCGTTGTCAACAACGCACACATCTCGACMCCAGNTCAGWCGGGATCAGCCACTG

>AF241497.1;tax=p:Streptophyta,c:NA,o:Sapindales,f:Sapindaceae,g:Acer,s:Acer_pensylvanicum;
TCGAAACCTGCCTAGCAGAACGACCCGCGAACTTGTTCTTATCATCAGGGGGGAGCACGGTGCGCGAGCCTCGTGGTCCCCCTTTGCAGTCGGATCGATGGCATCTGCCCTCGCTCCCTCGGCACAACAACGAACCCCGGCGCGGACCGCGCCAAGGAAACTTAACAGGAGAGCGTGCCCCTGTTGCCCCGGAAACGGTGTGCGTGCTTGTGGCATTGCCTTCTTTTCATTATTTAAAACGACTCTCGGCAACGGATATCTCGGCTCTCGCATCGATGAAGAACGTAGCGAAATGCGATACTTGGTGTGAATTGCAGAATCCCGTGAACCATCGAGTCTTTGAACGCAAGTTGCGCCCCAAGCCGTTAGGCCGAGGGCACGCCTGCCTGGGTGTCACGCATCGTTGcccccccccAAACCCCTCCCATCGAAAGAGAGGAGGGGACTTGGCCGTGGGCGGATATTGGCCTCCCGTGTGCCGAACGGCTCGCGGTTGGCCGTAAAAAACGAGTCGTCGGCGACGGACGTCGTGACGGTCGGTGGTCGAATAAACCTCGAGCTCCCGTTGCGCGTACGTCGTCGGTCTGTATCTAACAAGGCTCGCTGACCCTGAAGCGTTGTCAACAACGCACGCATC

>AF020384.1;tax=p:Streptophyta,c:NA,o:Sapindales,f:Sapindaceae,g:Acer,s:Acer_platanoides;
TCGAAACCTGCCTAGCAGWACGACCCGCGAACTTGTTCTATCATTAggggggggAGCACGGGTGCGCGAGCCTCKTGGTCCTCCTCTGCAGTCGGATCGATGGCACCCGCCGTCGCTCCCTCGGCACAACAACGAACCCCGGCGCGGACCGCGCCAAGGAATCTTAACGAGAGAGCGTGCCCCTGCCGCCCCGGAAACGGTGTGTGTGCTTGTGGCGTCGCCTTCTTCCATTATTTAAAACGACTCTCGRCAACGGATATCTCGGCTCTCGCATCGATGAAGAACGTAGCTAAATGCGATACTTGGTGTGAATTGCARAATCCCGTGAACCATCGANTCTTTGAACGCAATTTGCGCCCCAAGCCGTTAGGMCGAGGGCACGCCTGCCTGGGTGTCACGCATCGTTGccccccccctcgaaaccccccTCCTCTCGAAAGAGACGAWGGGAATTGGGTKTGGGSGGATATTGGCCTCCCGTGGVCCGAACGGCTCGCGGTTGGCCTAAATYTGARTCGTCGGCGATGGSCGCCGTGACGTTCGGTGGTCGAATAAACCTCGAGCTCTCGTCGCGCGTCCGTCGTCGGTAGAGTAAGGCTCACTGACCCTGAAGACGTGTGTACAACAACGCACGCATCGCGACCCCAGGTCAGGCGGGATTACC

>DQ238460.1;tax=p:Streptophyta,c:NA,o:Sapindales,f:Sapindaceae,g:Acer,s:Acer_platanoides;
TCGAAACCTGCCTAGCAGAACGACCCGCGAACTTGTTCTATCATTAggggggggAGCACGGGTGCGCGAGCCTCGTGGTCCTCCTCTGCAGTCGGATCGATGGCACCCGCCGTCGCTCCCTCGGCACAACAACGAACCCCGGCGCGGACCGCGCCAAGGAATCTTAACGAGAGAGCGTGCCCCTGCCGCCCCGGAAACGGTGTGTGTGCTTGTGGCGTCGCCTTCTTCCATTATTTAAAACGACTCTCGGCAACGGATATCTCGGCTCTCGCATCGATGAAGAACGTAGCGAAATGCGATACTTGGTGTGAATTGCAGAATCCCGTGAACCATCGAGTCTTTGAACGCAAGTTGCGCCCCAAGCCGTTAGGCCGAGGGCACGCCTGCCTGGGTGTCACGCATCATTGccccccccccTCCGAAACCCCCCTCCTCTCGAAAGAGACGATGGGACTTGGGTGTGGGCGGATATTGGCCTCCCGTGGGCCGAACGGCTCGCGGTTGGCCTAAATCTGAGTCGTCGGCGATGGGCGCCGTGACGTTCGGTGGTCGAATAAACCTCGAGCTCTCGTCGCGCGTCCGTCGTCGGTAGAGTAAGGCTCACTGACCCTGAAGCGTTGTCAACAACGCACGCATCGCGACCCCAGGTCAGGCGGGATTACCC

>LK022673.1;tax=p:Streptophyta,c:NA,o:Sapindales,f:Sapindaceae,g:Acer,s:Acer_platanoides;
TCGAAACCTGCCTAGTAGAACAACCCGCGGACTTGTTTTATCATTAGGGGGAGCACGGGCTCCCGAGCCTCGTGGTCTCCTTTGCAGTTGGATCGATGGCACCCGCCGTCGCTCCCTCGGCACAACAACAAACACCGGTGAGGACCGCACCAAGGAATCTTAACAAGAGAGCGTGCCCTTGCCGCCCCGTAAACGGTGTGTGTGCTTGTGGCAACGCCTTCTTCCATTATTTAAAATGACTCTCGGCAACGGATATCTCGGCTCTTGCTTCGATGAAGAACGTAGCGAAATGCGATACTTGGTGTGAATTGTAGAATCCCGTGAACCATCGAGTCTTTGAACGCAAGTTACGCCCCAAGCTGTTAGGTCGAGGGCACGCCTGCTTGGGTGTCACGCATTGTTGCCCCCTCGTCCAAAACCCCTCTCCTCGAAAGAGACGATGAGACTTGGGTGTGGGAGAATATTAGCCTCCCATGTGCCGAATGGCTCACGGTTGGCCTAAATTTGAGTCGTTGGCGATGAACGTCGTGACGTTCGGTGGTCAAATAAACCTCGAGCTCTCATTGCGCATTCGTCGTCGGTCTAATAAGGCTCACTGACCTTGAAGCATTGTCAACAATGCACGCA

>AM238275.1;tax=p:Streptophyta,c:NA,o:Sapindales,f:Sapindaceae,g:Acer,s:Acer_pseudoplatanus;
GAACCTGCGGAAGGATCATTGTCGAAACCTGCCTAGCAGAATGACCCGCGAACCCGTTTTATCATCGGGGGGGAGCACGGGTGCGCAAGCCTCGTGGTCCCCCTCTGCGGTCGGATCGATGGCACCTGCCCTCGCTCCCTCGGCACAACAACGAACCCCGGCGCGGACCGTGCCAAGGAAGCTTAACAAGAGAGCGTGACCTTGCTACCCCGGAAACGGTGCGCGTGCTCGTGGCATTGCCTTCTTTCATTATTTAAAACGACTCTCGGCAACGGATATCTCGGCTCTCGCATCGATGAAGAACGTAGCGAAATGCGATACTTGGTGTGAATTGCAGAATCCCGTGAACCATCGAGTCTTTGAACGCAAGTTGCGCCCCAAGCCGTTAGGCCGAGGGCACGCCTGCCTGGGTGTCACGCATCGTTGccccccccaaacccctccccTCTCGAAACAGAGAGACGAGGGGACTTGGCCGTGGGCGGATATTGGCCTCCCGTGTGCCGAACGGCCTGCGGTTGGCCTAAATACGAGTTGTCGTCGGCGATAGACGTCGTGACGTTCGGTGGTCAAATAAAACCTCGAGCTCCCGTCGCGCGTACGTCGTCGGCCTAATAAGGCTCACTGACCCTGAAGCGTTGTCAACAGCGCACGCATTGCGACCCCAGG

>AM238273.1;tax=p:Streptophyta,c:NA,o:Sapindales,f:Sapindaceae,g:Acer,s:Acer_pseudoplatanus;
TCGAAACCTGCCTAGCAGAATGACCCGCGAACCCGTTTTATCATCGGGGGGGAGCACGGGTGCGCAAGCCTCGTGGTCCCCCTCTGCGGTCGGATCGATGGCACCTGCCCTCGCTCCCTCGGCACAACAACGAACCCCGGCGCGGACCGTGCCAAGGAAGCTTAACAAGAGAGCGTGACCTTGCTGCCCCGGAAACGGTGCGCGTGCTCGTGGCATTGCCTTCTTTCATTATTTAAAACGACTCTCGGCAACGGATATCTCGGCTCTCGCATCGATGAAGAACGTAGCGAAATGCGATACTTGGTGTGAATTGCAGAATCCCGTGAACCATCGAGTCTTTGAACGCAAGTTGCGCCCCAAGCCGTTAGGCCGAGGGTACGCCTGCCTGGGTGTCACGCATCGTTGccccccccaaacccctccccTCTCGAAACAGAGAGACGAGGGGACTTGGTCGTGGGCGGATATTGGCCTCCCGTGTGCCGAACGGCCTGCGGTTGGCCTAAATACGAGTTGTCGTCGGCGATAGACGTCGTGACGTTCGGTGGTCAAATAAAACCTCGAGCTCCCGTCGCGCGTACGTCGTCGGCCTAATAAGGCTCACTGACCCTGAAGCGTTGTCAACAGCGCACGCATTGCGACCCCAGGTCAGGCGGGATTACCC

>AM238251.1;tax=p:Streptophyta,c:NA,o:Sapindales,f:Sapindaceae,g:Acer,s:Acer_pseudoplatanus;
CGTAGGTGAACCTGCGGAAGGATCATTGTCGAAACCTGCCTAGCAGAATGACCCGCGAACCCGTTTTATCATCGGGGGGGAGCACGGGTGCGCAAGCCTCGTGGTCCCCCTCTGCGGTCGGATCGATGGCACCTGCCCTCGCTCCCTCGGCACAACAACGAACCCCGGCGCGGACCGTGCCAAGGAAGCTTAACAAGAGAGCGTGACCTTGCTGCCCCGGAAACGGTGCGCGTGCTCGTGGCATTGCCTTCTTTCATTATTTAAAACGACTCTCGGCAACGGATATCTCGGCTCTCGCATCGATGAAGAACGTAGCGAAATGCGATACTTGGTGTGAATTGCAGAATCCCGTGAACCATCGAGTCTTTGAACGCAAGTTGCGCCCCAAGCCGTTAGGCCGAGGGCACGCCTGCCTGGGTGTCACGCATCGTTGccccccccaaacccctccccTCTCGAAACAGAGAGACGAGGGGACTTGGCCGTGGGCGGATATTGGCCTCCCGTGTGCCGAACGGCCTGCGGTTGGCCTAAATACGAGTTGTCGTCGGCGATAGACGTCGTGACGTTCGGTGGTCAAATAAAACCTCGAGCTCCCGTCGCGCGTACGTCGTCGGCCTAATAAGGCTCACTGACCCTGAAGCGTTGTCAACAGCGCACGCA

>AF241502.1;tax=p:Streptophyta,c:NA,o:Sapindales,f:Sapindaceae,g:Acer,s:Acer_rubrum;
TCGAAACCTGCCTAGCAGAACGACCCGCGAACCCGTTTTAACATCGGGGGGAGCACCCGTGGTCCCCCCTCTGCAGTCGGATCGATGGCACCCGCCCTCGCTCCCTCGGCACAACAACGAACCCCGGCGCGGACCGCGCCAAGGAAACTTAACGAGAGAGCGCGCCCTTGCCGCCCCGGAGACGGTGTGCGTGCTCGTGGCGTTGCCTTCTTCCATTATTTAAAACGACTCTCGGCAACGGATATCTCGGCTCTCGCATCGATGAAGAACGTAGCGAAATGCGATACTTGGTGTGAATTGCAGAATCCCGTGAACCATCGAGTCTTTGAACGCAAGTTGCGCCCCAAGCCGTTAGGCCGAGGGCACGCCTGCCTGGGTGTCACGCATCGTTGCCCCCTCCCAAACCCCCCTCTCCTCGAAAGGGGACGAGGGGACTTGGCCGTGGGCGGATATTGGCCTCCCGTCTGCCGAATGGCTCGCGGTTGGCCTAAATACGAGTCGTCGGCGACGGACGCCGTGACGTTCGGTGGTCAAAGAAACCTCGAGCTCCCGTCGCGCGTACGTCGTCGGTCCGATAAGGCTCACCGACCCTGAAGCGCTGTGGACACCACGCACC

>AM113537.1;tax=p:Streptophyta,c:NA,o:Sapindales,f:Sapindaceae,g:Acer,s:Acer_saccharinum;
TCGAAACCTGCCTAGCAGAACGACCCGCGAACCCGTTTTAACATCGGGGGGAGGACCCGTGGTCCCCCCTCTGCAGTCGGATCGATGGCACCCGCCCTCGCTCCCTCGGCACAACAACGAACCCCGGCGCGGACCGCGCCAAGGAAACATAACGAGAGAGCGCGCCCTTGCCGCCCCGGAGACGGTGTGCGTGCTCGTGGCGTTGCCTTCTTCCATTATTTAAAACGACTCTCGGCAACGGATATCTCGGCTCTCGCATCGATGAAGAACGTAGCGAAATGCGATACTTGGTGTGAATTGCAGAATCCCGTGAACCATCGAGTCTTTGAACGCAAGTTGCGCCCCAAGCCGTTAGGCCGAGGGCACGCCTGCCTGGGTGTCACGCATCGTTGccccccccaaacccccccTCTCCTCGAAAGGGGACGAGGGGACTTGGCCGTGTGGGCGGATATTGGCCTCCCGTCTGCCGAATGGCTTGCGGTTGGCCTAAATACGAGTCGTCGGCGACGGACGCCGTGACGTTCGGTGGTCAAATAAACCTCGAGCTCCCGTCGCGCGTACGTCGTCGGTCCGATAAGGCTCACCGACCCTGAAGCGCTGCGGACAGCGCACGCA

>EU720502.1;tax=p:Streptophyta,c:NA,o:Sapindales,f:Sapindaceae,g:Acer,s:Acer_saccharum;
TCGAAACCTGCCCAGCAGAACGACCCGCGAACCCGTTTTTATCATCGGGGGGGAGCACGGGCGCGCAAGCCCCGCGGTCCCTCTTTGCGGTCGGATCGATGGCACCTGCCCTCGCTCCCTGGGCACAACAACGAACCCCGGCGCGGACCGCGCCAAGGAAGCTTAACAAGAGAGCGTGCCCCTGCCGCCCCGGAAACGGTGCGCGTGCTCGTGGCATTGCCTTCTTTCATTATCTAAAACGACTCTCGGCAACGGATATCTCGGCTCTCGCATCGATGAAGAACGTAGCGAAATGCGATACTTGGTGTGAATTGCAGAATCCCGTGAACCATCGAGTCTTTGAACGCAAGTTGCGCCCCAAGCCGTTAGGCCGAGGGCACGCCTGCCTGGGTGTCACGCATCGTTGcccccccccAAACCACCCCTCCCCTCTCGAAAGAGAGAGACGAGGGGACTTGGCCGTGGGCGGATATTGGCCTCCCGTGTGCCGAACGGCCCGCGGTTGGCCTAAATACGAGTTGTCGTCGGCGATGGACGTCGTGGCGTTCGGTGGTCAAATAAACCTCGAGCTCCCGTCGCGCGTACGTCGTCGGCCTAATAAGGCTCACCGACCCTGAAGCGTTGTGAACAGCGCACGCATCGCGACCCCA

>AF401152.1;tax=p:Streptophyta,c:NA,o:Sapindales,f:Sapindaceae,g:Acer,s:Acer_saccharum;
CGAAACCTGCCCAGCAGAACGACCCGCGAACCCGTTTTTATCATCGGGGGGGAGCACGGGCGCGCAAGCCCCGCGGTCCCCCTCTGCGGTCGGATCGATGGCACCTGCCCTCGCTCCCTCGGCACAACAACGAACCCCGGCGCGGACCGCGCCAAGGAAGCTTAACAAGAGAGCGTGCCCCTGCCGCCCCGGAAACGGTGCGCGTGCTCGTGGCATTGCCTTCTTTCATTATCTAAAACGACTCTCGGCAACGGATATCTCGGCTCTCGCATCGATGAAGAACGTAGCGAAATGCGATACTTGGTGTGAATTGCAGAATCCCGTGAACCATCGAGTCTTTGAACGCAAGTTGCGCCCCAAGCCGTTAGGCCGAGGGCACGCCTGCCTGGGTGTCACGCATCGTGcccccccccAAACCACCCCTCCCCTCTCGAAAGAGAGAGACGAGGGGACTTGGCCGTGGGCGGATATTGGCCTCCCGTGTGCCGAACGGCCCGCGGTTGGCCTAAATACGAGTTGTCGTCGGCGATGGACGTCGTGGCGTTCGGTGGTCAAATAAACCTCGAGCTCCCGTCGCGCGTACGTCGTCGGCCATAATAAGGCTCACCGACCCTGAAGCGTTGTAACAGCGCACGCATCGCGACCCCAG

>AY605348.1;tax=p:Streptophyta,c:NA,o:Sapindales,f:Sapindaceae,g:Acer,s:Acer_saccharum;
TCGAAACCTGCCCAGCAGAACGACCCGCGAACCCGTTTTTATCATCGGGGGGGAGCACGGGCGCGCAAGCCCCGCGGTCCCCCTCTGCGGTCGGATCGATGGCACCTGACCTCGCTCCCTCGGCACAACAACGAACCCCGGCGCGGACCGCGCCAAGGAAAAGCTTAACAAGAGAGCGTGCCCCTGCCGCCCCGGAAACGGTGCGCGTGCTCGTGGCATTGCCTTCTTTCATTATCTAAAACGACTCTCGGCAACGGATATCTCGGCTCTCGCATCGATGAAGAACGTAGCGAAATGCGATACTTGGTGTGAATTGCAGAATCCCGTGAACCATCGAGTCTTTGAACGCAAGTTGCGCCCCAAGCCGTTAGGCCGAGGGCACGCCTGCCTGGGTGTCACGCATCGTTGcccccccccAAACCACCCCTCCCCTCTCGAAAGAGAGAGACGAGGGGACTTGGCCGTGGGCGGATATTGGCCTCCCGTGTGCCGAACGGCCCGCGGTTGGTCTAAATACGAGTTGTCGTCGGCGATGGACGTCGTGGCGTTCGGTGGTCAAATAAACCTCGAGCTCCCGTCGCGCGTACGTCGTCGGCCTAATAAGGCTCACCGACCCTGAAGCGTTGTGAACAGCGCACGCA

>AY605323.1;tax=p:Streptophyta,c:NA,o:Sapindales,f:Sapindaceae,g:Acer,s:Acer_saccharum;
TCGAAACCTGCCCAGCAGAACGACCCGCGAACCCGTTTTTATCATCGGGGGGGAGCACGGGCGCGCAAGCCCCGCGGTCCCCCTCTGCGGTCGGATCGATGGCACCTGCCCTCGCTCCCTCGGCACAACAACGAACCCCGGCGCGGACCGCGCCAAGGAAGCTTAACAAGAGAGCGTGCCCCTGCTGCCCCGGAAACGGTGCGCGTGCTCGTGGCATTGCCTTCTTTCATTATCTAAAACGACTCTCGGCAACGGATATCTCGGCTCTCGCATCGATGAAGAACGTAGCGAAATGCGATACTTGTGTGAATTGCAGAATCCCGTGAACCATCGAGTCTTTGAACGCAAGTTGCGCCCCAAGCCGTTAGGCCGAGGGCACGCCTGCCTGGGTGTCACGCATCGTTGCCCCACCCCAAACCACCCCTCCCCTCTCGAAAGAGAGAGACGAGGGGACTTGGCCGTGGGCGGATATTGGCCTCCCGTGTGCCGAACGGCCCGCGGTTGGCCTAAATACGAGTTGTCGTCGGCGATGGACGTCGTGGCGTTCGGTGGTCAAATAAACCTCGAGCTCCCGTCACGCGTACGTCGTCGGCCTAATAAGGCTCATCGACCCTGAAGCGTTGTGAACAGCGCACGCA

>FJ906754.1;tax=p:Streptophyta,c:NA,o:Sapindales,f:Sapindaceae,g:Acer,s:Acer_saccharum;
CGAAACCTGCCCAGCAGAACGACCCGYGAACCCGTTTTTATCATCGGGGGGGAGCACGGGCGCGCAAGCCCCGCGGTCCCCCTCTGCGGTCGGATCGATGGCACCTGCCCTCGTTCCCTCGGCACAACAACGAACCCCGGCGCGGACCGCGCCAAGGAAGCTTAACAAGAGAGCGTGCCCCTGCCGCCCCGGAAACGGTGCGCGTGCTCGTGGCATTGCCTTCTTTCATTATCTAAAACGACTCTCGGCAACGGATATCTCGGCTCTCGCATCGATGAAGAACGTAGCGAAATGCGATACTTGGTGTGAATTGCAGAATCCCGTGAACCATCGAGTCTTTGAACGCAAGTTGCGCCCCAAGCCGTTAGGCCGAGGGCACGCCTGCCTGGGTGTCACGCATCGTTGccccccccccGGGGACTTGGCCGTGGGCGGATATTGGCCTCCCGTGTGCCGAACGGCCCGCGGTTGGCCTAAATACGAGTTGTCGTCGGCGATGGACGTCGTGGCGTTCGGTGGTCAAATAAACCTCGAGCTCCCGTCGCGCGTACGTCGTCGGCCTAATAAGGCTCACCGACCCTGAAGCGTTGTGAACAGCGCACGCATCGCGACCCCAG

>AF020363.1;tax=p:Streptophyta,c:NA,o:Sapindales,f:Sapindaceae,g:Acer,s:Acer_saccharum;
TCGAAACCTGCCTAGCAGAACGACCCGCGAACCCGTTTTAACATCGGGGGGAGCACCCGTGGTCCCCCCTCTGCAGTCGGATCGATGGCACCCGCCCTCGCTCCCTCGGCACAACAACGAACCCCGGCGCGGACCGCGCCAAGGAAACMTAACGAGAGAGCGCGCCCTTGCCGCCCCGGAGACGGTGTGCGTGCTCGTGGCGTTGCCTTCTTCCATTATTTAAAACGACTCTCGGCAACGGATATCTCGGCTCTCGCATCGATGAAGAACGTAGCCTGSCNGTGAATNGCAGANTCCCNNNANCCATCGNGTCTNGGANCGCAAGTTGCGCCCCATGCCGTTMGGCCGGGGGTACGYCTGCSTGGGTGWCACGAATCGTTGWCCCCCNTTTGTTCACCCCTCCCCTCTYGWRAGAGAGAGRMGAGGGGACTTGGCCGTGGGCGGATATTGGCCTYCCGTGTTCCGAACGGCCCGCGGTTGGCCTAAATACGAGTTGTCGTCGGCGATGGACGTCGTGGCGTTCGGTGGTCAAATAAACCTCGAGCTCCCGTCGCGCGTACGTCGTCGGCCTAATAAGRCTCACCGACCCTGAARCGTTGTSAACAGCRCACRCA

>AF020378.1;tax=p:Streptophyta,c:NA,o:Sapindales,f:Sapindaceae,g:Acer,s:Acer_spicatum;
NNTTCCGCAGGTSAACTGCGGAAGGATCATTGTCGAAACCTGTCTAGCAGAACGACCCGCGAACTTGTTTTATCATCGGGGGGGAGCACGGGTGCGCGAGCCTCGTGGTCCCCCCTTTGCGGTTGGATCGACGGCACTTGCCCTCGGTCCCTCGGCACAACAACGAACCCCGGCGCGGACCGCGCCAAGGAAACTTAACAAGAGAGCGTGCCCTTGCCGCCCCGGAAACGGTGTGTGTGCTTGTAGCATTGCCTTCTTTCACTATTTAAMACGACTCTCGGCAACGGATATCTCGGCTCTCGCATCGATGAAGAACGTAGCGAAATGCGATACTTGGTGTGAATTGCAGAATCCCGTGAACCATCGAGTCTTTGAACGCAAGTTGCGCCCCAAGCCGTTAGGCCGAGGGHACGCCTGCCTGGGTGTCACGCATCGTTGCCCCCTCCAAACCCCTGTCCTCGAAAGAGACGGGGGGACTTGGCCGTGGGCGGACATTGGCCTCCCGTGTGCCGAACGGCTCGCGGTTGGCCTAAATATGAGTCGTCGGCGATGGACGTCGTGACGTTCGGTGGTCAAATAAACCTCGAGCTCCCGTCGCGCGTACGTCGTCGGTCTAATAAGGCTCACTGACCCTGAAGCGTTGTCGACAACGCACGCATCGCGACNCCAGNTCAGNCGGGATTAGCCNCTGANKTAA

>AJ634577.1;tax=p:Streptophyta,c:NA,o:Sapindales,f:Sapindaceae,g:Acer,s:Acer_spicatum;
TCGAAACCTGCCTAGCAGAACGACCCGCGAACTTGTTTTATCATCGGGGGGGAGCACGGGTGCGCGAGCCTCGTGGTCCCCCCTTTGCGGTTGGATCGACGGCACTTGCCCTCGGTCCCTCGGCACAACAACGAACCCCAGCACGGACCGCGCCAAGGAAACTTAACAAGAGAGCGTGCCCTTGCCGCCCCGGAAACGGTGTGTGTGCTTGTAGCATTGCCTTCTTTCACTATTTAAAACGACTCTCGGCAACGGATATCTCGGCTCTCGCATCGATGAAGAACGTAGCGAAATGCGATACTTGGTGTGAATTGCAGAATCCCGTGAACCATCGAGTCTTTGAACGCAAGTTGCGCCCCAAGCCGTTAGACCGAGGGCACGCCTGCCTGGGTGTCACGCATCGTTGCCCCCTCCAAACCCCTGTCCTCGAAAGAGACGGGGGGACTTGGCCGTGGGCGGACATTGGCCTCCCGTGTGCCGAACGGCTCGCGGTTGGCCTAAATATGAGTCGTCGGCGATGGACGTCGTGACGTTCGGTGGTCAAATAAACCTCGAGCTTCCGTCGCGCGTACGTCGTCGGTCTAATAAGGCTCACTGACCCTGAAGCGTTGTCGACAACGCACGCA

>AY605431.1;tax=p:Streptophyta,c:NA,o:Sapindales,f:Sapindaceae,g:Acer,s:Acer_spicatum;
TCGAAACCTGCCTAGCAGAACGACCCGCGAACTTGTTTTATCTTCGGGGGGGAGCACGGGTGTGCGAGCCTCGTGGTCCCCCCTTTGCGGTTGGATCGACGGCACTTGCCCTCGGTCCCTCGGCACAACAACGAACCCCGGCGCGGACCGCGCCAAGGAAACTTAACAAGAGAGCGTGCCCTTGCCGCCCCGGAAACGGTGTGTGTGCTTGTAGCATTGCCTTCTTTCACTATTTAAAACGACTCTCGGCAACGGATATCTCGGCTCTCGCATCGATGAAGAACGTAGCGAAATGCGATACTTGGTGTGAATTGCAGAATCCCGTGAACCATCGAGTCTTTGAACGCAAGTTGCGCCCCAAGCCGTTAGGCCGAGGGCACGCCTGCCTGTGTGTCACGCATCGTTGCCCCCTCCAAACCCCTGTCCTCGAAAGAGACGGGGGGACTTGGCCGTGGGCGGACATTGGCCTCCCGTGTGCCGAACGGCTCGCGGTTGGCCTAAATATGAGTCGTCGGCGATGGACGTCGTGACGTTAGGTGGTCAAATAAACCTCGAGCTTCCGTCGCGCGTACGTCGTCGGTCTAATAAGGCTCACTGACCCTGAAGCGTTGTCGACAACGCACGCA

>AH005777.2;tax=p:Streptophyta,c:NA,o:Sapindales,f:Sapindaceae,g:Acer,s:Acer_tataricum;
CGGAAGGATCATTGTCGAAACCTGCCCAGCAGAACGACCCGCGAACTCGTTTTATCACCAGGGGAAGCACGGGTGCGCGAGCCTCGTGTTCCCCCTTTGCAGTTGGATCGTTGGCACCTGCCCTCGCTCCCTCGGCACAACAACGAACCCCGGCGCGGACCGCGCCAAGGAAAACTAACAGGGGAGCGTGCCCTTGCCGCCCCGGAAACGGTGTGCGTGCCTGTGGCATTGCCTTCTTTCATTTATTTAAAACGACTCTCGGCAACGGATATCTCGGCTCTCGCATCGATGAAGAACGTAGCGAAATGCGATACTTGGTGTGAATTGCAGAATCCCGTGAACCATCGAGTCTTTGAACGCAAGTTGCGCCCCAAGCCGTTAGGCCGAGGGCACGCCTGCCTGGGTGTCACGCATCGTTGCCCCCCCAAACCCCTTTTACCCCACTTTTCTTnnnnnnnnnnnnnnnnnnnnnnnnnnnnnnnnnnnnnnnnnnnnnnnnnnnnnnnnnnnnnnnnnnnnnnnnnnnnnnnnnnnnnnnnnnnnnnnnnnnnCTTGGCCGTGGGCGGATATTGGCCTCCCGTGTACCGAACGGCCCGCGGTTGGCCTAAATACGAGTCATCGGCGACGGACGTCGTGACGTTCGGTGGTGAAACGAAATAAACCTCGAGCTCCGTCGCGCGTACGCCGCCGGTCTAATAAGGCTCACCGACCCTGAAGAACGCGTCAACGGCGNGCACGCATCGCGA

>AM113522.1;tax=p:Streptophyta,c:NA,o:Sapindales,f:Sapindaceae,g:Acer,s:Acer_tataricum;
AGGTGAACCTGCGGAAGGATCATTGTCGAAACCTGCCCAGCAGAACGACCCGCGAACTCGTTTTATCACCAGGGGAAGCACGGGTGCGCGAGCCTCGTGTTCCCCCTTTGCAGTTGGATCGTTGGCACCTGCCCTCGCTCCCTCGGCACAACAACGAACCCCGGCGCGGACCGCGCCAAGGAAAACTAACAGGGGAGCGTGCCCTTGCCGCCCCGGAAACGGTGTGCGTGCCTGTGGCATTGCCTTCTTTCATTTATTTAAAACGACTCTCGGCAACGGATATCTCGGCTCTCGCATCGATGAAGAACGTAGCGAAATGCGATACTTGGTGTGAATTGCAGAATCCCGTGAACCATCGAGTCTTTGAACGCAAGTTGCGCCCCAAGCCGTTAGGCCGAGGGCACGCCTGCCTGGGTGTCACGCATCGTTGcccccccccAAACCCCTCTAACACCTCTCCTCGAGAGGAGGGAGACGAGGGGACTTGGCCGTGGGCGGATATTGGCCTCCCGTGTACCGAATGGCCCGCGGTTGGCCTAAATACGAGTCATCGGCGACGGACGTCGTGACGTTCGGTGGTGAAACGAAATAAACCTCGAGCTCCCGTCGCGCGTACGCCGCCGGTCTAATAAGGCTCACCGACCCTGAAGAAGCGCCGTCAACGGCGCGCACGCATCGCGACCCCAGGTCAGGCGGG

>AM113519.1;tax=p:Streptophyta,c:NA,o:Sapindales,f:Sapindaceae,g:Acer,s:Acer_tataricum;
TCGAAACCTGCCCAGCAGAACGACCCGCGAACTCGTTTTATCACCAGGGGAAGCACGGGTGCGCGAGCCTCGTGTTCCCCCTTTGCAGTTGGATCGTTGGCACCTGCCCTCGCTCCCTCGGCACAACAACGAACCCCGGCGCGGACCGCGCCAAGGAAAACTAACAGGGGAGCGTGCCCTTGCCGCCCCGGAAACGGTGTGCGTGCCTGTGGCATTGCCTTCTTTCATTTATTTAAAACGACTCTCGGCAACGGATATCTCGGCTCTCGCATCGATGAAGAACGTAGCGAAATGCGATACTTGGTGTGAATTGCAGAATCCCGTGAACCATCGAGTCTTTGAACGCAAGTTGCGCCCCAAGCCGTTAGGCCGAGGGCACGCCTGCCTGGGTGTCACGCATCGTTGcccccccccAAACCCCTCTAACACCTCTCCTCGAGAGGAGGGAGACGAGGGGACTTGGCCGTGGGCGGATATTGGCCTCCCGTGTACCGAACGGCCCGCGGTTGGCCTAAATACGAGTCATCGGCGACGGACGTCGTGACGTTCGGTGGTGAAACGAAATAAACCTCGAGCTCCCGTCGCGCGTACGCCGCCGGTCTAATAAGGCTCACCGACCCTGAAGAAGCGCCGTCAACGGCGCGCACGCATCGCGACCCCAGGTCAGGCGGGATTACCC

>AM113527.1;tax=p:Streptophyta,c:NA,o:Sapindales,f:Sapindaceae,g:Acer,s:Acer_tataricum;
TCGAAACCTGCCCAGCAGAACGACCCGCGAACTCGTTTTATCACCAGGGGAAGCACGGGTGCGCGAGCCTCGTGTTCCCCCTCTGCGGTTGGATCGTTGGCACCCGCCCTCGCTCCCTCGGCACAACAACGAACCCCGGCGCGGACCGCGCCAAGGAAAACTAACAGGGGAGCGTGCCCTTGCCGCCCCGGAAACGGTGTGCGTGCTTGTGGCATTGCCTTCTTTCATTTATTTAAAACGACTCTCGGCAACGGATATCTCGGCTCTCGCATCGATGAAGAACGTAGCGAAATGCGATACTTGGTGTGAATTGCAGAATCCCGTGAACCATCGAGTCTTTGAACGCAAGTTGCGCCCCAAGCCGTTAGGCCGAGGGCACGCCTGCCTGGGTGTCACGCATCGTTGcccccccccAAACCCCTCTAACGCCTCTCCTCGAGAGGGAGACGAGGGGACTTGGCCGTGGGCGGATATTGGCCTCCCGTGTGCCGAACGGCCCGCGGTTGGCCTAAATACGAGTCATCGGCGACGGACGTCGTGACGTTCGGTGGTCAAACGAAATAAACCTCGAGCTCACGTCGCGCGTACGCCGCCGGTCTAATAAGTCTCACCGACCCTGAAGAAGCGCTGTCAACAGCGCGCACGCATCGCGACCCCAGGTCAGGCGGGATTACCC

>AF020364.1;tax=p:Streptophyta,c:NA,o:Sapindales,f:Sapindaceae,g:Acer,s:Acer_tataricum;
NNTTCCGTAGSTGAACATGCGGAAGGATCATTGTCGAAACCTGCCCAGCAGAACGACCCGCGAACTCGTTTTATCACCGGGGGAAGCACGGGTGCGCGAGCCTCGTGTTCCCCCTTTGCAGTTGGATCGTTGGCACCTGTCCTCGCTCCCTCGGCACAACAACGAACCCCGGCGCGGACCGCGCCAAGGAAAACTAACAGGGGAGCGTGCCCTTGCCGCCCCGGAAACGGTGTGCGTGCCTGTGGCATTGCCTTCTTTCATTATTTAACACGACTCTCGGCAACGGATATCTCGGCTCTGGCATCGATGAAGAACGTAGCGAAATGCGATACTTGGTGTGAATTGCAGAATCCCGTGAACCATCGAKTCTTTGAACGCAAKTTGCGCCCCAAGCCGTTAGGCCGAGGGCACGCCTGCCTGGGTGTCACGCATCGTTGCCCCCCAAACCACTCTTCCTTGAATTAAAAGGGACRATGGGACTTGGCCGTGGGCGGATATTGGCCTCCCGTGTGCCGAACGGCTCGCGGTTGGCCTAAATACGAGTCGTCGGCGATGGACGCCGTGACGTTCGGTGGTCAAATAAACCTCGAGCTCTCGTTGCGCGTACGTCGTCGGTCTAGTAAGGCTCACTGACCCTGAAGCGTTGTCAACAACAGCGCACGCA

>AF401147.1;tax=p:Streptophyta,c:NA,o:Sapindales,f:Sapindaceae,g:Acer,s:Acer_tataricum;
CGAAACCTGCCCAGCAGAACGACCCGCGAACTCGTTTTATCACCAGGGGAAGCACGGGTGCGCGAGCCTCGTGTTCCCCCTTTGCAGTTGGATCGTTGGCACCTGCCCTCGCTCCCTCGGCACAACAACGAACCCCGGCGCGGACCGCGCCAAGGAAAACTAACAGGGGAGCGTGCCCTTGCCGCCCCGGAAACGGTGTGCGTGCCTGTGGCATTGCCTTCTTTCATTTATTTAAAACGACTCTCGGCAACGGATATCTCGGCTCTCGCATCGATGAAGAACGTAGCGAAATGCGATACTTGGTGTGAATTGCAGAATCCCGTGAACCATCGAGTCTTTGAACGCAAGTTGCGCCCCAAGCCGTTAGGCCGAGGGCACGCCTGCCTGGGTGTCACGCATCGTTGCCCCCCCAAACCCCTTTTACCCCACTTTTCTCCTCGAGAGGGAGACGAGGGGACTTGGCCGTGGGCGGATATTGGCCTCCCGTGTACCGAACGGCCCGCGGTTGGCCTAAATACGAGTCATCGGCGACGGACGTCGTGACGTTCGGTGGTGAAACGAAATAAACCTCGAGCTCCCGTCGCGCGTACGCCGCCGGTCTAATAAGGCTCACCGACCCTGAAGAACGCGTCAACGGCGGCACGCATCGCGACCCCAG

>AY605365.1;tax=p:Streptophyta,c:NA,o:Sapindales,f:Sapindaceae,g:Acer,s:Acer_tataricum;
TCGAAACCTGCCCAGCAGAACGACCCGCGAACTCGTTTTATCACCAGGGGAAGCACGGGTGCGCGAGCCCCGTGTTCCCCCTCTGCAGTCGGATCGTCGGCACCTGCCCTCGCTCCCTCGGCACAACAACGAACCCCGGCGCGGACCGCGCCAAGGAAAACCTAACGGGGGAGCGTGCCCTTGCCGCCCCGGAAACGGTGCGCGTGCTTGTGGCATTGCCTTCTTTCATTTATTTAAAACGACTCTCGGCAACGGATATCTCGGCTCTCGCATCGATGAAGAACGTAGCGAAATGCGATACTTGGTGTGAATTGCAGAATCCCGTGAACCATCGAGTCTTTGAACGCAAGTTGCGCCCCAAGCCGTTAGGCCGAGGGCACGCCTGCCTGGGTGTCACGCATCGTTGCCCCGCCCAAACCCCTCTAACACCTCTCCTCGAGAGGGAGACGAGGGGACTTGGCTGCGGGCGGATATTGGCCTCCCGTGTGCCGAACGGCCCGCGGTTGGCCTAAATACGAGTCGTCGGCGACGGACGCCGTGACGTTCGGTGGTCAAACGAAATAAACCTCGAGCTCCCGTCGCGCGTACGCCGCCGGTCTAATAAGGCTCACCGACCCTGAAGGAGCGCTGTCAACAGCGCGCACGCA

>MH711104.1;tax=p:Streptophyta,c:Magnoliopsida,o:Sapindales,f:Sapindaceae,g:Acer,s:Acer_tataricum;
TCGAAACCTGCCCAGCAGAACGACCCGCGAACTCGTTTTATCACCAGGGGAAGCACGGGTGCGCGAGCCTCGTGTTCCCCCTTTGCAGTTGGACCGTTGGCACCTGCCCTCGCTCCCTCGGCACAACAACGAACCCCGGCGCGGACCGCGCCAAGGAAAACTATCAGGGGAGCGTGCCCTTGCCGCCCCGGAAACGGTGTGCGTGCTTGTGGCATTGCCTTCTTTCATTTATTTAAAACGACTCTCGGCAACGGATATCTCGGCTCTTGCATCGATGAAGAATGTAGCGAAATGCGATACTTGGTGTGAATTGCAGAATCCCGTGAACCATCGAGTCTTTGAATGCAAGTTGCGCCCGAGGCCATTAGGTCGAGGGCACGTCTGCCTGGGCGTCACACATCGTTGCCCCCCCAAACCCCTCTAACACCCCTCCTCGAGAGGGAGACGAGGGGACTTGGCCGTGGGCGGATATTGGCCTCCCGTGTACCGAACGGCCCGCGGTTGGCCTAAATACGAGTCATCGGCGACGGACGTCGTGACGTTCGGTGGTCAAACGAAATAAACCTCGAACTCCCGTCGCGCGTACGCCGCCGGTCTAATAAGGCTCACCGACCCTGAAGAAGCGCTGTCAACGGCGCGCACGCA

>AY603214.1;tax=p:Streptophyta,c:NA,o:Asterales,f:Asteraceae,g:Achillea,s:Achillea_ageratum;
TCGAACCCTGCAAAGCAGAACGACCCGTGAACACGTAAAAACAACTGAGCGTCGAGTGGATTAAGCTTCTGTTTGGTCCTCTCGATGCTTTGTCGATGTGCATTTACTTGTGTTCTTTTTTGGACCCGGTGAATGTGTCATTGACGCAATAACAACCCCCGGCACAATGTGTGCCAAGGAAAACTAAACTTGAGAAGGCTTGTTTCATGTTGCCCCGTTCGCGGTGCGCTCATGGAATGTGGCTTCTTTTTAATTACAAACGACTCTCGGCAACGGATATCTCGGCTCACGCATCGATGAAGAACGTAGCAAAATGCGATACTTGGTGTGAATTGCAGAATCCCGTGAACCATCGAGTTTTTGAACGCAAGTTGCGCCGGAAGCCTTTTGGCCGAGGGCACGTCTGCCTGGGCGTCACGCATCGCGTCGCCCCCAACAAATATTTGTTGGGGGCGGATATTGGTCTCCCGTGCTCATGGTGTGGTTGGCCAAAATAAGAGTCCCTTCGATGGACACACGAACTAGTGGTGGTCGTAAAAACCCTCGTTCTTTGTTCTGTGTTAGTCGCAAGGAAAAACTCTTCAAATACCCCAACGCGTTGTCTTAGGATGACGCTTCGACCG

>AY603219.1;tax=p:Streptophyta,c:NA,o:Asterales,f:Asteraceae,g:Achillea,s:Achillea_filipendulina;
TCGAACCCTGCAAAGCAGAACGACCCGTGAACACGTAACACAACCGAGCGTCGAGTGGATTAAGCATATGTTTGATCCTCTCGATGCTTTGTCGATGTGCATTTACTTGTGTTCTTTTTTGGACCAGGTGAATGTGTCATAGACGCAATAACAACCCCCGGCACAATGTGTGCCAAGGAAAACTAAACTTGAGAAGGCTTGTTTCATGTTGCCCCGTTCGCGGTGCGCTCATGGAATGTGGCTTCTTTTTAATTACAAACGACTCTCGGCAACGGATATCTCGGCTCACGCATCGATGAAGAACGTAGCAAAATGCGATACTTGGTGTGAATTGCAGAATCCCGTGAACCATCGAGTTTTTGAACGCAAGTTGCGCCCGAAGCCTTTTGGCCGAGGGCACGTCTGCCTGGGCGTCACGCATCGCGTCGCCCCCAACAAATATCTGTTGGGGGCGGATATTGGTCTCCCGTGCTCATGGTGTGGTTGGCCAAAATAGGAGTCCCTTCGATGGACACACGAACTAGTGGTGGTCGTAAAAACCCTCGTTCTTTGTTCTGTGTTAGTCGCAAGGAAAAACTCTTCAAATACCCCAACGCGTTGTCTTAGGATGACGCTTCGACCG

>AY603225.1;tax=p:Streptophyta,c:NA,o:Asterales,f:Asteraceae,g:Achillea,s:Achillea_ligustica;
TCGAACCCTGCAAAGCAGAACGACCCGCGAACACGTAAAAACAATCGAGCGTTGAGTGGATTAGGCAATTGTTTGATCCTCTTGATGCTTTGTCGGTGTGCATTTACTTGTGTTCTTTTTTGGACCTGGTGAATGTGTCGCTGACGCAATAACAACCCCCGGCACAATGTGTGCCAAGGAAAACTAAACTTGAGAAGGCTTGTTTCATGTTGCCCCGTTCGCGGTGTGCTCATGGGATGTGGCTTCTTTTTAATTATAAACGACTCTCGGCAACGGATATCTCGGCTCACGCATCGATGAAGAACGTAGCAAAATGCGATACTTGGTGTGAATTGCAGAATCCCGTGAACCATCGAGTTTTTGAACGCAAGTTGCGCCCGAAGCCTTTTGGCTGAGGGCACGTCTGCCTGGGCGTCACGCATCGCGTCGCCCCCAACAATTCTCTGTTGGGTGCGGATATTGGTCTCCCGTGCTTACGGTGTGGTTGGCCAAAATAGGAGTCCCTTCGATGGACACACGAACTAGTGGTGGTCGTAAAAACCCTCGTTCTTTGTTCTGTGTTAGTTGCAAGGAAAAACTCTTCAAATAACCCAATGCGTTGTCTTAGGATGACGCTTCGACCG

>KR150185.1;tax=p:Streptophyta,c:NA,o:Asterales,f:Asteraceae,g:Achillea,s:Achillea_millefolium;
TCGAACCCTGCAAAGCAGAACGACCCGTGAACACGTTAAAACAACTGAGCGTCGAGTGGACTAAGCATCTGTTTGATCCTCTCGATGCTTTGTCGATGTGCATTCACTTGCGTTCTTTTTTGGACCTGGTGAATGTGTCATTGACGCAATAACAACCCCCGGCACAATGTGTGCCAAGGAAAACTAAACTTGAGAAGGCTTGTTTCATGTAGCCCCGTTCGCGGTGCGCTCATGGAATGTGGCTTCTTTTTAATTACAAACGACTCTCGGCAACGGATATCTCGGCTCACGCATCGATGAAGAACGTAGCAGAATGCGATACTTGGTGTGAATTGCAGAATCCCGTGAACCATCGAGTTTTTGAACGCAAGTTGCGCCGGAAGCCTTTTGGCCGAGGGCACGTCTGCCTGGGCGTCACGCATCGCGTCGCCCCCATCAAATCTCTGTTGGGGGCGGATATAGGTCTCCCGAGCTCATGGTGTGGTTGGCCAAAATGGGAGTCCCTTCGAGGGACACACGAACTAATGGTGGTCGTAAAAACCCTCGTTCTTTGTTCTGTGTTAGTCGCAAGGAAAAACTCTTCAAAATACCCCAACGCGTTGTCTTAAGATGACGCTTCGACCGCGACCT

>MH711475.1;tax=p:Streptophyta,c:Magnoliopsida,o:Asterales,f:Asteraceae,g:Achillea,s:Achillea_millefolium;
TCGAACCCTGCAAAGCAGAACGACCCGTGAACACGTaaaaaayaaCTGAGCGTCGAGTGGATTAAGCGTTTGTTTGATCCTCTCGATGCTTTGTCGATGTGCATTTACTTGTGTTCTTTTTTGGACCTGGTGAATGTATCATTGACGCAATAACAACCCCCGGCACAATGTGTGCCAAGGAAAACTAAACTTGAGAAGGCTTGTTTCATGTTGCCCCGTTCGCGGTGTGCTCATGGAATGTGGCTTCTTTTTAATTACAAACGACTCTCGGCAACGGATATCTCGGCTCTTGCATCGATGAAGAATGTAGCGAAATGCGATACTTGGTGTGAATTGCAGAATCCCGTGAACCATCGAGTCTTTGAATGCAAGTTGCGCCCGAGGCCATTAGGTCGAGGGCACGTCTGCCTGGGCGTCACACATCGCGTCTCCCCCAACAAATATCTGTTGGGGGCGGATATTGGTCTCCCGTGCTCATGGTGTGGTTGGCCAAAATAAGAGTCCCTTCGATGGACACACGAACTAGTGGTGGTCGTAAAAACCCTCGTTCTTTGTTCTGTGTTAGTCGCAAGGAAAAAACTCTTCAAATACCCCAACGCGTTGTCTTAGGATGAYGCTTTCGA

>AF046939.1;tax=p:Streptophyta,c:NA,o:Asterales,f:Asteraceae,g:Achillea,s:Achillea_millefolium;
TCGAACCCTGCAAAGCAGAACGACCCGTGAACACGTaaaaayaaCTGAGCRTCGAGTGGATTAAGCATTTGTTTGATCCTCTCGATGCTTTGTCGATGTGCATTTACTTGTGTTCTTTTTTGGACCTGGTGAATGTGTCATTGACGCAATAACAACCCCCGGCACAATGTGTGCCAAGGAAAACTAAACTTGAGAAGGCTTGTTTCATGTTGCCCCGTTCGCGGTGCGCTCATGGAATGTGGCTTCTTTTTAATTACAAACGACTCTCGGCAACGGATATCTCGGCTCannnnnnnnnnnnnnnnnnnnnnnnnnGCGATACTTGGTGTGAATTGCAGAATCCCGTGAACCATCGAGTTTTTGAACGCAAGTTGCGCCCGAAGCCTTTTGGCCGAGGCACGTCTGCCTGGGCGTCACGCATCGCNNNNNCAACAAATATCTGTTGGGGGCGGATATTGGTCTCCCGTGCTCACTGGTGTGGTTGGCCAAAATAAGAGTCCCTTCGATGGACACACGAACTAGTGGTGGTCGTAAAAACCCTCGTTCTTTGTTCTGTGTTAGTCGCAAGGAAAAACTCTTCAAATACCCCAACGCGTTGTCTTAGGATGACGCTTCGACC

>JQ230971.1;tax=p:Streptophyta,c:NA,o:Asterales,f:Asteraceae,g:Achillea,s:Achillea_millefolium;
ACTTGGTGTGAATTGCAGAATCCCGTGAACCATCGAGTTTTTGAACGCAAGTTGCGCCCGAAGCCTTTTGGCCGAGGGCACGTCTGCCTGGGCGTCACGCATCGCGTCGCCCCCAACAAATATCTGTTGGGGGCGGATATTGGTCTCCTGTGCCCATGGTGTGGTTGGCCAAAATAAGAGTCCCTTCGATGGACACACGAACTAGTGGTGGTCGTAAAAACCCTCGTTCTTTGTTCTGTGTTAGTCGCAAGGAAAAACTCTTCAAATACCCCAACGCGTTGTCTTAGGATGACGCTTCGACCGCGACCCCAGGTCAGGCGGGACTACCCGCTGAGTTTA

>KP875877.1;tax=p:Streptophyta,c:NA,o:Caryophyllales,f:Amaranthaceae,g:Achyranthes,s:Achyranthes_aspera;
TCGAAACCTGCCTAGCAGAGCGACCAGCGAACATGTTTACACATTGCAAGGGGAGGGGGTGCTGGCTTGTCCAGTCCCTCCCTAATGTTGGGACGTTACCCCTTCATTGGTGGTGCTGCCCGACACATTAACGAACCCCGGCGCAATACGCGCCAAGGAACAAAAAATGAGAGTGTGCTTATTCCCACTCGGGTTTCCGGGCGAGGATGTTTGCACCCAATCTAAGTCATTAAATGACTCTCGGCAACGGATATCTAGGCTCTCGCATCGATGAAGAACGTAGCGAAATGCGATACTTGGTGTGAATTGCAGATTCCCGTGAACCATCGAGTTTTTGAACGCAAGTTGCGCCTGAAGCCTTTCGGCCAAGGCACGTCTGCCTGGGCGTCACGCATAGCGTCTATCCCCACCTCCAAAGTGTGGAGGGGAGAGGATGATGGCCTCCCATGCCTCACCGGGCGTGGATGGCCTAAATTAGGAAGCCTCGGGATACGAGATGCCGCGGCGATTGGTGGTTGTATACATGGCCTTCCTTCGCGTCGTGCATCATGTACCCTATGCGTCTTCGTAGGACCCTTTAAAACCTTTGCGACCCCAGGTCAGGCGGGGTTACCC

>MH016294.1;tax=p:Streptophyta,c:NA,o:Caryophyllales,f:Amaranthaceae,g:Achyranthes,s:Achyranthes_aspera;
TCGAAACCTGCCTAGCAGAGCGACCAGCGAACATGTTTACACATTGCAAGGGGAGGGGGTGCTGGCTTGTCCAGTCCCTCCCTAATGTTGGGGAGTTACCCCTTCATTGGTGGTGCTGCCCGACACATTAACGAACCCCGGCGCGATATGCGCCAAGGAACAAAAAATGAGAGTGTGCTTATTCCCACTTGGATTTCCGAGCGAGGATGTTTGCACCCAATCTAAGTCATTAAATGACTCTCGGCAACGGATATCTAGGCTCTCGCATCGATGAAGAACGTAGCGAAATGCGATACTTGGTGTGAATTGCAGAATCCCGTGAACCATCGAGTTTTTGAACGCAAGTTGCGCCTGAAGCCTTTCGGCCAAGGCACGTCTGCCTGGGCGTCACGCATAGCGTCTATCCCCACCTCCAAAGTGTGGAGGGGAGAGGATGATGGCCTCCCATGCCTCATCGGGCGTGGATGGCCTAAATTAGGAAGCCTCGGGATACGAGATGTCGCGGCGATTGGTGGTTGTATACATGGCCTTCCCTCGCGTCGTGCATCACGTAGCCCATGCGTCTTCGTAGGACCCTTTAAAACCTTTGCGACCCCAGGTCAGGCGGGGT

>LT992996.1;tax=p:Streptophyta,c:NA,o:Caryophyllales,f:Amaranthaceae,g:Achyranthes,s:Achyranthes_aspera;
TCGAAACCTGCCTAGCAGAGCGACCAGTGAACATGTTTACCCATTGCATGGGGAGGGGGTGCTGGCTTGCCCAGTCCCTCCCTAATGTTGGGGAGTTCCCCCTTGATTGGTGGTGCTGCCCGACACCTTAACGAACCCCGGCGCGATATGCGCCAAGGAATAAAAAATGAAAGTGTGCTTATCCTTACTCGGATTTCCGGGCGAGGATGTTGGCACCCAATCTAAGTCATTAAATGACTCTCGGCAACGGATATCTAGGCTCTCGCATCGATGAAGAACGTAGCGAAATGCGATACTTGGTGTGAATTGCAGAATCCCGTGAACCATCGAGTTTTTGAACGCAAGTTGCGCCTGAAGCCTTTTGGCCAAGGCACGTCTGCCTGGGCGTCACGCATAGCGTCACTCCCCACCTCCAAAGTGTGGAGGGGAGAGGATGATGGCCTCCCATGCCTCACCAGGCGTGGATGGCCTAAATTAGGAAGCCTCGGGATACGAGATGTCGCGGCGATTGGTGGTTGTATACATGGCCTTCCCTCGCGTCGTGCATCACGTAGCCCATGGACCTTCGAAGGACCCTTCAAAACCT

>LT992992.1;tax=p:Streptophyta,c:NA,o:Caryophyllales,f:Amaranthaceae,g:Achyranthes,s:Achyranthes_aspera;
TCGAAACCTGCCTAGCAGAACGACCAGCGAACATGTTTACATATTGCATGGGGAGGGGGTGCTGGCTTGTCCAGTCCCTCCCTAATGTTGGGGAGTTCCACCTTGATTGGTGGTGCTGCCCAACACAATAACGAACCCCGGCGCGATATGCGCCAAGGAACAAAAATGAGAGTGTGCTTATCCCTACTCGGATTTCCGGGTGAGGATGTTGGCACCCAATCTAAGTCATTAAATGACTCTCGGCAACGGATATCTCGGCTCTCGCATCGATGAAGAACGTAGCGAAATGCGATACTTGGTGTGAATTGCAGAATCCCGTGAACCATCGAGTTTTTGAACGCAAGTTGCGCCTGAAGCCTTTTGGCCAAGGCACGTCTGCCTGGGCGTCACGCATAGCGTCTCTCCCCACCTCCAAAGTGTGGAGGGGAGAGGAAGATGGCCTCCCATGCCTCACCGGGCGTGGATGGCCTAAATTAGGAAGCCTCGGGATACGAGATGCCGCGGCGATTGGTGGTTGTATACATGGCCTTCCCTCGTGTCGTGCATCACGTAGCCCATGGGGCCTCGTAGGACCCTTAAAAACCT

>LT992997.1;tax=p:Streptophyta,c:NA,o:Caryophyllales,f:Amaranthaceae,g:Achyranthes,s:Achyranthes_aspera;
TCGAAACCTGCGTAGCAGAACGACTAGCGAACATGTTTACACATTACATAGGGAGGGGTTGCTGGCTTGTCTAGTCCCTTCCTAATGTCGGGGAGCTACCCCTTGGTTGGTGGTGCTACCTGACACAATAACGAACCCCGGCGTGATATGCGCCAAGGAACAARAATGAGCGTGTGCTTATCCTTACTTGGATTTCCAAGTGAGGATGTTGGCACCCAATCTAAGTCATTAAATGACTCTCGGCAACGGATATCTCGGCTCTCGCATCGATGAAGAACGTAGCGAAATGCGATACTTGGTGTGAATTGCAGAATCCCGTGAACCATCGAGTTTTTGAACGCAAGTTGCGCCTGAAGCCTTTTGGCCAAGGCACGTCTGCCTGGGCGTCACGCATAGCGTCTCTCCCCACCTCCAAAATTTGGAGGGGAGAGGAAGATGGCCTCCCATGCCTCACCGGGTGTGGATGGCCTAAATTGGGAAGCCTCGGGATACGAGATGTTGCGGCGATTGGTGGTTGTATACATAGCCTTCCCTCGTGTCGTGCATCACGTAGCCACTGGGGCTTTGTAGGACCCTTCAAAACCT

>LT993006.1;tax=p:Streptophyta,c:NA,o:Caryophyllales,f:Amaranthaceae,g:Achyranthes,s:Achyranthes_aspera;
TCGAAACCTGCCTAGCAGAACGACCAGCGAACATGTTTACACATTAAATAGGGAGGGGGTGCTGGCTTGTCTAGTCCTTCCCTAATGTTGGGGAGTGCAACCTTGATTGGTGGTGCTACCCGACACAATAACGAACCCCGGCGTGATATGCGCCAAGGAACAAAAATGAGAGTGTGCTTATCCCTACTCGGATTTCCAAGTAAGGATGTTGGCACCCAATCTAAGTCATTAAATGACTCTCGGCAACGGATATCTCGGCTCTCGCATCGATGAAGAACGTAGCGAAATGCGATACTTGGTGTGAATTGCAGAATCCCGTGAACCATCGAGTTTTTGAACGCAAGTTGCGCCTGAAGCCTTTTGGCCAAGGCACGTCTGCCTGGGCGTCACGCATAGCGTCTCTCCCCACCTCCAAAGTGTGGAGGGGAGAGGAAGATGGCCTCCCATGCCTCACCGGGTGTGGATGGCCTAAATTGGGAAGCCTCGGGATACGAGATGCCGCGGCGATTGGTGGTTATATACATGGCCTTCCCTCGTGTCGTGCATCACGTAGCCAATGGGGCTTTGTCGGACCCTTCAAAACCT

>LT993002.1;tax=p:Streptophyta,c:NA,o:Caryophyllales,f:Amaranthaceae,g:Achyranthes,s:Achyranthes_aspera;
TCGAAACCTGCCTAGCAGAGCGACCAGCGAACATGTTTACACATTTCAAGGGGGTGCTGGCTTGTCCAGTCCCTCCCTAATGTTGGGGAGTTACCCCTTCATTGGTGGTGCTGCCCGACACATTAACGAACCCCGGCGCGATATGCGCCAAGGAACAAAAAATGAGAGTGTGCTTATTCCCACTCGGATTCCCGGGCGGGGATGTTGGCACCCAATCTAAGTCATTAAATGACTCTCGGCAACGGATATCTAGGCTCTCGCATCGATGAAGAACGTAGCGAAATGCGATACTTGGTGTGAATTGCAGAATCCCGTGAACCATCGAGTTTTTGAACGCAAGTTGCGCCTGAAGCCTTTCGGCCAAGGCACGTCTGCCTGGGTGTCACGCATAGCGTCTCTCCCCACCTCCAAAGTGTGGAGGGGAGAGGATGATGGCCTCCCATGCCTCACCGGGCGTGGATGGCCTAAATTAGGAAGCCTCGGGATACGAGATGCCACGGCGATTGGTGGTTGTATACATGGCCTTCCCTCGCGTCGTGCATCACGTAGCCCATGCGCCTTCGTAGGACCCTTTAAAACCT

>JN874690.1;tax=p:Streptophyta,c:NA,o:Asterales,f:Calyceraceae,g:Acicarpha,s:Acicarpha_tribuloides;
TCGATACCTGCTAGAACAACCTGTGAACCATTACATACCACGTGGTGTCACGGAGAGAAGACGTCAGCCCTCGATCCGTGACACCATGCCGGTGTTCACGCATGACGGCCTCAATGGCCGAAGAGCGTGTTCTGTCGGCACAACAACAAACCCCGGCGCAGCCCGCGCCAAGGAAAACATAACATAGGAAGAGCACGTCCCTAGCCGCCCCGTTCGCGGTGTGCGGTGAGGCATGTTGCTTCTTATAAACACAAACGACTCTCGGCAACGGATATCTCGGCTCACGCATCGATGAAGAACGTAGCAAAATGCGATACTTGGTGTGAATTGCAGAATCCCGTGAACCATCGAGTTTTTGAACGCAAGTTGCGCCTGAAGCCATTCGGCCTAGGGCACGTCTGCCTGGGCGTCACGCATCGCGTCGCCCCCAGCGCCTCATGCCCAAAAGCATCGTGTCGTGTGGGGGGCGGAGACTGGTCTCCCGTACCCATGCTGCGGTTGGCCTAAATAGTTGTCCCTTTGATGGATGCACGACAAGTGGTGGTTGACAAAGCCCTCAGTTCGTGTCGTGCATCCCTTGTCGAAGAGGCATGTTTGTAGACCCCATAGTGTTGGTCTTCGGATGACACTTCGACC

>KY417320.1;tax=p:Streptophyta,c:NA,o:Ranunculales,f:Ranunculaceae,g:Aconitum,s:Aconitum_reclinatum;
CGARACMTGCCTAGCAGAGCRMCCCGCGAMCAAGTGAAAACATACCCGGGTAGAACGAGGAGGGGCGCACGCCCCCGATCGCCTGCCCGTCGGACCACGGCCCCTCTACAAACGCAATGATTTGCGGGCRGAGGGTGGGTTGCTGTGTCCGGGCAAAACCAAAAACCGGCGCGACAGGCGCCAAGGAAATCTTAGCGGAAAAAGAGGGTTGCTCCGTTTGCGGAGGCAGCCTTTGGAATCCGATACTCGAACGACTCTCGGCAACGGATATCTCGGCTCTTGCATCGATGAAGAACGTAGCGAAATGCGATACTTGGTGTGAATTGCAGAATCCCGTGAACCATCGAGTCTTTGAACGCAAGTTGCGCCCGAGGCCATTAGGTCGAGGGCACGTCTGCCTGGGCGTCACACACAGCGTCGCACCCCTCCAACAAGGTTTGTTGGGGAGCGGATATTGGCCCCCCGGGCCCTTGCGGGCACGGTCGGCACAAATGTTGGTCCCCGACAACGAGCGTCGCGGTCAGTGGTGGTTGTATTTCTCATCCTCCAAAGACATCAAGACGCGTCGTCCTCGTTGCTCGTTGGGACGCATCCACCCTATGGAGCCGTTTTGCGCGGC

>DQ008850.1;tax=p:Streptophyta,c:Liliopsida,o:Acorales,f:Acoraceae,g:Acorus,s:Acorus_americanus;
TCGAGGCCCACGGACGAGAACCACCCCAAGAGAACCCGTCATCAACGTCGCCGGGGAGCAGGCCCGGGGCGGAGCCACGCGTGCGCGTGGCGCCCGCCCCCCCTGTTCACCCGGTGCCGCCCCTCCCCGCGCGCGGGGAGGGGAAAACAAAAAACAACCCCGGCGCGGTCTGCGCCAAGGAGCTCTCTTGAGAGCGGGCGCGGCGCGTGGCACCGGCCTCTCACCCACCCCGCGGCCTTGCCGGCCACGGCAACACCCGGGGCTGGGACGGCCGCGCATCGAATCATAATGGAAACGATGACTCTCGGCAACGGATATCTAGGCTCTCGCATCGATGAAGAACGTAGCGAAATGCGATACTTGGTGTGAATTGCAGAATCCCGTGAACCATCGAGTCTTTGAACGCAAGTTGCGCCCGAGACCCATCGGGTCGAGGGCACGCCTGCCTGGGCGTCACGCCTTCCGTCGCTCCGCGGCATCGTCCCCGCCCGATGGCGGGGCTCGTCCCGGATGCGGATGTTGGCCCTCCGTTCCCCGTGGGCGGTCGGCTGAAACCCAAGGTCCGCTGCGGGTCGCGGCACGGCATGCGGTGGCCTGAGGGGCAGAGTCCCTACCACTCGCGTCGGATGCCTTGCCCGGCCGCGCGTAACGGCGGGCCCTGATGAACCCCACCATTGCCACCGTCCGCAACGGGCCGGTGGCAGTCTGGA

>FJ497031.1;tax=p:Streptophyta,c:Liliopsida,o:Acorales,f:Acoraceae,g:Acorus,s:Acorus_americanus;
ACCCCAAGAGAACCCGTCATCAACGTCGCCGGGGAGCAGGCCCGGGGCGGAGCCACGCGTGCGCGTGGCGCCCGCTCCCCTGTTCACCCGGTGCCGCCCCACCCCGCGCGCGGGGAGGGAAAAACAAACAACAACCCCGGCGCGGTCTGCGCCAAGGAACTCTCTTGAAAGCGGGCGCGGCGCGTGGCACCGGCCTCTCACCCACCCCGCGGCCTTGCCGGCCACGGCAACTCCCGGGGCTGGGACGGCCGCGCATCGAATCATAATGGAAACGATGACTCTCGGCAACGGATATCTAGGCTCTCGCATCGATGAAGAACGTAGCGAAATGCGATACTTGGTGTGAATTGCAGAATCCCGTGAACCATCGAGTCTTTGAACGCAAGTTGCGCCCGAGACCCATCGGGTCGAGGGCACGCCTGCCTGGGCGTCACGCCTTCCGTCGCTCCGCGGCATCGTCCCCGCCCGATGGCGGGGCTCGTCCCGGATGCGGATGTTGGCCCTCCGTTCCCCGTGGGCGGTCGGCTGAAACCCAAGGTCCGCTGCGGGTCGCGGCACGGCATGCGGTGGCCTGAGAGGCAGAGTCCCTACCACTCGCGTCGGATGCCTTGCCCGGCCGCGCGTAACGGCGGGCCCTGATGAACCCCACCATTGCCACCGTCCGCAACGGGCCGGTGGCAGTCTGGATCG

>KT119546.1;tax=p:Streptophyta,c:Liliopsida,o:Acorales,f:Acoraceae,g:Acorus,s:Acorus_calamus;
TGAACCTGCGGAAGGATCATTGTCGAGGCCCACGGACGAGAACCACCCCAAGAGAACCCGTCATCAACGTCGCCGGGGAGCAGGCCCGGGGCGGAGCCacgcgtgcgcgtggcgcccgccccccctgttcacccggtgccgcccctccccgcgcgcgGGGAGGGGAAAACAAAAAACAACCCCGGCGCGGTCTGCGCCAAGGAGCTCTCTTGAGAGGAATGAAAGCGGGCGCGGCGCGTGGCACCGGCCCCTCACCCACCCCGCGGGCTTGCCGGCCACGGCAACTCCCGGGGCGGCTGGGACGGCGGTGCCACCAAGCCCGCGCGGCGCGCATCGAATCATAATGGAAACGATGACTCTCGGCAACGGATATCTAGGCTCTCGCATCGATGAAGAACGTAGCGAAATGCGATACTTGGTGTGAATTGCAGAATCCCGTGAACCATCGAGTCTTTGAACGCAAGTTGCGCCCGAGACCCATCGGGTCGAGGGCACGCCTGCCTGGGCGTCACGCCTTCCGTCGCTCCGCGGCACCATCCCCGCCCGATGGCGGGGCTCGTCCCGGATGCGGATGTTGGCCCTCCGTTCCCCCGTGGGCGGTCGGCTGAAACCCAAGGTCCGCTGCGGGTCGCGGCACGGCATGCGGTGGCCTGAGAGGCAGAGTCCCTACCACTCGCGTCGGATGCCTTGCCCGGCCGCGCGTCACAGCGGGCCCGTATGAACCCCACCATCGCCACCGTCCGCAACGGGCC

>AF209786.1;tax=p:Streptophyta,c:Liliopsida,o:Acorales,f:Acoraceae,g:Acorus,s:Acorus_calamus;
AGGCCCACGGACGAGAACCACCCCAAGAGAACCCGTCATCAACGTCGCCGGGGAGCAGGCCCGGGGCGGAGCCACGCGTGCGCGTGGCGCCCGCCCCCCCTGTTCACCCGGTGCCGCCCCTCCCCGCGCGCGGGGAGGGGAAAACAAAAAACAACCCCGGCGCGGTCTGCGCCAAGGAGCTCTCTTGAGAGGAATGAAAGCGGGCGCGGCGCGTGGCACCGGCCCCTCACCCACCCCGCGGGCTTGCCGGCCACGGCAACTCCCGGGGCGGCTGGGACGGCGGTGCCACCAAGCCGCGCGGCGCGCATCGAATCATAATGGAAACGATGACTCTCGGCAACGGATATCTAGGCTCTCGCATCGATGAAGAACGTAGCGAAATGCGATACTTGGTGTGAATTGCAGAATCCCGTGAACCATCGAGTCTTTGAACGCAAGTTGCGCCCGAGACCCATCGGGTCGAGGGCACGCCTGCCTGGGCGTCACGCCTTCCGTCGCTCCGCGGCACCATCCCCGCCCGATGGCGGGGCTCGTCCCGGATGCGGATGTTGGCCCTCCGTTCCCCCGTGGGCGGTCGGCTGAAACCCAAGGTCCGCTGCGGGTCGCGGCACGGCATGCGGTGGCCTGAGAGGCAGAGTCCCTACCACTCGCGTCGGATGCCTTGCCCGGCCGCGCGTCACAGCGGGCCCGTATGAACCCCACCATCGCCACCGTCCGCAACGGGCCGGTGGCGGTCTGGATCGCGAC

>Z98280.1;tax=p:Streptophyta,c:NA,o:Ranunculales,f:Ranunculaceae,g:Actaea,s:Actaea_podocarpa;
GAACGACCCGTGAACACGTTAAAAAACATTATGTGGATCGATGAGGGGCGTGAGCTCTTAATCATCCATTGTCGGGTCATGGGATCGACCACGGTGGATCCTATGCTCTCGTACAAACACAAAACCCGACGCAATTGGCGTCAAGGAAATCTTAGCGGAAACAGAGTGTTGCCCATTTATAGTGGGCGATGCTGCGAATCCGATACTTAAACGACTCTCGGCAACGGATATCTCGGCTCTTGCATCGATGAAGAACGTAGCGAAATGCGATACTTGGTGTGAATTGCAGAATCCCGTGAACCATCGAGTCTTTGAACGCAAGTTGCGCCCGAGGCCATTTAGGTTGAGGGCACGTCTGCCTGGGCGTCACACACAGCGTCGTTCCCAACCAATTTTGTTAGTTAGGGAACGGAAATTGGCCCTCCGAGTCCTTTTGGGCACGGTTGGCTCAAATATTGGTCCTCGRCGGCAAGTGTCGTGGTCTGCGGTGGTTGTAAACTCATCCCCCTAAGACGAAATAAGACGCGTAGCCTTGTCGTCTAACGGACCAACATACCCCTTATAATCCGTTCAACGGTGTTCACCCTGCGACCCCAGGTCAGGCG

>AB987687.1;tax=p:Streptophyta,c:NA,o:Ranunculales,f:Ranunculaceae,g:Actaea,s:Actaea_racemosa;
CGCGTAGGTGACCTGCGGAAAGGATCATTGTCGATCCTGCTTTGCAGAAACGACCCGTGAACACGTTAAAAAACATTATGTGGATCGATGATGGAGTGTGAGCTCTTAATCATCCATTGTCGGGTCATGGGATTGACCACGGTTGATCTTATGCTCTTGTACAAACACAAAACCCGGCGCAATTAGCGTCAAGGAAATCTTAACGGAAACAGAGTGTCACCCATTTATAGTTGGGCGATGCTTCGAATCCGATACTTAAACGACTCTCGGCAACGGATATCTCGGCTCTTGCATCGATGAAGAACGTAGCGAAATGCGATACTTGGTGTGAATTGCAGAATCCCGTGAACCATCGAGTCTTTGAACGCAAGTTGCGCCCGAGGCCATTTAGGTTGAGGGCACGTCTGCCTGGGCGTCACACACAGCTTCGATCCCAACCAATTTTGTTAGTTAGGGAACGGAAATTGGCCCCCCGAGTCCTCTTTTGGGCACGGTTGGCTTAAATATTGGTCCTCGACGACAATCGTCGCGGTCTGCGGTGGTTGTAAACTCATCCCCCTAAGACAAAATAAGACGCGTAGCCTTGTCGTCTAATAGACCAACATAACCCTTGGAAGCCGTTTAACGGTGTTCACC

>Z98296.1;tax=p:Streptophyta,c:NA,o:Ranunculales,f:Ranunculaceae,g:Actaea,s:Actaea_racemosa;
GAACGACCGTGAACACGTTAAAAAACATTATGTGGATCGATGAGGAGTGTGAGCTCTTAATCATCCATTGTCGGGTCATGGGATTGACCACGGTTGATCTTATGCTCTTGTACAAACACAAAACCCGGCGCAATTAGCGTCAAGGAAATCTTAACGGAAACAGAGTGTCACCCATTTATAGTTGGGCGATGCTTCGAATCCGATACTTAAACGACTCTCGGCAACGGATATCTCGGCTCTTGCATCGATGAAGAACGTAGCGAAATGCGATACTTGGTGTGAATTGCAGAATCCCGTGAACCATCGAGTCTTTGAACGCAAGTTGCGCCCGAGGCCATTTAGGTTGAGGGCACGTCTGCCTGGGCGTCACACACAGCTTCGATCCCAACCAATTTTGTTAGTTAGGGAACGGAAATTGGCCCCCCGAGTCCTCTTTTGGGCACGGTTGGCTTAAATATTGGTCCTCGACGACAATCGTCGCGGTCTGCGGTGGTTGTAAACTCATCCCCCTAAGACAAAATAAGACGCGTAGCCTTGTCGTCTAATAGACCAACATAACCCTTGGAAGCCGTTTAACGGTGTTCACCCTGCGACCCCAGGTCAGGCG

>Z98278.1;tax=p:Streptophyta,c:NA,o:Ranunculales,f:Ranunculaceae,g:Actaea,s:Actaea_rubra;
GAACGACCGTGAACACGTTAAAAAACATTATGTGGATTGATGAGGAGTGTGAGCTCTTAATCATCCATTGTCGGGTCATGGGATTGACCATGGTTGATCTTATGCTCTTGTACAAACACAAAACTCGGCGCAATTAGCGTCAAGGAAATCTTAGCGGAAACAGAGTGTTATCCATTTATAGTTGGGCGATGCTTCGAATCCGATACTTAAACGACTCTCGGCAACGGATATCTCGGCTCTTGCATCGATGAAGAACGTAGCGAAATGCGATACTTGGTGTGAATTGCAGAATCCCGTGAACCATCGAGTCTTTGAACGCAAGTTGCGCCCGAGGCCATTTAGGTTGAGGGCACGTCTGCCTGGGCGTCACACACAGCTTCGATCCCAACCAATTTTGTTAGTTAGGGAACGGAAATTGGCCCCCCGAGTCCTCTTTTGGGCACGGTTGGCTCAAATATTGGTCCTTGACGGCAATCGTCGCGGTCTGTGGTGGTTGTAAACTCATCCCCCTAAGACGAAATAAGACGCGTAGCCTTGTTGTCTAATAGACCAACATAACCCTTGGAAGCCGTTTAACGGTGTTCACCTTGCGACCCCAGGTCAGGCG

>KP314034.1;tax=p:Streptophyta,c:NA,o:Ericales,f:Actinidiaceae,g:Actinidia,s:Actinidia_arguta;
TCGAAACCTGCCCAGCAGAACGACCCGCGAACTCGTATAATACTCCCGGGGAAGCAGAAGGCTGGTTTTTATAGCCTCCTCTCTCTTTCCCTCGCCGGGTGTGCTCGTGCTGCCCTCCGGGCGACGCGCTCATTCCCCGGTCGAACAACGAACCCCGGCGCGAAACGCGTCAAGGAACTTTAACAAGAACGCAACATCCATGCCCCGTTTTCGGGTGCTTGCGGTGCTTGCTCTCTCACGAAACGAAACGACTCTCGGCAACGGATATCTCGGCTCTCGCATCGATGAAGAACGTAGCGAAATGCGATACTTGGTGTGAATTGCAGAATCCCGTGAACCATCGAGTTTTTGAACGCAAGTTGCGCCTGAAGCCACTAGGCCGAGGGCACGTCTGCCTGGGCGTCACGCATTGTGTCGCCCACCCGACCCGAGCCTTACCAAGGGCCGGGTGCGGGTGGGCGGAAATTGACCCCCCGTGCACGTCAGTGAGCGGTCGGTCTAAAAATGAAGTCCTCGGCAACGGACGTCACGACAAGTGGTGGTTGACAAACCGTTGCGTCCTGTCGTGGTCGCCCCCGTTGCCGAGCGTTTGCTCTTCGACCCTAACGTGCCGTCGCCACGGCTTCGA

>AY216736.1;tax=p:Streptophyta,c:NA,o:Ericales,f:Actinidiaceae,g:Actinidia,s:Actinidia_arguta;
GAAACCTGCCCAGCACAACGACCCGCGAACTCGTATAATACTCCCGGGGAAGCGAAAGGCCGGTTTTTATAGCCTCCTCTCTCTCCCCCCCTCGCCGGGTGTGCTCGTGCCGCCCTCTGGGCGACGCGCTCATTCCCCGGTCGAACAACGAACCCCGGCGCGAAACGCGTCAAGGAACTTTAACAAGAATGCAACATCCATGCCCCGTTTTCGGGTGCTTGCGGTGCTTGCTCTCTCACGAACGAAACGACTCTCGGCAACGGATATCTCGGCTCTCGCATCGATGAAGAACGTAGCGAAATGCGATACTTGGTGTGAATTGCAGAATCCCGTGAACCATCGAGTTTTTGAACGCAAGTTGCGCCTGAAGCCATTAGGCCGAGGGCACGTCTGCCTGGGCGTCACGCATTGTGTCGCCCACCCTACCCGAGCCTTAACAAGGGCCGGGTGCGGGTGGGCGGAAATTGACCCCCCGTGCACGTAAGTGAGCGGTCGGTCTAAAAATGAAGTCCTCGGCGACGGACGTCACGACAAGTGGTGGTTGACAAACCGTTGCGTCCTGTCGTGGCCGCCCCCGTTGCCGAGCGTCTGCTCTTCAACCCTAACGTGCCGTT

>KC519765.1;tax=p:Streptophyta,c:NA,o:Ericales,f:Actinidiaceae,g:Actinidia,s:Actinidia_polygama;
TCGAAACCTGCCTAGCAGAATGACCCGCGAACTTGTCTAATACTCTTGGGGAAGCAAAAGGTTGGTTTTTATAGCCTCCTCTTTCTTTCCTTTTGTCGGGTGTGCTCGTGCTACCCTCTGGGTGACACGCTCATTCCCCGGTCTAACAACGAACCCCGGCGCGAAATGCGTCAAGGAACTTGAACAAGAATGCAACATCCATGCCCCGTTTCTGGGTGCTTGTGGTGCTTGCTCTCTCATGAACAAAACGACTCTCGGCAACGGATATCTCGGCTCTCGCATCGATGAAGAACGTAGCGAAATGCGATACTTGGTGTGAATTGCAGAATCCCGTGAACCATCGAGTTTTTGAACGCAAGTTGCGCCTGAAGCCATTAGGCTGAGGGCACGTCTGCCTGGGCGTCACACATTGTGTCGCCCACCCGATCCGAGCCTTACCAAGGGCTGGGTGTGGGTGGGCGGATATTGGCCCCCCGTGCACATTAGTGAACGGTCGGTCTAAAAATGAAGTCCTTGGCAATGGACGTCACAACAAGTGGTGGTTGACAAACCGTTGCGTCCTGTTGTGCTTGCCCCCATTGCTAAGGGTTGCTCTTTGACCCTAATGTGCCGTTGCCACGGCTTCGA

>KP314051.1;tax=p:Streptophyta,c:NA,o:Ericales,f:Actinidiaceae,g:Actinidia,s:Actinidia_polygama;
TCGAAACCTGCCTAGCAGAATGACCCGCGAACTTGTCTAATACTCTTGGAGAAGCAAAAGGTTGGTTTTTATAGCCTCCTCTTTCTTCCCTCTGCTGGGTGTGCTCGTGCTACCCTCTGGGTGACACGCTCATTCCCCGGTCTAACAACGAACCCCGGCGCGAAATGCGTCAAGGAACTTGAACAAGAATGCAACATCCATGCCCCGTTTTTGGGTGCTTGTGGTGCTTGCTCTCTCATGAACAAAACGACTCTCGGCAACGGATATCTCGGCTCTCGCATCGATGAAGAACGTAGCGAAATGCGATACTTGGTGTGAATTGCAGAATCCCGTGAACCATCGAGTTTTTGAACGCAAGTTGCGCCTGAAGCCATTAGGCCGAGGGCACGTCTGCCTGGGCGTCACACATTGTGTCGCCCACCCAATCCGAGCCTTACGAAGGGCTGGGTGTGGGTGGGCGGATATTGGCCCCCCGTGCACATTAGTGTACGGTCGGTCTAAAAATGAAGTCCTTGGCAATGGACGTCACAACAAGTGGTGGTTGACAAACCGTTGCGTCCTGTTGTGCTTGCCCCCATTGCTAAGGGTTGCTCTTTGACCCTAATGTGCCGTTGCCACGGCTTCAA

>HE603323.1;tax=p:Streptophyta,c:NA,o:Ranunculales,f:Papaveraceae,g:Adlumia,s:Adlumia_fungosa;
CGAAACCTGCCCAGCAGAACGACCCGCGAAAACGTGATGCCCCGGTTCCGGCAGGACGGCGCAAGCCCCCGGCCGAAAAAACGAACCCCCGGCGCGATCCGCGCCAAGGAAAACGAAAAAAACGGACCGAGCGCCCCGGCGCTCACCGACCTCTTAACGACTCTCGGCAACGGATATCTTGGCTCTCGCATCGATGAAGAACGTAGCGAAATGCGATACTTGGTGTGAATTGCAGAATCCCGTGAATCATCGAGTCTTTGAACGCAAGTTGCGCCCTAGGCCGTCAGGCCGAGGGCACGCCTGCCTGGGCGTCACGCACCGAGTCGCCCCCACGCCAGTGGGAGCGGACAATGGCCCCCCGTGCCCCCGCGCGCGGCCGGCCCAAAAGAAGGCCCCGGGAGGCCGGCGTCACGATCCGTGGTGGTTGTAAAAGACACGCCTTACAATCGGATCACGTGCGCGCCGGTCCTAACCCCCGGGCCACAGGGACCCCAAAGGGCCGTCCCCGGACGGCGCCCACTCT

>AY148280.1;tax=p:Streptophyta,c:NA,o:Ranunculales,f:Ranunculaceae,g:Adonis,s:Adonis_annua;
TCGAAACCTGCTCAGCAGAACGACCCGCGAACACGTGAATCAACACTACCGTGGGACGAGCGGGGGCGTGAGCCCTCGGTCGTTCCATTGTCGGGTCACAGGTATGGCTTCGGCCGACCTGTGGTCCCGTACGAACAAAAAATCCGGCGTGAACAACGCCAAGGAAATCTTAGCGGAAACAGAGTGTGGCCCCATTTGAAATATAGTGGGACTGCACTGCGAATCCGATACTTTAACGACTCTCGGCAACGGATATCTCGGCTCTTGCATCGATGAAGAACGTAGCGAAATGCGATACTTGGTGTGAATTGCAGAATCCCGTGAACCATCGAGTCTTTGAACGCAAGTTGCGCCCGAGACCTTTAGGTCGAGGGCACGTCTGCCTGGGCGTCACACACAGCGTCGTTCCCCACCAACCTTGTTGGTTGGGCAACGGAGATTGGCCCCCCGAGTCTTTACAGGCACGGTCGGCATAAATATCGGTCCCCGGCGGCGAGCGTCGTGGTCAACGGTGGTTGTAAATCTCTTACCATGATACACGATCTCGTTGCATGCAGGGACGAAATGACCCTCTGAAGTCGTCTACGACTTTCACCCTGC

>MN151389.1;tax=p:Streptophyta,c:Magnoliopsida,o:Ranunculales,f:Ranunculaceae,g:Adonis,s:Adonis_vernalis;
ATCATTGTCGAAACCTGCTCTGCAGAACGACCCGTGAACACGTGAAACAATACTGTAGTGGGGCGAGAGGGGGCGTAAGCCCTGGATCGTCCCATTGTCGGGTCATGGGAACGGCTTCGGTCGAACTGTGCTCCCGTACGAACAAAAACTCCGGCGTGAACCACGCCAAGGAAATCTTAGCGGAAACAAGGCGTGGTCCCATTTGAAATAGAGTGGGATCGCGTCGCGAATCCGATACTTTAACGACTCTCGGCAACGGATATCTCGGCTCTTGCATCGATGAAGAATGTAGCGAAATGCGATACTTGGTGTGAATTGCAGAATCCCGTGAACCATCGAGTCTTTGAATGCAAGTTGCGCCCGAGGCCATTAGGTCGAGGGCACGTCTGCCTGGGCGTCACACACAGCGTYGCTCTCCACCAACCTAGTTGTTGGAGAGCGGAGATTGGCCCCCCGAGTCCTTTGGACACGGTCGGCACAAATATTGGTCCCCGGCAGCGAGTGTCGCGGTCAGCGGTGGTTKATATCCTCCAAAGACAAAATGACGCGTGCCTCGTTGCATGTTGGATCGAAACGACCCTCGAAAGCCATTTATGGCATTCACCCTGCGACCCCAGGTCAGGC

>AF454936.1;tax=p:Streptophyta,c:NA,o:Ranunculales,f:Ranunculaceae,g:Adonis,s:Adonis_vernalis;
TCGAAACCTGCTCTGCAGAACGACCCGTGAACACGTGAAACAATACTGTAGTGGGGCGAGAGGGGGCGTAAGCCCTGGATCGTCCCATTGTCGGGTCATGGGAACGGCTTCGGTCGAACTGTGCTCCCGTACGAACAAAAACTCCGGCGTGAACCACGCCAAGGAAATCTTAGCGGAAACAAGGCGTGGTCCCCACTTGAAATAGAGTGGGATCGCGTCGCGAATCCGATACTTTAACGACTCTCGGCAACGGATATCTCGGCTCTTGCATCGATGAAGAACGTAGCGAAATGCGATACTTGGTGTGAATTGCAGAATCCCGTGAACCATCGAGTCTTTGAACGCAAGTTGCGCCCGAGGCCACTAGGTCGAGGGCACGTCTGCCTGGGCGTCACACACAGCGTCGTTCCCCACCAATCTTGTTGGTTGGGTAACGGAGATTGGCCCCCCGAGTCTTCACAGGCACGGTCGGCTTAAATATCGGTCCCCGGCAACGAGTGTCGTGGTCAACGGTGGTTGTAAAATCTCTTACCATGATACACGATCTCGTTGTATGTAGGGACGAATAGACCCTAAGAAGTCGTCTTCGACTTTCACCCT

>U88194.1;tax=p:Streptophyta,c:NA,o:Dipsacales,f:Adoxaceae,g:Adoxa,s:Adoxa_moschatellina;
GTCGAAACCTGCATAGCAGAATGACCCGTGAACTTGTTTTTTNTCTCGTGGCTCGTCGGACTAGGCATGCAAGTGCCTCGATCGACAAGCTTCGGTCAGGGCGCCATCGGTGTCATGACCAAACAACGAACCCCGGSACGGTCTGTGCCAAGGAAATTTATATAAAGAGCGTGTCTATTGTTGCCCCGTTCGCGGTGGCACGCTAGGCATGCGCCTTTGAAACACTAAACGACTCTCGGCAACGGATATCTCGGCTCTCGCATCGATGAAGAACGTWGCGAAATGCGATATTTGGTGTGAATTGCAGAATCCCGTGAACCATCGAGTTTTTGAACGCAAGTTGCGCCCGAAGCCATTAGGCCAAGGGCACGTCTGCCTGGGCGTCACACATTGCCGTCGCCCCCATTCCAACTCCCTTTGYTTGGGAGTTTGTTGTAGGGGCGGAAATTGGCCTCCCGTGCTCTCTGGTGCGGTTGGCCCAAATGAGAGTACCCGACAACGTACGTCACAACAAGTGGTGGTTGAAAAGCCGTATATCATGTTGTGCACCAGTCCGTTGTCACGGGCACTGACTTGACCCTAAAGCGTCGTCTTTGATGTCGCTCCGACT

>FR716074.1;tax=p:Streptophyta,c:Liliopsida,o:Poales,f:Poaceae,g:Aegilops,s:Aegilops_crassa;
GTCGTGACCCTGACCAAAACAGACCGCGCACGCGTCATCCAATCCGTCGGCGACGGCACCGTCCGTCGCTTGGCCAATGCCTCGACCACCTCCCCTCCTCGGAGCGGGTGGGGGCTCGGGGTAAAAGAACCCACGGCGCCGAAGGCGTCAAGGAAAACTCTGCCTAACCCGGGGGCATGCCTAGCTTGCTAGCCGTCCCTTGTGTTGCAAAGCTATTTAATCCACACGACTCTCAGCAACGGATATCTCGGCTCTCGCATCGATGAAGAACGTAGCAAAATGCGATACCTGGTGTGAATTGCAGAATCCCGCGAACCATCGAGTCTTTGAACGCAAGTTGCGCCCGAGGCCACTCGGCCGAGGGCATGCCTGCCTGGGCGTCACGCCAAAACACGCTCCCAACCACCCTCATCGGAAATCTGGACGCGGCATCTAGTCCCTCGTCTCGCGAGGGGCGGTGGACCGAAGATCGGGCTGTCGGTGTACCGCGCCGGACACAGCGCATGGTGGGCGTCCTCGCTTTATCAACGCAGTGCATTCGACGCGCAGCCGGCATTATGGCCTCAGAACGACCCAGCAAACGAAGCGCACGTCGCTTCGACCGCGACCCC

>FR716079.1;tax=p:Streptophyta,c:Liliopsida,o:Poales,f:Poaceae,g:Aegilops,s:Aegilops_crassa;
GTCGTGACCCTGACCAAAACAGACCGTGCACGCGTCATCCAATCCGTCGGCGGCGGCATTGTCCGTCGCTCGGCCAATGCCTCGACCACCTCCCCTCCTCGGAGTGGTTGGGGGCTCGGGGTAAAAGAACCCACGGCGCCGAAGGCGTCAAGGAACACTGTGCCTAACTCGGGGGCATGGCTAGCTTGCTAGCCGTCCCTTGTGTTGCAAATCTATTTAATCCACACGACTCTCGGCAACGGATATCTCGGCTCTCGCATCGATGAAGAACGTAGCGAAATGCGATACCTGGTGTGAATTGCAGAATCCCGCGAACCATCGAGTCTTTGAACGCAAGTTGCGCCCGAGGCCACTCGGCCGAGGGCACGCCTGCCTGGGCGTCACGCCAAAACACGCTCCCAACCACCCTCATCGGTAATCGGGATGCGGCATCTGGTCCCTCGTCTCGCAAGGGGCGGTGGACCGAAGATCGGGCTGTCGGTGTACCGCGCCGGACACAGCGCATGGTGGGCGTCCTCGCTTTATCAACGCAGTGCATCCGACGCGCAGGCGGCATTATGGCCTCAGAACGACCCAGCAAACGAAGCGCACGTCGCTTCGACCGCGACCCC

>FR716075.1;tax=p:Streptophyta,c:Liliopsida,o:Poales,f:Poaceae,g:Aegilops,s:Aegilops_crassa;
GTCGTGACCCTGACCAAAACAGACCGCGCACGCGTCATCCAATCCGTCGGCGACGGCACCGTCCGTCGCTTGGCCAATGCCTCGACCACCTCCCCTCCTCGGAGTGGGTGGGGGCTCGGGGTAAAAGAACCCACGGCGCCGAAGGCGTCAAGGAACACTGTGCCTAACTCGGGGGCATGGCTAGCTTGCTAGCCGTCCCTTGTGTTGCAAATCTATTTAATCCACACGACTCTCGGCAACGGATATCTCGGCTCTCGCATCGATGAAGAACGTAGCGAAATGCGATACCTGGTGCGAATTGCAGAATCCCGCGAACCATCGAGTCTTTGAACGCAAGTTGCGCCCGAGGCCACTCGGCCGAGGGCACGCCTGCCTGGGCGTCACGCCAAAACACGCTCCCAACCACCCTCATCGGGTCGGGATGCGGCATCTGGTCCCTCGTCTCGCAAGGGGCGGTGGACCGAAGATCGGGCTGTCGGTGTACCGCGCCGGACACAGCGCATGGTGGGCGTCCTCGCTTTATCAACGCAGTGCGTTCGACGCGCAGCCGGCATTATGGCCTCAGAACGACCCAGCAAACGAGGCGCACGTCGCTTCGACCGCGACCCC

>FR716076.1;tax=p:Streptophyta,c:Liliopsida,o:Poales,f:Poaceae,g:Aegilops,s:Aegilops_crassa;
GTCGTGACCCTGACCAAAACAGACCGCGCACGCGTCATCCAATCCGTCGGCGACGGCACCGTCCGTCGCTTGGCCAATGCCTCGACCACCTCCCCTCCTCGGAGTGGGTGGGGGCTCGGGGTAAAAGAACCCACGGCGCCGAAGGCGTCAAGGGACACTGTGCCTAACTCGGGGGCATGGCTAGCTTGCTAGCCGTCCCTTGTGTTGCAAATCTATTTAATCCACACGACTCTCGGCAACGGATATCTCGGCTCTCGCATCGATGAAGAACGTAGCGAAATGCGATACCTGGTGTGAATTGCAGAATCCCGCGAACCATCGAGTCTTTGAACGCAAGTTGCGCCCGAGGCCACTCGGCCGAGGGCATGCCTGCCTGGGCGTCACGCCAAAACACGCTCCCAACCACCCTCATCGGGTCGGGATGCGGCATCTGGTCCCTCGTCTCGCAAGGGGCGGTGGACCGAAGATCGGGCTGCCGGTGTACCGCGCCGGACACAGCGCATGGTGGGCGTCCTCGCTTTATCAACGCAGTGCATCCGACGCGCAGGCGGCATTATGGCCTCAGAACGACCCAGCAAACGAAGCGCACGTCGCTTCGACCGCGACCCC

>AF157000.1;tax=p:Streptophyta,c:Liliopsida,o:Poales,f:Poaceae,g:Aegilops,s:Aegilops_crassa;
TCGTGACCCTGACCAAAACAKACCGCGCACGCGTCATCCAATCCGYCGGCGAGCGCACCGTCCGTCGCTCGGCCAATGCCTCGACCACCTCCCCTCCTCGGWGTGGGTGGGGGCTCGGGGTAAAAGAACCCACGGCGCCGAAGGCGTCAAGGAACCTGTGCCTAACTCGGGGGCATGRCTAGCYTGCTAGCCGTCCCTTGTGATTGCAAAKCTATTTAATCCACACGACTCTCGGCAACGGATATCTCGGCTCTCGCATCGATGAAGAACGTAGCGAAATGCGATACCTGGTGTGAATTGCAGAATCCCGCGAACCATCGAGTCTTTGAACGCAAGTTGCGCCCGAGGCCACTCGGCCGAGGGGCAGCCTGCCTGGGCGTCACGCCAAAACACGCTCCCAACCACCCTCATCGGGAATCGGGATGCGGCATCTGGTCCCTCGTCTCGCAAGGGGCGGTGGACCGAAGATCGGGCTGTCGGTGTACCGCGCCGGACACAGCGCATGGTGGGCGTCCTCGCTTTATCAACGCAGTGCATCCGAMGCGCAGGCGGCATTATGGCCTCAGAACGACCCAGCAAGACGCGCATCGGCTTCGACC

>AF156993.1;tax=p:Streptophyta,c:Liliopsida,o:Poales,f:Poaceae,g:Aegilops,s:Aegilops_cylindrica;
TCGTGACCCTGACCAAAACAGACCGCGCACGCGTCATCCAATCCGTCGGYGAGCGCACTGTCCGTCGCTCGGCCAATGCCTCGASCACCTCCCCWCCTCGGAGSGGGTGGKGGCTCRGGGTAAAAGAACCCACGGCGCCGAAGGCGTCAAGGAACACTGTGCCTAACCAGGGGGCATGGCTAGGCYAGCTWGCTAGCCGTCCCTCGTGWTGCAAATCTATTTAATCCACACGACTCTCGGCAACGGATATCTCGGCTCTCGCATCGATGAAGAACGTAGCGAAATGCGATACCTGGTGTGAATTGCAGAATCCCGCGAACCATCGAGTCTTTGAACGCAAGTTGCGCCCGAGGCCACTCGGCCGAGGGTCAGCCTGCCTGGGCGTCACGCCAAAACACGCTCCCAACCACCCTCAWCGGGAATCGGGATGCGGCATCTGGTCCCTCGTCTCGCAAGGGGCGGTGGACCKAAGATCGGGCTGCCGGTGTACCGCGCCGGACACAGCGCATGGTGGGCGTCMTCGCTWTATCAWCGCAGTGCMTCCGACGCGCRGCCGGCATTAYGGCCTCAGAAMGACCCAKCAAGAACGCGCATCGGCTTCGACC

>AF156998.1;tax=p:Streptophyta,c:Liliopsida,o:Poales,f:Poaceae,g:Aegilops,s:Aegilops_geniculata;
TCGTGACCCTGACCAAAACAGACCGCGCACGCGTCATCCAATCCGTCGGCGAGCGCACCGTCCGTCGCTCGGCCAATGCCTCGACCACCTCCCCTCCTCGGAGCGGGTGGGGGCTCGGGGTACAAGAACCCACGGCGCCGAAGGCGTCAAGGAACCTGTGCCTAACCAGGGGGCATGGCTAGGCYTGCTAGCCGTCCCTCGTGATTGCAAATCTATTTAATCCACACGACTCTCGGCAACGGATATCTCGGCTCTCGCATCGATGAAGAACGTAGCGAAATGCGATACCTGGTGTGAATTGCAGAATCCCGCGAACCATCGAGTCTTTGAACGCAAGTTGCGCCCGAGGCCACTCGGCCGAGGGGCAGCCTGCCTGGGCGTCACGCCAAAACACGCTCCCAACCACCCTCATCGGGAATCGGGATGCGGCATCTGGTCCCTYGTCTCGCAAGGGGCGGTGGACCGAAGATCGGGCTGCCGGTGTACCGCGCCGGACACAGCGCATGGTGGGCGTCCTCGCTTTATCAACGCAGTGYATCCGACGCGCARCCGGCATTATGGCCTCAGAACGACCCAGCAAAGCAAGCGCATCGGCTTCGACC

>KP295966.1;tax=p:Streptophyta,c:Liliopsida,o:Poales,f:Poaceae,g:Aegilops,s:Aegilops_neglecta;
GTGACCCTGACCAAAACAGACCGCGCACGCGTCATCCAAGCCTGTCGGCGACGGCACCGTCCGTCGCTCGGCCAATGCCTCGACCACCTCCCCTCCTCGGAGCGGGTGGGGGCTCGGGGTACAAGAACCCACGGCGCCGAAGGCGTCAAGGAACACTGTGCCTAACCAGGGGGCATGGCTAGCTTGCTAGCCGTCCCTCGTGTTGCAAATCTATTTAATCCACACGACTCTCGGCAACGGATATCTCGGCTCTCGCATCGATGAAGAACGTAGCGAAATGCGATACCTGGTGTGAATTGCAGAATCCCGCGAACCATCGAGTCTTTGAACGCAAGTTGCGCCCGAGGCCACTCGGCCGAGGGCACGCCTGCCTGGGCGTCACGCCAAAACACGCTCCCAACCACCCTCATCGGGAATCGGGATGCGGCATCTGGTCCCTTGTCTCGCAAGGGGCGGTGGACCGAAGATCGGGCTGCCGGTGTACCGCGCCGGACACAGCGCATGGTGGGCGTCCTCGCTTTATCAACGCAGTGCATCCGACGCGCAACCGGCATTATGGCCTTCAGAACGACCCAGCAAACGAAGCGCATGTCGCTTCGACCGCGACCCCAG

>AF157004.1;tax=p:Streptophyta,c:Liliopsida,o:Poales,f:Poaceae,g:Aegilops,s:Aegilops_neglecta;
TCGTACCCTGACCAAAACAGACCGCGCACGCGTCATCCAATCCGTCGGCGACCGCACCGTCCGTCGCCTGGCCAATGCCTCGACCACCTCCCCTCCTMGGAGGGGTGGGGGCTCGGGGTAMAAGAACCCACGGCGYCGAARGCGTCAAGGAACCTGTGCCTAACYAGGKGGCATGGCTAGGCTAGCTTGCTAGCCGTCCCTCGTGAYTTGCAAAKCTATTTAATCCACACGACTCTCGGCAACGGATATCTCGGCTCTCGCATCGATGAAGTACGTAGCGAAATGCGATACCTGGTGTGAATTGCAGAATCCCGCGAACCATCGAGTCTTTGAACGCAAGTTGCGCCCGAGGCCACTCGGCCGAGGGGCAGCCTGCCTGGGCGTCACGCCAAAACACGCTCCCAAYCACCCTCATCGGGAATCGGGATGCGGCATCTGGTCCCTYGTCTCKCAAGGGGCGGTGGATCGAAGCTCGGGCTGCCGGTGTACCGCGCCGGACACAGCGCATGGTGGGCGTCCTTGCTTTATCAACGCAGTGCATCCGACGCGCAACGGCATTAATGGCCTCAGAACGACCCAKCAACAGCAAGCGCATCGGCTTCGACC

>KF482081.1;tax=p:Streptophyta,c:Liliopsida,o:Poales,f:Poaceae,g:Aegilops,s:Aegilops_tauschii;
CTGCGGAAGGATCATTGTCGTGACCCTGACCAAAACAGACCGCGCACGCGTCATCCAACCCGTCGGTGACGGCACTGTCCGTCGCTCGGCCAATGCCTCGACCACCTCCCCTCCTCGGAGCGGGTGGGGGCTCGGGGTAAAAGAACCCACGGCGCCGAAGGCGTCAAGGAACACTGTGCCTAACCCGGGGGCATGGCTAGCTTGCTAGCCGTCCCTTGTGTTGCAAAGCTATTTAATCCACACGACTCTCGGCAACGGATATCTCGGCTCTCGCATCGATGAAGAACGTAGCGAAATGCGATACCTGGTGTGAATTGCAGAATCCCGCGAACCATCGAGTCTTTGAACGCAAGTTGCGCCCGAGGCCACTCGGCCGAGGGCACGCCTGCCTGGGCGTCACGCCAAAACACGCTCCCAACCACCCTCATCGGGAATCGGGACGCGGCATCTGGTCCCTCGTCTCGCAAGGGGCGGTGGACCGAAGATCGGGCTGCCGGTGTACCGCGCCGGACACAGCGCATGGTGGGCGTCCTCGCTTTATCAACGCAGTGCATCCGACGCGCAGCCGACATTATGGCCTCAGAACGACCCAGCAAACGAAGCGCACGTTGCTTCGA

>FR716109.1;tax=p:Streptophyta,c:Liliopsida,o:Poales,f:Poaceae,g:Aegilops,s:Aegilops_tauschii;
GTCGTGACCCTGACCAAAACAGACCGCGCACGCGTCATCCAATCCGTCGGTGACGGCACTGTCCGTCGCTCGGCCAATGCCTCGACCACCTCCCCTCCTCGGAGCGGGTGGTGGCTCGGGGTAAAAGAACCCACGGCGCCGAAGGCGTCAAGGAACACTGTGCCTAACCCGGGGGCATGGCTAGCTTGCTAGCCGTCCCTTGTGTTGCAAAGCTATTTAATCCACACGACTCTCGGCAACGGATATCTCGGCTCTCGCATCGATGAAGAACGTAGCGAAATGCGATACCTGGTGTGAATTGCAGAATCCCGCGAACCATCGAGTCTTTGAACGCAAGTTGCGCCCGAGGCCACTCGGCCGAGGGCACGCCTGCCTGGGCGTCACGCCAAAACACGCTCCCAACCACCCTCATCGGGAATCGGGATGCGGCATCTGGTCCCTCGTCTCGCAAGGGGCGGTGGACCGAAGATCGGGCTGCCGGTGTACCGCGCCGGACACAGCGCATGGTGGGCGTCCTCGCTTTATCAACGCAGTGCATCCGACGCGCAGCCGACATTATGGCCTCAGAACGACCCAGCAAACGAAGCGCACGTCGCTTCGACCGCGACCCC

>MF480398.1;tax=p:Streptophyta,c:Liliopsida,o:Poales,f:Poaceae,g:Aegilops,s:Aegilops_tauschii;
CCAACGATGTTGTCGGCGACGGCACTGTCCGTCGCTCGGCCAATGCCTCGACCACCTCCCCTCCTCGGAGCGGGTGGGGGCTCGGGGTAAAAGAACCCACGGCGCCGAAGGCGTCAAGGAACACTGTGCCTAACCCGAGGGCATGGCTAGCTTGCTAGCCGTCCCTCGTGTTGCAAAGCTATTTAATCCACACGACTCTCGGCAACGGATATCTCGGCTCTCGCATCGATGAAGAACGTAGCGAAATGCGATACCTGGTGTGAATTGCAGAATCCCGCGAACCATCGAGTCTTTGAACGCAAGTTGCGCCCGAGGCCACTCGGCCGAGGGCACGCCTGCCTGGGCGTCACGCCAAAACACGCTCCCAACCACCCTCAACGGGAATCGGGATGCGGCATCTGGTCCCTCGTCTCGCAAGGGGCGGTGGACCGAAGATCGGGCTGCCGGTGTACCGCGCCGGACACAGCGCATGGTGGGCGTCCTCGCTTTATCAATGCAGTGCATCCGACGCGCAGCTGGCATTATGGCCTCTAAACGACCCAACAAACGAAGCGCACGTCGCTTCGA

>JQ792200.1;tax=p:Streptophyta,c:NA,o:Apiales,f:Apiaceae,g:Aegopodium,s:Aegopodium_podagraria;
TCGAATCCTGTGATAGCAGAACGACCCGCTAACTGGTAAATATATTGGGCAAGCTCATGGGGATTTTATCCCCTGTTGGTGAACCCTTGGTAGGTGGTCACTCCCCGGTTGCCACTGGCCTACGAAATCACCCGGGCGCGGAATGCGCCAAGGAAATTAAAACTGAATTGATGTGTGTTTCCCGTTAGCCGGGTTGCACCGTCATTCTAAAAACATAAACGACTCTCGACAACGGATATCTCGGCTCTCGCATCGATGAAGAACGTAGCGAAATGCGATACTTGGTGTGAATTGCAGAATCCCGTGAACCATCGAGTCTTTGAACGCAAGTTGCGCCCGAAGCCACTAGGCTGAGGGCACGTCTGCCTGGGTGTCACGTATCGTGTTGCCACCGATCACTCACTCCTAGAGGAGATGTGCTGGTTTGGGGGCGGAAATTGGCCTCCCGTGCCTTGTTGTGCGGCTGGCACAAAAGCGAGTCTCTGACAATGGTCGTCGCGACATCGGTGGTTGTAAAAAGACCTTATCTTGTCGCGCGAATCCCTGTCACCTTAGAGAGCTCTAGGATCCTTAGGTGCCACCCATTGTGTGCGCTTTGA

>AF068141.1;tax=p:Streptophyta,c:NA,o:Fabales,f:Fabaceae,g:Aeschynomene,s:Aeschynomene_indica;
TCATTGTTGATGCCTCGACCCAGCTAGACCCGCGAATGTGTTTTACAACTCGGGGTGATCGGGTTGCCTAGGCAGCTCGCCGTCCCCGACCGTTGGGTCTCTGGCCACCCTGTGTGGCTCGGTCCCGACACAACAACAAACCCCGGCGCGGAATGCGCCAAGGAATCACAAACACAAGGCGTGCCCCCTCGACCCGGAAGCGGTGTTCGTCTGGGTGGCGTCGCAAAAATTGAGTCCAAAATGACTCTCGGCAACGGATATCTCGGCTCTTGCATCGATGAAGAACGTAGCGAAATGCGATACTTGGTGTGAATTGCAGAATCCCGTGAACCATCGAGTCTTTGAACGCAAGTTGCGCCCGAAGCCATTAGGCTAAGGGCACGCCTGCCTGGGTGTCACCAATCGTTGCCCCCAACCTCACTGCCTTGTTGCGTGGAGAAGGGGTGAATGATGGCTTCCCGTGAGCACANTCTCGCGGTTGGCTGAAAACGTTCTCCGTGCCGGCGTGCAGTGCCGTGACACTTGGTGGTTGAGTTTACCCTCGAGGCCAGTCACGTGTGGTCCCCTGTCGGTTCCGGAAGCATGGACCCGTGAGCGGCAAAGACCGCCCTTGATGCGACCTCAGGTCAGGCGG

>MN718404.1;tax=p:Streptophyta,c:Magnoliopsida,o:Fabales,f:Fabaceae,g:Aeschynomene,s:Aeschynomene_indica;
TTGATGCCTCGACCCAGCTAGACCCGCGAATGTGTTTTACAACTCGGGGTGATCGGGTTGCCTAGGCAGCTCGCCTCCCCGACCCGTTGGGTCTCTGGCCACCCTGTGTGGCTCGGTCCCGACACAACAACAAACCCCGGCGCGGAATGCGCCAAGGAATCACAAACACAAGGCGTGCCCCCTCGACCCGGAAGCGGTGTTCGTCTGGGTGGCGTCGCAAAAAATTGAGTCCAAAACGACTCTCGGCAACGGATATCTCGGCTCTTGCATCGATGAAGAATGTAGCGAAATGCGATACTTGGTGTGAATTGCAGAATCCCGTGAACCATCGAGTCTTTGAATGCAAGTTGCGCCCGAGGCCATTAGGTCGAGGGCACGTCTGCCTGGGCGTCACACATCGTTGCCCCCAACCTCACTGCCTTGTTGCGTGGAGAAGGGGTGAATGATGGCTTCCCGTGAGCACAGTCTCGCGGTTGGCTGAAAACGTTCTCCGTGCCGGCGTGCAGTGCCGTGACACTTGGTGGTTGAGTTTACCCTCGAGGCCAGTCACGTGTGCTCCCTGTCGGTTCCGGAAGCATGGACCCGTGAGCGGCAAAGACCGCCCTTGATGCGACCTCAGGTCA

>FM242621.1;tax=p:Streptophyta,c:NA,o:Fabales,f:Fabaceae,g:Aeschynomene,s:Aeschynomene_indica;
ACCCAGCTAGACCCGCGAATGTGTTTTACTACCCGGGGTGATCGGGCTGCCTAGGCAGCTCGCCTCCCCGACCCGTTGGGGCTCTGGCCACCCTGTGTGGCTCGGTCCCGACACAACAACAAACCCCGGCGCGGAATGCGCCAAGGAATCACAAACACAAGGCGTGCCCCCTCGACCCGGAAGCGGTGTTCGTCTGGGTGGCGTCGCAAAAAAATTGAGTCCAAAATGACTCTCGGCAACGGATATCTCGGCTCTTGCATCGATGAAGAACGTAGCGAAATGCGATACTTGGTGTGAATTGCAGAATCCCGTGAACCATCGAGTCTTTGAACGCAAGTTGCGCCCGAAGCCATTAGGCTAAGGGCACGCCTGCCTGGGTGTCACCAATCGTCGCCCCCAACCTCACTGCCTTGTTGCGTGGAGAAGGGGTGAATGATGGCTTCCCGTGAGCACAGTCTCGCGGTTGGCTGAAAACGTTCTCCGTGCCGGCGTGCAGCGCCGTGACACTTGGTGGTTGAGTTTACCCTCGAGGCCAGTCACGTGTGCTCCCTGTCGGTTCCGGAAGCATGGACCCGTGAGCGGCAAAGACCGCCCTTGATGCGACCTCAGGTCAGGCGG

>FM242604.1;tax=p:Streptophyta,c:NA,o:Fabales,f:Fabaceae,g:Aeschynomene,s:Aeschynomene_rudis;
ACCCAGTTAGACCCGCGAATGCGTTTTACTACTCGGGGCGATCGGGTTGCCCTGGCAGCTCGCCTCCCCGACCTGTTGGGGCTCTGGCCACCCGGTGTGGCCTGGTCCTGGCACAACAACAAACCCCGGCGCGGAATGCGCCAAGGAATCACATTCACAATGCGTGCCCCCTCGACCCGGCAGCGGTGTTCGTTCGGGTGGTGTCGCAAAAAATCGAGTCCAAAATGACTCTCGGCAACGGATATCTCGGCTCTTGCATCGATGAAGAACGTAGCGAAATGCGATACTTGGTGTGAATTGCAGAATCCCGTGAACCATCGAGTCTTTGAACGCAAGTTGCGCCCGAAGCCATTAGGCTAAGGGCACGCCTGCCTGGGTGTCACCAATCGTCGCCCCCAACCTAACTGCCATGGTGCGTGGGAGAAGGGGTGAATGCTGGCTTCCCGTGAGCACCGTCTTGTGGTTGGCTGAAAACGTTCTCCGTGCCGGCGTGCAGCGCCGTGACACTTGGTGGTTGAGTTTACCCTCGAGGCCAGTCACGTGTGCTCCCTGTCGGTTCCGGAAGCATGGACCCGTGAGCGGCAACGACCGCCCGTGATGCGACCTCAGGTCAGGCGG

>KT447343.1;tax=p:Streptophyta,c:NA,o:Sapindales,f:Sapindaceae,g:Aesculus,s:Aesculus_hippocastanum;
TCGAAACCTGCCCGGCAGAACGACCCGCGAACTCTGTTTCATCGCCGGGGGGATCGCGGTCCCCCTTCCGCCGCGGGGGCAAGGGCGCCTGCGCTTGCTCCGGCGGCGGCATAACAACGAACCCCGGCGCGGACCGCGTCAAGGAATTTTAACAAGGGAGCATGCCCCTGCCGCCCCGGAAACGGTGTGCGTGCTTGCGGCGGTGCCCTTCTTCCATTATCTAAAACGACTCTCGGCAACGGATATCTCGGCTCTCGCATCGATGAAGAACGTAGCGAAATGCGATACTTGGTGTGAATTGCAGAATCCCGTGAACCATCGAGTCTTTGAACGCAAGTTGCGCCCCAAGCCATTCGGCCGAGGGCACGTCTGCCTGGGTGTCACGCATCGTTGCCCCCGAACCCCTCCTCCTCGCGTCGTACGCGGGGCGGGGGGTCCCGTCGCGGGCGGAGACTGGCCTCCCGTGGGCCTCGGCCCGCGGTTGGCCCAAATACGAGTCCTCGGCGGTGTATGCCGCGGCGTTCGGTGGCGGAAAAAACCTCGAGCCCTCGCCGCGCGCACGCCGTCGGTCCAAGGCTCTCTGACCCTGAAGTGCCGTCGAAAACGCACGCATCGCGACCCCAGGTCAGCATATCAATAAGCGGAGGA

>KT447325.1;tax=p:Streptophyta,c:NA,o:Sapindales,f:Sapindaceae,g:Aesculus,s:Aesculus_hippocastanum;
TCGAAACCTGCCCGGCAGAACGACCCGCGAACTCTGTTTCATCGCCGGGGGGATCGCGGTCCCCCTTCCGCCGCGGGGGCAAGGGCGCCTGCGCTTGCTCCGGCGGGCGCATAACAACGAACCCCGGCGCGGACCGCGTCAAGGAATTTTAACAAGGGAGCATGCCCCTGCCGCCCCGGAAACGGTGTGCGTGCTTGTGGCGGTGCCCTTCTTCCATTATCTAAAACGACTCTCGGCAAGGGATATCTCGGCTCTCGCATCGATGAAGAAAGTAGCGAAATGCGATACTTGGTGTGAATTGCAGAATCCCGTGAACCATCGAGTCTTTGAACGCAAGTTGCGCCCCAAGCCATTCGGCCGAGGGCACGTCTGCCTGGGTGTCACGCATCGTTGCCCCCGAACCCCTCCTCCCCGCGTCGTACGCGGGGCGGGGGGTCCCGTGGCGGGCGGAGATTGGCCTCCCGTGGGCCTCGGCCCGCGGTTGGCCCAAATACGAGTCCTCGGCGGTGTATGCCGCGGCGTTCggggggggAAAAAACCTCGAGCCCTCGCCGCGCGCACGCCGTCGGTCCAAGGCTCTGTGACCCTGAAGTGCCGTCGAAAACGCACGCATCGCGACCTCAGTC

>KT447351.1;tax=p:Streptophyta,c:NA,o:Sapindales,f:Sapindaceae,g:Aesculus,s:Aesculus_hippocastanum;
TCGAAACCTGCCCGGCAGAACGACCCGCGAACTCTGTTTCATCGCCGGGGGGATCGCGGTCCCCCTTCCGCCGCGGGGGCAAGGGCGCCTGCGCTTGCTCCGGCGGCGGCATAACAACGAACCCCGGCGCGGACCGCGTCAAGGAATTTTAACAAGGGAGCATGCCCCAGCCGCCCCGGAAACGGTGTGCGTGCTTGCGGCGGTGCCCTTCTTCCATTATCTAAAACGACTCTCGGCAACGGATATCTCGGCTCTCGCATCGATGAAGAACGTAGCGAAATGCGATACTTGGTGTGAATTGCAGAATCCCGTGAACCATCGAGTCTTTGAACGCAAGTTGCGCCCCAAGCCATTCGGCCGAGGGCACGTCTGCATGGGTGTCACGCATCGTTGCCCCCGAACCCATCCTCCACGCGTCGTACGCGGGGCGGGGGGTCCCGTCGCGGGCGGAGATTGGCCTCCCGTGGGCCTCGGCCCGCGGTTGGCCCAAATACGAGTCCTCGGCGGTGTATGCCGCGGTGTTCGGTGGCGGAAAAAACCTCGAGCCCTCGCCGCGCGCGCGCCGTCGGTCCAAGGCTCTCTGACCCTGAAGTGCGGTTGAAAACGCACGCATCGCGACCTCAGTC

>KT447324.1;tax=p:Streptophyta,c:NA,o:Sapindales,f:Sapindaceae,g:Aesculus,s:Aesculus_hippocastanum;
TCGAAACATGCCCGGCAGAACGACCCGCGAACTCTGTTTCATCGCCGGGGGGATCGCGGTCCCCCTTCCGTCCCCGGGGCAAGGGCGCCTGCGCTTGCCTTCCGCCGGCTGCATAACAACGAACCCCGGCGCGGACCGGGTCAAGGAATTTTAACAAGGGAGCATGCCCATGCCCCCCCGGAAACGGAATGCGTGCTTGCGGCGGTGCCCTTCTTCCATTATGTAAAAGGAATCTCGGCAAGGCATATCTCGGCTCTCGCATCGATGAAGAACGTAGCGAAGTGCGATACTTGGTGTGAATTGCAGAATCCCGTGAACCATCGAGTCTTTGAAGGCAAGTTGCGCCCCAAGCCATTCGGCCGAGGGCACGTCTACTTGGGTGTCACGCACACACTTCTCCCACAAACCTTTCCCATTTTGGTTTAGGCAATTGTGATGAGAAAAGATTGGCCTCCCATACCCTCCTTGCGTGTGGTTGACCTAAAAAAGAGTACGAGTGATGAAACGTCACGATAAGTGGTGGTTTATAAGCCTTTTTTGGTTTTGCCAAATCGAGTCGAACGTTTGTCACTTGAAATATGCTCAAGTTAATCCCCACACGTGAATTGACGCTATT

>KT447341.1;tax=p:Streptophyta,c:NA,o:Sapindales,f:Sapindaceae,g:Aesculus,s:Aesculus_hippocastanum;
TCGAAACCTGCCCGGCAGAACGACCCGCGAACTCTGTTTCATCGCCGGGGGGATCGCGGTCCCCCTTCCGCCGCGGGGGCAAGGGCGCCTGCGCTTGCTCCGGCGGCGGCATAACAACGAACCCCGGCGCGGACCGCGTCAAGGAATTTTAACAAGGGAGCATGCCCCTGCCGCCCCGGAAACGGTGTGCGTGCTTGCGGCGGTGCCCTTCTTCCATTATCTAAAACGACTCTCGGCAACGGATATCTCGGCTCTCGCATCGATGAAGAACGTAGCGAAATGCGATACTTGGTGTGAATTGCAGAATCCCGTGAACCATCGAGTCTTTGAACGCAAGTTGCGCCCCAAGCCATTCGGCCGAGGGCACGTCTGCCTGGGTGTCACGCATCGTTGCCCCCGAGCCCCTCCTCCCCCCGTCGTAGGGGGCGGTGGGGTCCTGTCGTGGGCGGAGATTGGCCTCCCGTGCGCCTCGGCTCGCGGTTGGCCCAAATACGAGTCCTCGGCGGTCGTACGCCGCGGAGTTCGGTGGCGGAAGAAACCTCGAGCCCTCGCCGCGCGCGTGCCGTCGGTCCAAGGCTCCCTGACCCCGAAGTGCGGTCGAAAACGCACGCA

>KT447337.1;tax=p:Streptophyta,c:NA,o:Sapindales,f:Sapindaceae,g:Aesculus,s:Aesculus_pavia;
TCGAAACCTGCCCGGCAGAACGAACCCGGGATCTGTTTCACCGCCGGGGGGACCGCGGTCCCCCTTCCGCCCCGGGGGCGAGGGCGCCCGCTCTTGGTTCCGGGGCGCAGGACAAAGAACCCCGGCGCGGACCGCGTCAAGGAATTTTAACGGGAGAGCACGCTCTTGCCGCCCCGGAAACTAAGCGCGCGCTTGCGGCGGTGCCTTCTTCCATTATGTAAAAGCACTCTGGGCAAGGGTTATCTCGGCTCTCGCATCGTTGAAGAACGTAGCGAAGTGCGATACTTGGTGTGAATTGCAGAATCCCGTGAACCATCGAGTCTTTGAACGCAAGTTGCGCCCCAAGCCATTAGGCCGAGGGCATGTCTACTTGGGTGTCACGCATCGTTGCCCCCGATCCCCTCCTCCCCTCGTCGTAGGGGGCGGTGGGGTCCTGTCGTGGGCGGAGATTGGCCTCCCATGAGCCTCGGCTCGCGGTTGGCCCAAATACGAGTCCTCGGCGGTCGTACGCCGCGGCGTTCGGTGGCGGAAGAAACCTCGAGCCCTCGCCGCGCGCGCGCCGTCGCTCCAAGGCTCCCTGACCCCGAAGTGCGGTCGAAAACGCACGCA

>GQ862376.1;tax=p:Streptophyta,c:NA,o:Apiales,f:Apiaceae,g:Aethusa,s:Aethusa_cynapium;
TCGAATCCTGCAATAGCAGAATGACCCGCTAACACGTAAACAATTTGGGCAAGCGTCGGGGGGCCTTGGTCCCCTGTCTGCGAATCCCTGGTAGGTGGCCACTCCCGGGTGGCCACTGGCCTGCAAAAATCATTCGGGCGCGGAATGCGCCAAGGACCTTAAAACTGAATTGTACGTCCGTATCCCGTTAGCGGGCAACGGCGTCGTTCCAAAACACAACGACTCTCGACAACGGATATCTCGGCTCTCGCATCGATGAAGAACGTAGCGAAATGCGATACTTGGTGTGAATTGCAGAATCCCGTGAACCATCGAGTCTTTGAACGCAAGTTGCGCCCGAAGCCACTAGGCCGAGGGCACGTCTGCCTGGGTGTCACGCATCGTCTTGCCCACAAACCACTCACTCCTGAGAAGTTGTGCCGGTTTGGGGGCGGAAACTGGCCTCCCGTGCCTTGTCGTGCGGTTGGCGGAAAGGCGAGTCTCCGGCGATGGACGTCGCGACATCGGTGGTTGTAAAAGGCCCTCTTGTCTTGTCGCGCGAATCCGCGTCATCTTAGCGAGCTCCAGGACCCTTAGGCGGCACACACTCTGTGCGCTTCGA

>EU827819.1;tax=p:Streptophyta,c:NA,o:Lamiales,f:Orobanchaceae,g:Agalinis,s:Agalinis_aphylla;
TCGAATCCTGCAAAAGCAGACCGCGAACACGTTAAACCATATAGGGATCTTGGGTCGGGGGCAACCCCAACCCTCGATCCCATCCCGCGGCGCGCGCGTCTCGACGTGCGCGGTGCGGCTAACGAAACCCCGGCGCGGCATGCGCCAAGGAAAACTCATAGAAGCACCCGCCTCCCGTCGCCCCGTTCGCGGTGCGCGGCGGGTGGATTGGGTGTCTCTCCAATGTCATAACGACTCTCGGCAACGGATATCTCGGCTCTCGCATCGATGAAGAACGTAGCGAAATGCGATACTTGGTGTGAATTGCAGAATCCCGTGAACCATCGAGTCTTTGAACGCAAGTTGCGCCCGAAGCCTTTCGGCCGAGGGCACGCCTGCCTGGGCGTCACGCATCGCGTCGTCCCCCTCCCCATCCGCTCGGCAACGGGCGATCGGGTGCTGGGGGCGGAAATTGGCCCCCCGTGTGCAGCGCCGCGCGGCCGGCCTAAATGCGAACCCGTGGCGACTCACGTCACGACCAGTGGTGGTTGAACGCTCAACTCTCGTGCTGTCGTGCCGGGCTGAGTCGCTCATCGGGCTACGTGGTAGACCCAACGGAGCAATCTGATTGCGCCTTCGACCGCGACCCCAGGTCAGG

>EU827821.1;tax=p:Streptophyta,c:NA,o:Lamiales,f:Orobanchaceae,g:Agalinis,s:Agalinis_auriculata;
TCGAATCCTGAAAAAGCAGACCGCGAACACGTTAAACCACATTGGGATCTTGGGTTGGGGGCAACCTTAACCCTTGTTCCCCTCCTGCAGCGCGTGCGTCTTGGCGTTCGCGCGGTGCGGCTAACGAAACCCCGGCGCGGCATGCGCCAAGGAAAACTCATAGAAGCATCCGCCTCCTGTCGCCCCGTTCGCGGTGCGCGGCAGCGGGAGTGGGTGTCTCTCCAATGTCATAACGACTCTCGGCAACGGATATCTCGGCTCTCGCATCGATGAAGAACGTAGCGAAATGCGATACTTGGTGTGAATTGCAGAATCCCGTGAACCATCGAGTCTTTGAACGCAAGTTGCGCCCGAAGCCTTTCGGCCGAGGGCACGCCTGCCTGGGCGTCACGCATCGCGTTGCCCCCTCCCCTTTTGCTCCTCAATGGGCGATCGGGTGGCAGGGGCGGACATTGGCCCCCCGTGTGCAGCGCTGCGCGGCCGGCCTAAATGCGAACCCGTGGCGACTCACGTCACGACCAGTGGTGGTTGAACACTCAACTCTCGTGCTGTCGTGCCGGTTTGAGTCGCACGTCGGGCAGACATGGTAGACCCAATGGAGCAACCTCATTGTTCCTTCGA

>EU827830.1;tax=p:Streptophyta,c:NA,o:Lamiales,f:Orobanchaceae,g:Agalinis,s:Agalinis_fasciculata;
TCGAATCCTGCAAAAGCAGACCGCGAACACGTTAAACCACATCTGGATCTTGGGTCGGGGGCAACCCCAACCCTCGCTCCCCTCCCGCAGCGTGCGCGTCTCGGCGTGCGCGGTGCGGATAACGAACCCCCGGCGCGGCATGCGCCAAGGAAAACTCATAGAAGCACCCGCCTCCCGTCGCCCCGTACGCGGTGCGCGGTGGGGGGAGTGGGTGTATCTCCAATGTCATAACGACTCTCGGCAACGGATATCTCGGCTCTCGCATCGATGAAGAACGTAGCGAAATGCGATACTTGGTGTGAATTGCAGAATCCCGTGAACCATCGAGTCTTTGAACGCAAGTTGCGCCCGAAGCCTTTCGGCCGAGGGCACGCCTGCCTGGGCGTCACGCATCGCGTCGCCCCCCCTCCCCATTCGCTCTGCAAAGGACGATCGGGCGGCGGGGGTGGATATTGGCCCCCCGTGCGCAGCGCTGCGCGGCCGGCCTAAATGCGAACCCGTGGCGACTCACGTCACGACCAGTGGTGGTTGAATGCTCAACTCTCGTGCTGTCGTGTCGTATTGAGTCGCACGTCGGGCAACGTGGTAGACCCAATGGAGCAACTTGGTTGCGCCTTCGA

>KC480293.1;tax=p:Streptophyta,c:NA,o:Lamiales,f:Orobanchaceae,g:Agalinis,s:Agalinis_fasciculata;
TCGAATCCTGCAAAAGCAGACCGCGAACACGTTAAACCACATCTGGATCTTGGGTCGGGGGCAACCCCAACCCTCGCTCCCCTCCCGCAGCGTGCGCTGCGGATAACGAACCCCGGCGCGGCATGTGCCAAGGAAAACTCATAGAAGCACCCGCCTCCCGTCGCCCCGTACGCGGTGCGCGGTGGGGGGTGTATCTCAATGTCATAACGACTCTCGGCAACGGATATCTCGGCTCTCGCATCGATGAAGAACGTAGCGAAATGCGATACTTGGTGTGAATTGCAGAATCCCGTGAACCATCGAGTCTTTGAACGCAAGTTGCGCCCGAAGCCTTTCGGCCGAGGGCACGCCTGCCTGGGCGTCACGCATCGCGTCGCCCCCCCTCCCATTCGCTGGATATTGGCCCCCCGTGCGCAGCGCTGTGCGGCCGGCCTAAATGCGAACCCGTGGCGACTCACGTCACGACCAGTGGTGGTTGAATGCTCAACTCTCGTGCTGTCGTGTCGTGAGTCGCACGTCGGGCAACGTGGTAGACCCAATGGAGCAATTGGTTGCGCCTTCGA

>EU827835.1;tax=p:Streptophyta,c:NA,o:Lamiales,f:Orobanchaceae,g:Agalinis,s:Agalinis_gattingeri;
CCTGCGGAAGGATCATTGTCGAATCCTGCAAAAGCAAACCTGCGAACACGTTAAGCCACATCGGGATCTTGGGTTGGGGGCAACCCCAACCCTCGTTCCCCTCCCGCAGCGCGCGCGTCTCGGCGTGCGTGGTGCGGCTAACGAACCCCCGGCGCGGCATGCGCCAAGGAAAACTCATAGAAGCACTCGCCTCCTGTCGCCCCGTTTGCAGTGTGCGGTGGGGGGAGCGGGTGCATCTCCAATGTCATAACGACTCTCGGCAACGGATATCTCGGCTCTCGCATCGATGAAGAACGTAGCGAAATGCGATACTTGGTGTGAATTGCAGAATCCCGTGAACCATCGAGTCTTTGAACGCAAGTTGCGCCCGAAGCCTTTCGGCCGAGGGCACGCCTGCCTGGGCGTCACGCATCGCGTCGCCCCCCTCCCCATTCGCTCTGCAAAGGGCGATCGGGTGGCGGGGGCGGATATTGGCCCCCCGTGTGCAGCGTCGCGCGGCCGGCCTAAATGCGAACCCGTGGCGACTCACGTCACGACCAGTGGTGGTTGAACACTCAACTCTCGTGCTGTCGTGTCGGGCTGAGTCGCACGTCGGGCAACGTGGTAGACCCAACGGAGCAACCTTGTTGCACCTTCGA

>EU827839.1;tax=p:Streptophyta,c:NA,o:Lamiales,f:Orobanchaceae,g:Agalinis,s:Agalinis_heterophylla;
TGACCTGCGGAAGGATCATTGTCGAATCCTGCAAAAGCAGACCGCGAACACGTTAAACCACATTGGGATCTTGGGTAGGGGGCAACCCCAACCCTTGTTCCCCTCCCGCAGCGCGTGCGTCTCGACGTGCGCGGTGCGGCTAACGAACCCCCGGCGCGGCATGCGCCAAGGAAAACTCATAGAAGCATCCGCCTCCCGTCGCCCCGTTCGCGGTGCGCGGTGGGGGGAGTGGGTGTCTCTCCAATGTCATAACGACTCTCGGCAACGGATATCTCGGCTCTCGCATCGATGAAGAACGTAGCGAAATGCGATACTTGGTGTGAATTGCAGAATCCCGTGAACCATCGAGTCTTTGAACGCAAGTTGCGCCCGAAGCCTTTCGGCCGAGGGCACGCCTGCCTGGGCGTCACGCATCGCGTCGCCCCCCTCCCCATCCGCTCGGCAACGGGCGATTGGGGGGCGGGGGCGGACATTGGCCCCCCGTGTGCAGCGCCTCGCGGCCGGCCTAAATGCAAACCCGTGGCGACTCACGTCACGACCAGTGGTGGTTGAACACTCAACTCTCGTGCTGTCGTGCCGGGCCGAGTCGCACGTCGGGCAACGTGGTAGACCCAACGGAGCAACCTGGTTGCGCC

>EU827844.1;tax=p:Streptophyta,c:NA,o:Lamiales,f:Orobanchaceae,g:Agalinis,s:Agalinis_linifolia;
CCCGACCCTCTATCTACTCCCGCAGCGTGCGCGCCTCGGCGTGCGCGGTGCGGCTAACGAACCCCCGGCGCGGCATGCGTCAAGGAAAACTCATAGAAGCACCCGCCTCCCGTTGCCCCGTTCGCGGTGCGCGGTGGGGGGAGTGGGCGCCTCTCCAATGTCATAACGACTCTCGGCAACGGATATCTCGGCTCTCGCATCGATGAAGAACGTAGCGAAATGCGATACTTGGTGTGAATTGCAGAATCCCGTGAACCATCGAGTCTTTGAACGCAAGTTGCGCCCGAAGCCATTCGGCCGAGGGCACGCCTGCCTGGGCGTCACGCATCGCGTCGCCCCCATCCCCATCCGCTCAGCAACGAGCATTCGGGGGCCGGGGGTGGATATTGGCCCCCCGTGCGCATCGCCGCGCGGCCGGCCTAAATGCGAACCCGTGGCGACTCGTGTCACGACCAGTGGTGGTTGAACAATCAACTCTCGTGCTGTCGTGCCGGGCCGAGTCGCACGTCGGGCAACTGGTAGACCCAACGGTGCAACCTGATTGCGCCTTCGACCGCGAC

>EU827824.1;tax=p:Streptophyta,c:NA,o:Lamiales,f:Orobanchaceae,g:Agalinis,s:Agalinis_maritima;
TCGAATCCTGCAAAAGCAGACCGCGAACATGTTAAACCATATTGGGATCTAGGGTTGGGGGCAACCCCAACTCTCGTTCCCATCCCGCAGCGCATGCTTCTAGGCATTCGTGCTGTGGCTAACGAACCCCCGGCGCGGCATGCGCCAAGGAAAACTCATAGAAGCACTCGCCTCCTGTTGCCCCGTTCGCGGTGTGCGGTGGGGGTAGTGGTTGTTTCTCCCAATGTCATAATGACTCTCGGCAACGGATATCTCGGCTCTCGCATCGATGAAGAACGTAGCGAAATGCGATACTTGGTGTGAATTGCAGAATCCCGTGAACCATCGAGTCTTTGAACGCAAGTTGCGCCCGAAGCCATTTGGCCGAGGGCACGCCTGCCTGGGCGTCACGCATCGCATCGCCCCTCCCTCCCCATTCGCTTTCCAAAGGACGATTGGGTGGTGGGGGTGGATAGTGGCCCCCCGTGTGCAGTGTCACGCGGCCGGCCTAAATGCGAACCCGTGGCGACTCATGTCACGACCAGTGGTGGTTGAACACTCAACTCGCGTGCTGTCGTGTCGGGCTGAGTCGCTCTTCGGGCAAAGTTGTAGACCCAATGGAGCAACCTGGTTGCACCTTCGA

>EU827846.1;tax=p:Streptophyta,c:NA,o:Lamiales,f:Orobanchaceae,g:Agalinis,s:Agalinis_maritima;
TCGAATCCTGCAAAAGCAGACCGCGAACATGTTAAACCATATCGGGATCTAGGGTTGGGGGCAACCCCAACTCTCGTTCCCATCCCGCAGCGCATGCTTCTAGGCATCTGTGCTGTGGCTAACGAACCCCCGGCGCGGCATGCGCCAAGGAAAACTCATAGAAGCACTCGCCTCCTGTTGCCCCGTTCGCGGTGTGCGGTGGGGGTAGTGGTTGTTTCTCCCAATGTCATAATGACTCTCGGCAACGGATATCTCGGCTCTCGCATCGATGAAGAGCGTAGCGAAATGCGATACTTGGTGTGAATTGCAGAATCCCGTGAACCATCGAGTCTTTGAACGCAAGTTGCGCCCGAAGCCATTTGGCCGAGGGCACGCCTGCCTGGGCGTCACGCATCACGTCGCCCCTCCCTCCCCATTCGCTTTCCAAAGGACGATTGGGTGGTGGGGGTGGATAGTGGCCCCCCGTGTGCAGTGTCACGCGGCCGGCCTAAATGCGAACCCGTGGCGACTCATGTCACGACCAGTGGTGGTTGAACACTCAACTCGCGTGCTGTCGTGTCGGGCTGAGTTGCTCTTCGGGCAACGTTGTAGACCTAATGGAGCAACCTGGTTGCACCTTCGA

>EU827851.1;tax=p:Streptophyta,c:NA,o:Lamiales,f:Orobanchaceae,g:Agalinis,s:Agalinis_obtusifolia;
TCGAATCCTGCAAAAGCATGACCGCGAACACGTTAAACCACATCGGGATCTTGGGTCGGGGGCAACCCCAACCCTCGATCCCATCCCGCGGCGCGTGCGTCTCGACGTGCGTGGTGCGGCTAACGAAACCCCGGCGCGGCATGCGCCAAGGAAAACTCATAGAAGCACCCGCCTCCCGTCGCCCCGTTCGCGGTGCGCGGCGGGGGGAGTGGGTGTCTCTCCAATGTCATAACGACTCTCGGCAACGGATATCTCGGCTCTCGCATCGATGAAGAACGTAGCGAAATGCGATACTTGGTGTGAATTGCAGAATCCCGTGAACCATCGAGTCTTTGAACGCAAGTTGCGCCCGAAGCCTTTCGGCCGAGGGCACGCCTGCCTGGGCGTCACGCATCGCGTCGCCCCCCTCCCCTTCCGCTCGGAAATGGGCGATCGGGTGCCGGGGGTGGAAATTGGCCCCCCGTGCGCAGCGCCGCGCGGCCGGCCTAAATGCGAACCCGTGGCGACTCACGTCACGACCAGTGGTGGTTGAACAATCAACTCTCGTGCTGTCGTGCCGGGGTGAGTCGCACGTCGGGCAACGTGGTAGACCCAACGGAGCAATTTTATTGCGCCTTCGACCGCGAC

>EU827852.1;tax=p:Streptophyta,c:NA,o:Lamiales,f:Orobanchaceae,g:Agalinis,s:Agalinis_obtusifolia;
GGGCAACCCCAACCCTCGATCCCATCCCGCGGCGCGTGCGTCTCGACGTGCGTGGTGCGGCTAACGAAACCCCGGCGCGGCATGCGCCAAGGAAAACTCATAGAAGCACCCGCCTCCCGTCGCCCCGTTCGCGGTGCGCGGCGGGGGGAGTGGGTGTCTTTCCAATGTCATAACGACTCTCGGCAACGGATATCTCGGCTCTCGCATCGATGAAGAACGTAGCGAAATGCGATACTTGGTGTGAATTGCAGAATCCCGTGAACCATCGAGTCTTTGAACGCAAGTTGCGCCCGAAGCCTTTCGGCCGAGGGCACGCCTGCCTGGGCGTCACGCATCGCGTCGCCCCCCTCCCCATCCGCTCGGCAACGGGCGATCGGGTGCCGGGGGTGGAAATTGGCCCCCCGTGCGCAGCGCCGCGCGGCCGGCCTAAATGCGAACCCGTGGCGACTCACGTCACGACCAGTGGTGGTTGAACACTCAACTCTCGTGCTGTCGTGCCGGGCTGAGTCGCACGTCGGGCAACGTGGTAGACCCAACGGAGCAATTTTATTGCGCCTCGACCGCGACCCCTTG

>EU827849.1;tax=p:Streptophyta,c:NA,o:Lamiales,f:Orobanchaceae,g:Agalinis,s:Agalinis_obtusifolia;
GGGGCAACCCCAACCCTCGATCCCATCCCGCGGCGCGTGCGTCTTGACGTGCGTGGTGCGGCTAACGAAACCCCGGCGCGGCATGCGCCAAGGAAAACTCATAGAAGCACCCGCCTCCTGTCGCCCCGTTCGCGGTGCGCGGCGGGGGGAGTGGGTGTCTCTCCAATGTCATAACGACTCTCGGCAACGGATATCTCGGCTCTCGCATCGATGAAGAACGTAGCGAAATGCGATACTTGGTGTGAATTGCAGAATCCCGTGAACCATCGAGTCTTTGAACGCAAGTTGCGCCCGAAGCCTTTCGGCCGAGGGCACGCCTGCCTGGGCGTCACGCATCGCGTCGCCCCCCTCCCCATCCGCTCGGAAACGGGCGATCGGGTGCCGGGGGTGGAAATTGGCCCCCCGTGCGCAGCGCCGCGCGGCCGGCCTAAATGCGAACCCGTGGCGACTCACGTCACGACCAGTGGTGGTTGAACACTCAACTCTCGTGCTGTCGTGCCGGGCTGAGTCGCACGTCGGACAACGTGGTAGACCCAACGGAGCAATTTTATTGCGCC

>EU827853.1;tax=p:Streptophyta,c:NA,o:Lamiales,f:Orobanchaceae,g:Agalinis,s:Agalinis_paupercula;
TCGAATCCTGCAAAAGCAGACCGCGAACACGTTAAACCACATTGGGATCTTGGGTCGGGGGCAACCCCAACCCTCGGTCCCCTCCCGCAGCGTGCGCGTCTCGGCGTGCGCGGTGCGGATAACGAACCCCCGGCGCGGCATGCGCCAAGGAAAACTCATAGAAGCACCCGTCTCCCGTCGCCCCGTACGCGGTGCGCGGTGGGGGGAGTGGGTGTATCTCCAATGTCATAACGACTCTCGGCAACGGATATCTCGGCTCTCGCATCGATGAAGAACGTAGCGAAATGCGATACTTGGTGTGAATTGCAGAATCCCGTGAACCATCGAGTCTTTGAACGCAAGTTGCGCCCGAAGCCTTTCGGCCTAGGGCACGCCTGCCTGGGCGTCACGCATCGCGTCGCCCCCCTCCCCATCCGCTCTGCAAAGGGCGATTGGGCGGCGGGGGCGGACATTGGCCCCCCGTGTGCAGCGCCGCGCGGCCGGCCTAAATGCGAACCCGTGGCGATTCACGTCACGACCAGTGGTGGTTGAACGCTCAACTGCTCGTTCTGTCGTGTCGTATTGAGTCGCATGTCGGTGCTATACGGTGGTAGACCCAATGGAGCAACT

>EU827855.1;tax=p:Streptophyta,c:NA,o:Lamiales,f:Orobanchaceae,g:Agalinis,s:Agalinis_plukenetii;
TCGAATCCTGCAAAAGCAGACCGCGAACACGTTAAACCACATCGGGATCTTGGGTCGGTGGCAACCCCAACCCTCGTTCCCCTCCCGCAGCGCGCGCGTCTCGGCGTGCGCGGTGCGGCTAACGAACCCCCGGCGCGGCATGCGCCAAGGAAAACTCATAGAAGCACTCGCCTCCTGCCGTCCCGTTCGCGGTGTGCGGTTGGAGGAGTGGGTGTATCTCCAATGTCATAACGACTCTCGGCAACGGATATCTCGGCTCTCGCATCGATGAAGAACGTAGCGAAATGCGATACTTGGTGTGAATTGCAGAATCCCGTGAACCATCGAGTCTTTGAACGCAAGTTGCGCCCGAAGCCTTTCGGCCGAGGGCACGCCTGCCTGGGCGTCACGCATCGCGTCGCCCCCCTCCCCATTCGCTCAGCAAAGGGCGATCTGGTGAAGGGGGCGGATATTGGCCCCCCGTGTGCAACGTCGCGCGGCCGGCCTAAATGCAAACCCGTGGCGACTCACGTCACGACCAGTGGTGGTTGAACACTCAACTCTCGTGCTGTCGTGCCGGGCTGAGTCGCACGTCGGGCAACGTGGTAGACCCAACGGAGCAACCTTGTTGCGCCTTCGA

>EU827861.1;tax=p:Streptophyta,c:NA,o:Lamiales,f:Orobanchaceae,g:Agalinis,s:Agalinis_purpurea;
TCGAATCCTGCAAAAGCAGACCGCGAACACGTTAAACCACATCGGGATCTTGGGTCGGGGGCAACCCCAACCCTCGGTCCCCTCTCGCAGCGTGCGCGTCTCGGCGTGCGCGGTGCGGATAACGAACCCCCGGCGCGGCATGCGCCAAGGAAAACTCATAGAAGCACCCGCCTCCCGTCGCCCCGTACGCGGTGCGCGGTGGGGGGAGTGGGTGTATCTCCAATGTCATAACGACTCTCGGCAACGGATATCTCGGCTCTCGCATCGATGAAGAACGTAGCGAAATGCGATACTTGGTGTGAATTGCAGAATCCCGTGAACCATCGAGTCTTTGAACGCAAGTTGCGCCCGAAGCCTTTCGGCTGAGGGCACGCCTGCCTGGGCGTCACGCATCGCGTCGCCCCCCTCCCCATCCGCTCTGCAAAGGGCGATCGGGCGGCGGGGGCGGACATTGGCCCCCCGTGTGCAGCGCTGCGCGGCCGGCCTAAATGCGAACCCGTGGCGACTCACGTCACGACCAGTGGTGGTTGAACGCTCAACTCTCGTGCTGTCGTGTCGTATTGAGTCGCACGTCGGGCAACGTGGTAGACCCAATGGACCAACTTGATTGATCCTTCGA

>KC480294.1;tax=p:Streptophyta,c:NA,o:Lamiales,f:Orobanchaceae,g:Agalinis,s:Agalinis_purpurea;
TCGAATCCTGCAAAAGCAGACCGCGAACACGTTAAACCACATCGGGATCTTGGGTCGGGGACAACCCCAACCCTCGCTCCCCTCCCGCAGCGTGCGCTGCGGATAACGAACCCCGGCGCGGCATGCGCCAAGGAAAACTCATAGAAGCACCCGCCTCCCGTTGCCCCGTACGCGGTGCGCGATGGGGGGTGTATCTCAATGTCATAACGACTCTCGGCAACGGATATCTCGGCTCTCGCATCGATGAAGAACGTAGCGAAATGCGATACTTGGTGTGAATTGCAGAATCCCGTGAACCATCGAGTCTTTGAACGCAAGTTGCGCCCGAAGCCTTTCGGCCGAGGGCACGCCTGCCTGGGCGTCACGCATCGCGTCGCCCCCCTCCCATCCGCTGGACATTGGCCCCCCGTGTGCAGCGCCGCGCGGCCGGCCTAAATGCGAACCCGTGGCGACTCACGTCACGACCAGTGGTGGTTGAACGCTCAACTCTCGTGCTGTCGTGTCGTGAGTCGCACGTCGGGCAACGTGGTAGACCCAATGGAGCAATTGGTTGCGCCTTCGA

>EU827863.1;tax=p:Streptophyta,c:NA,o:Lamiales,f:Orobanchaceae,g:Agalinis,s:Agalinis_setacea;
AGGTGACCTGCGGAAGGATCATTGTCGAATCCTGCAAAAGCAGACCGCGAACACGTTAAACCACATCGGGATCTTGGGTCGGGTGCAACCCCAACCCTCGTTCCCCTCCCGCAGCGTGCGCGTCTCGGCGTGCGCGGTGCGGATAACGAACCCCCGGCGCGGCATGCGCCAAGGAAAACTCATAGAAGCACCCGCCTCCCGTCGCCCCGTACGCGGTGCGCGGTGGGGGGAGTGGGTGCATCTCCAATGTCATAACGACTCTCGGCAACGGATATCTCGGCTCTCGCATCGATGAAGAACGTAGCGAAATGCGATACTTGGTGTGAATTGCAGAATCCCGTGAACCATCGAGTCTTTGAACGCAAGTTGCGCCCGAAGCCTTTCGGCCGAGGGCACGCCTGCCTGGGCGTCACGCATCGCGTCGCCCCCCCTCCCCATCCGCTCTGCAAAGGGCGATCGGGCGGTGGGGGCGGACATTGGCCCCCCGTGTGCAGCGCCGCGCGGCCGGCCTAAATGCGAACCCGTGGCGACTCACGTCACGACCAGTGGTGGTTGAACGCTCAACTCTCGTGCTGTCGTGTCGTTTTGAGTCGCACGTCGGGCAACGTGGTAGACCCAACGGAGCAACTTGATTGCGCCTTCG

>EU827862.1;tax=p:Streptophyta,c:NA,o:Lamiales,f:Orobanchaceae,g:Agalinis,s:Agalinis_setacea;
TCGAATCCTGCAAAAGCAGACCGCGAACACGTTAAACCACATCGGTATCTTGGGTCGGGTGCAACCCCAACCCTCGTTCCCCTCCCGCAGCGTGCGCGTCTTGGCGTGCGCGGTGCGGATAACGAACCCCCGGCGCGGCATGCGCCAAGGAAAACTCATAGAAGCACCCGCCTCCCGTCGCCCCGTACGCGGTGCGCGGTGGGGGGAGTGGGTGCATCTCCAATGTCATAACGACTCTCGGCAACGGATATCTCGGCTCTCGCATCGATGAAGAACGTAGCGAAATGCGATACTTGGTGTGAATTGCAGAATCCCGTGAACCATCGAGTCTTTGAACGCAAGTTGCGCCCGAAGCCTTTCGGCCGAGGGCACGCCTGCCTGGGCGTCACGCATCGCGTCGCCCCCCCTCCCCATCCGCTCAGCAAAGGGCGATCGGGCGGTGGGGGCGGACATTGGCCCCCCGTGTGCAGCGCTGCGCGGTCGGCCTAAATGCGAACCCGTGGCGACTCACGTCACGACCAGTGGTGGTTGAACGCTCAACTCTCGTGCTGTCGTGTCGTTTTGAGTCGCACGTCGGGCAACGTGGTAGACCCAACGGAGCAACTTGATTGCGCCTTCGA

>EU827866.1;tax=p:Streptophyta,c:NA,o:Lamiales,f:Orobanchaceae,g:Agalinis,s:Agalinis_skinneriana;
TGCGGAAGGATCATTGTCGAATCCTGCAAAAGCAGACCGCGAACACGTTAAACCACATCGGGATCTTGGGTCGGGGGCAACCCCAACCCTCGATCCCATCCCGCGCCGCGTGCGTCTCGACGTGCGCGGTGCGGCTAACGAAACCCCGGCGCGGCATGCGCCAAGGAAAACTCATAGAAGCACCCGCCTCCTGTCGCCCCGTTCGCGGTGCGCGGCGGGGGGAGTGGGTGTCTCTCCAATGTCATAACGACTCTCGGCAACGGATATCTCGGCTCTCGCATCGATGAAGAACGTAGCGAAATGCGATACTTGGTGTGAATTGCAGAATCCCGTGAACCATCGAGTCTTTGAACGCAAGTTGCGCCCGAAGCCTTTCGGCCGAGGGCACGTCTGCCTGGGCGTCACGCATCGCGTCGCCCCCCTCCCCATCAGCTCGGAAACGGGCGATCGGGTGCCGGGGGCGGAAATTGGCCCCCCGTGTGCAGCGCCGCACGGCCGGCCTAAATGCAAACCCGTGGCGACTCACGTCACGACCAGTGGTGGTTGAACACTCAACTCTCGTGCTGTCGTGCCGGGCTGAGTCGCACGTCTGTGAACAACGTGGTAGACCCAACGGAGCAATTTTATTGCGCC

>EU827864.1;tax=p:Streptophyta,c:NA,o:Lamiales,f:Orobanchaceae,g:Agalinis,s:Agalinis_skinneriana;
TCGAATCCTGCAAAAGCAGACCGCGAACACGTTAAACCACATCGGGATCTTGGGTCGGGGGCAACCCCAACCCTCGTTCCCATCCCGCGGCGCGTGCGTCTCGACGTGCGCGGTGCGGCTAACGAAACCCCGGCGCGGCATGCGCCAAGGAAAACTCATAGAAGCACCCGCCTCCCGTCGCCCCGTTCGCGGTGTGTGGCGGGGGGAGTGGGTGTCTCTCAAATGTCATAACGACTCTCGGCAACGGATATCTCGGCTCTCGCATCGATGAAGAACGTAGCGAAATGCGATACTTGGTGTGAATTGCAGAATCCCGTGAACCATCGAGTCTTTGAACGCAAGTTGCGCCCGAAGCCTTTCGGCCGAGGGCACGCCTGCCTGGGCGTCACGCATCGCGTCGCCCCCCTCCTCATCAGCTCGAAAACGGGCGATCAGGGGTCGGGGGCGGAAATTGGCCCCCCGTGTGCAGCGCCGCACGGCCGGCCTAAATGCGAACCCGTGGCGACTCACGTCACGACCAGTGGTGGTTGAACACTCAACTCTCGTGCTGTCGTGCCGGGCTGAGTCGCACGTCGGGCAACGTGGTAGACCCAACGGAGCAATTTTATTGCGCCTTCGA

>EU827874.1;tax=p:Streptophyta,c:NA,o:Lamiales,f:Orobanchaceae,g:Agalinis,s:Agalinis_tenuifolia;
TAGGTGACCTGCGGAAGGATCATTGTCGAATCCTGCAAAAGCAGCACCTGCGAACACGTTAAACCACATTGGGATATTGGGTCGGGGGCAACCCCAACCCTCGTTCCCGTCCCGCAGTGCGCGCGTCTCGGCGTGCGCGGTGCGGCTAACGAACCCCCGGCGCGGCATGCGCCAAGGAAAACTCATAGAAGCACTCGCCTCTTATCGCCCCGTTCGCGGTGTGCGGTGGGGGGAGCGGGTGTATCTCCAATGTCATAACGACTCTCGGCAACGGATATCTCGGCTCTCGCATCGATGAAGAACGTAGCGAAATGCGATACTTGGTGTGAATTGCAGAATCCCGTGAACCATCGAGTCTTTGAACGCAAGTTGCGCCCGAAGCCTTTCGGCCGAGGGCACGCCTGCCTGGGCGTCACGCATCGCGTCGCCCCCCTCCTCATTCGCTCTGCAAAGGGCGATCGGGTGGCGGGGGCGGATATTGGCCCCCCGTGTGCAGTGTCGCGCGGTCGGCCTAAATGCGAACCCGTGGCGACTCACGTCACGACCAGTGGTGGTTGAACACTCAACTCTCGTGCTGTCGTGCCGGGCTGAGTCGCACTTCGGGCAACGTGGTAGACCCAACGGAGCAACCTTGTTGCGCCTTCGACCGCGAC

>EU827873.1;tax=p:Streptophyta,c:NA,o:Lamiales,f:Orobanchaceae,g:Agalinis,s:Agalinis_tenuifolia;
TCGAATCCTGCAAAAGCAGACCGCGAACACGTTAAACCACATCGGGATCTTGGGTCGGGGGCAACCCCAACCCTCGTTCTCGTCTCGCAGCGCGCGTGTCTCGGCGTGCGCGGTGCGGCTAACGAACCCCCGGCGCGGCATGCGCCAAGGAAAACTCATAGAAGCACTCGCCTCCTATCGCCCCGTTCGCGGTGTGCGGTGGGGGGAGCGGGTGTATCTCCAATGTCATAACGACTCTCGGCAACGGATATCTCGGCTCTCGCATCGATGAAGAACGTAGCGAAATGCGATACTTGGTGTGAATTGCAGAATCCCGTGAACCATCGAGTCTTTGAACGCAAGTTGCGCCCGAAGCCTTTCGGCCGAGGGCACGCCTGCCTGGGCGTCACGCATCGCGTCGCCCCCCTCTCCATTCGCTCTGCAAAGGGCGATCGAGTGGTGGGGGCGGATATTGGCCCCCCGTGTGCAGCGTCGCGCGGCCGGCCTAAATGCGAACCCGTGGCGACTCACGTCACGACCAGTGGTGGTTGAACACTCAACTCTCGTGCTGTCGTGCCAGGCTGAGTCGCACTTCGGGAAACGTGGTAGACCCAACGGAGCAACCTTGTTGCGCCTTCGACCGCGACCCCAGGTCAGGC

>AY911209.1;tax=p:Streptophyta,c:NA,o:Lamiales,f:Orobanchaceae,g:Agalinis,s:Agalinis_tenuifolia;
TCGAATCCTGCAAAAGCAGACCGCGAACACGTTAAACCACATCGGGATCTTGGGTCGGGGGCAACCCCAACCCTCGTTCTCGTCCCGCAGCGCGCGCGTCTCGGCGTGCGCGGTGCGGCTAACGAACCCCCGGCGCGGCATGCGCCAAGGAAAACTCATAGAAGCACTCGCCTCCTATCGCCCCGTTCGCGGTGTGCGGTGGGGGGAGCGGGTGTATCTCCAATGTCATAACGACTCTCGGCAACGGATATCTCGGCTCTCGCATCGATGAAGAACGTAGCGAAATGCGATACTTGGTGTGAATTGCAGAATCCCGTGAACCATCGAGTCTTTGAACGCAAGTTGCGCCCGAAGCCTTTCGGCCGAGGGCACGCCTGCCTGGGCGTCACGCATCGCGTCGCCCCCCTCTCCATTCGCTCTGCAAAGGGCNATCGAGTGGCGGGGGCGGATATTGGCCCCCCGTGTGCAGCGTCGCGCGGCCGGCCTAAATGCGAACCCGTGGCGACTCACGTCACGACCAGTGGTGGTTGAACACTCAACTCTCGTGNTGTCGTGCCAGGCTGAGTCGCACTTCGGGCAACGTGGTAGA

>KC480295.1;tax=p:Streptophyta,c:NA,o:Lamiales,f:Orobanchaceae,g:Agalinis,s:Agalinis_tenuifolia;
TCGAATCCTGCAAAAGCAGACCGCGAACACGTTAAACCACATCGGGATCTTGGGTCGGGGGCAACCCCAACCCTCGTTCTCGTCCCGCAGCGCGCGCTGCGGCTAACGAACCCCGGCGCGGCATGCGCCAAGGAAAACTCATAGAAGCACTCGCCTCCTATCGCCCCGTTCGCGGTGTGCGGTGGGGGGTGTATCTCAATGTCATAACGACTCTCGGCAACGGATATCTCGGCTCTCGCATCGATGAAGAACGTAGCGAAATGCGATACTTGGTGTGAATTGCAGAATCCCGTGAACCATCGAGTCTTTGAACGCAAGTTGCGCCCGAAGCCTTTCGGCCGAGGGCACGCCTGCCTGGGCGTCACGCATCGCGTCGCCCCCCTCTCATTCGCCGGATATTGGCCCCCCGTGTGCAGCGTCGCGCGGCCGGCCTAAATGCGAACCCGTGGCGACTCACGTCACGACCAGTGGTGGTTGAACACTCAACTCTCGTGCTGTCGTGCCAGGAGTCGCACTTCGGGCAACGTGGTAGACCCAACGGAGCAACTTGTTGCGCCTTCGA

>GQ179751.1;tax=p:Streptophyta,c:NA,o:Ericales,f:Ericaceae,g:Agarista,s:Agarista_populifolia;
GCAGAAAACCCGCGAACTTGTCTATACTCTTGGGGACGATGCGGGGGTCGTGGCCTAGCTGTCACGCCTTCCATTTTCCCCTTGCGAGCAGATGCGCACGGAGCTTCCGGGCAACGTGTACATTTTACTTGTCAAACAACGAACCCCGGCGCAAAACGCGCCAAGGAAAATTTGAACAAGAGCGCGCGTCCCTACCCGTTTTCGGGCGGTGTTGGCGTATGCAATCTTTCGTATAACTGAACGACTCTCGGCAACGGATATCTCGGCTCTTGCATCGATGAAGAACGTAGCGAAATGCGATACTTGGTGTGAATTGCAGAATCCCGTGAACCATCGAGTCTTTGAACGCAAGTTGCGCCTGAAGCCATTAGGTTGAAGGCACGTCTGCCTGGGCGTCACGCATTGCGTCACCCACTCCCCCGTGCCTAAGCGGGCACGCCGGTGCGTGGGCGGATATTGGCCCCCCGTTCGCATTCGTGCTCGGTCGGCCTAAAAAACGGGTCCCCAACGACGGACATCACGACGAGTGGTGGTCGCTGAACCGTCGCGTCGNGTCGTGCATGCCATCGTTTGTTGTGGGTTGGCCCATTGACCCCGAAGTGCCATTTAGCTGCGGTACCTCA

>AY506660.1;tax=p:Streptophyta,c:NA,o:Lamiales,f:Lamiaceae,g:Agastache,s:Agastache_foeniculum;
TTGTCGAAACCTGCAAAGCAGACCGCGAACCCGTGAATAACTAACGACGTGTGGCGCGGCGTGGGGGCGACCCCCCGTCGAGCCACCGTATCCCCGCCGGCGTGCTCCCTCGGGTCGCGTCGTGCGGGCTAACGAACCCCGGCGCGGAATGCGCCAAGGAAAACAAAAACGAAGCGTCCGCCCCTCGCACCCCGTCCGCGGATGTGCGGGGGATCGGCCGTCTATCAAAATGTCATAACGACTCTCGGCAACGGATATCTCGGCTCTCGCATCGATGAAGAACGTAGCGAAATGCGATACTTGGTGTGAATTGCAGAATCCCGTGAACCATCGAGTCTTTGAACGCAAGTTGCGCCCGAAGCCATTAGGCCGAGGGCACGTCTGCCTGGGCGTCACGCATCGCGTCGCCCCCCTCCCCGCGCACAGCGCGGCCGAGGTGGGGCGATATTGGCCCCCCGTGTGCCCCGGCACGCGGTCGGCCCAAATGCGATCCCTCGGCGACTCGTGTCGCGACAAGTGGTGGTTGAACTCATCAATCTCGCGCCGTCGTGCTACTGCGTCGTCCGATCGGGCATCATTGAACGACCCAACGGTGTCGGTGCCTCACGGCTCACCACCTTCGACCGCGACCCCAGGT

>GQ456134.1;tax=p:Streptophyta,c:NA,o:Lamiales,f:Lamiaceae,g:Agastache,s:Agastache_foeniculum;
TCGAAACCTGCAAAGCAGACCGCGAACCCGTGAATAACTAACGACGCGTGGCGCGGCGTGGGGGCGACCCCCCGTCGGGCCACCGCATCCCCGCCGGCGTGCTCCCTCGGGTCGCGTCGTGCGGGCTAACGAACCCCGGCGCGGAATGCGCCAAGGAAAACGAAAACGAAGCGTCCGCCCCCCGCACCCCGTCCGCGGAGTGTGCGGGGGATCGGCCGTCTATCAAAATGTCATAACGACTCTCGGCAACGGATATCTCGGCTCTCGCATCGATGAAGAACGTAGCGAAATGCGATACTTGGTGTGAATTGCAGAATCCCGTGAACCATCGAGTCTTTGAACGCAAGTTGCGCCCGAAGCCATTAGGCCGAGGGCACGTCTGCCTGGGCGTCACGCATCATCGCGTCGcccccccctccccGCGCACAGCGCGGCCGGGGTGGGGTGGATATTGGCCCCCCGTGTGCCCCGGCACGCGGTCGGCCCAAATGCGATCCCTCGGCGACCCGTGTCGCGACAAGTGGTGGTTGAACACATCAATCTCGCGCCGTCGTGCCACTGCGTCGTCCGATCGGGCATCATTGAACGACCCAACGGTGTCGGTGCCTCACGGCCCGCCACCTTCGA

>MW013760.1;tax=p:Streptophyta,c:NA,o:Asterales,f:Asteraceae,g:Ageratina,s:Ageratina_altissima;
ACTTGGTGTGAATTGCAGAATCCCGTGAACCATCGAGTTTTTGAACGCAAGTTGCGCCTAAAGCCACTAGGTTGAGGGCACGTCTGCCTGGGCGTCACACATCATGTTGCCTACACAACACATCTTCGCTTGAAATGTGCAGTATGTGGGCGGAGCCTGGTCTCCTGTGCCTAGGGTACGGTTGGCCCAAAAAGAAGTCTTGTTAAGAGGGATAGGGACGCATGACTGGTGGTGGTTGATTAGACGGTCTTCCAGTGTTGTGTGCTTTAATTCTTGATGGTAAAGACTCTTACAATACCCTGATGTGTTGTCTTATGATAACTCTTTGATGGCGACCCCAGGTCAGGCGGGACTACCCGCTGAGTTTAAGCATATCAA

>KF813106.1;tax=p:Streptophyta,c:NA,o:Asterales,f:Asteraceae,g:Ageratum,s:Ageratum_conyzoides;
ACATTGTCGAACCCTGCATGGCAGAACAACCCGTGAACGTGTATCAACAAGACGGCTTGGCGGGCCGTCGAAGCTTTCTGTTTCGAGGCTCGTTAAGCCTGTCGACGTGCAACCGGGGTGCCTCCTTTTGGCACCTCCGGCCGCACGTCGACCCATTAACAACCCCCGGCACGGAACGTGCCAAGGAAAACCGAACATAAGAGCGCCCTAGTGGCGATGCCCCGTATTTGGTGGCGTCGTTGCGTGCGGCCGCTTTTATAAATCATAAACGACTCTCGGCAACGGATATCTCGGCTCACGCATCGATGAAGAACGTAGCAAAATGCGATACTTGGTGTGAATTGCAGAATCCCGTGAACCATCGAGTTTTTGAACGCAAGTTGCGCCTGAGGCCTCCCGGCTGAGGGCACGTCTGCCTGGGCGTCACGCATCACGTCGCCTGCTACAAACGTCCTTGCTTGGATTGTGATGTATGCGGGCGGAGACTGGTCTCCCGTGCCCATGGCGCGGCTGGCCTAAATACGAGTCCGGTTAGGAGTGACGCACGACTTCTGGTGGTTGACTACGCGGTCGTCTCGTGTCGTGTGTTTCAATTCTTAAACGATTCTTAAACGGAAACTCTCTTGAACTACCCTGATGCGCCGTGTTGTGACGGCCCTTCGATCGCGACCCCAGTC

>MH050125.1;tax=p:Streptophyta,c:NA,o:Asterales,f:Asteraceae,g:Ageratum,s:Ageratum_conyzoides;
TCGAACCCTGCATTTCGCAGAACAACCGGTGAACGTGTTTCAACAAGACTGCTTTGGCGAGGAATCGTGCTTTATGTTTGAAGCCTCGTGAAGCCTGTTGACGTGTGCTTTAGGTGTCTCTTCTTGGCGCTTAGTGCATTACGTTGACGCAACAACAACCCCCGGCACGGCACGTGCCAAGGAAAAAAATACTTAAGAGGGCCCGTGACATGAACCCCCGTCTTTTTAGGCGTGTTCATTGTACGTGGCTTCTTTGCAATCATAAACGACTCTCGGCAACGGATATCTCGGCTCACGCATCGATGAAGAACGTAGCAAAATGCGATACTTGGTGTGAATTGCAGAATCCCGTGAACCATCGAGTTTTTGAACGCAAGTTGCGCCTGAAGCCACCCGGTTGAGGGCATGTCTGCCTGGGCGTCACGCATCACGTCGCCCGCGTCACACATCCTTTCTTGGATTGTGTTGTACGTGGGCGGATACTGGTCTTCCGTGCCCATGGTGTGGTTGGCCCAAACAGGAGTCCGCTAAAGAAAGAGGCACGACTGGTGGTGGTTTGATTTCACAGTCGTCTCGGGCGTGTGCTCTGACTCTTAAAGCGAAATGACTTGAAAGTACCATGATGTGTTGTTCTTGTAACGGCCTTTCGATCGCGACCCCAGGTCAGGCAGGACCAC

>KT779098.1;tax=p:Streptophyta,c:NA,o:Asterales,f:Asteraceae,g:Ageratum,s:Ageratum_conyzoides;
TGTCGACCCTGCATTTGGCAGAACAACCGGTGAACGTGTTTCAACAATACGGCTTTGGCGGGGAATCGTGCTTTATGTTTGAAGCCTCGTGAAGCCTGTTGACGTGTGCTTTAGGTGTCTCTTCTGGGCGCTTGGTGCATTACGTTGACGCAACAACAACCCCCGGCACGGCACGTGCCAAGGAAAAAATACTTAAGAGGGCCCGTGACATGATCCCCCGTCTTTTTAGGCGTGTTCATTGTACGTGGCTTCTTTGCAATCATAAACGACTCTCGGCAACGGATATCTCGGCTCACGCATCGATGAAGAACGTAGCAAAATGCGATACTTGGTGTGAATTGCAGAATCCCGTGAACCATCGAGTTTTTGAACGCAAGTTGCGCCTGAAGCCACCCGGTTGAGGGCATGTCTGCCTGGGCGTCACGCGTTTTGTCGCTCCGTGTCTAGTCTCCCATCGATGGATGTGCTGGCGAAGGCTCGGATGTGCATGGTGGCTCGTCGTGCCCCTCGGTGCGGCGGGCTGAAGGGCCGGTCATCTTCTCGTTGGCTGCGAACAATAAGGGTGGATAAAAGAGAAGGCCTGTGATATTGTGTCGTGCGTGCCTGAGAGATGATCATACCTTTTTAGGTGATCCCAATTCATGCGTCGATCCTCGGATGGCGTTTGGA

>KF670691.1;tax=p:Streptophyta,c:NA,o:Asterales,f:Asteraceae,g:Ageratum,s:Ageratum_conyzoides;
ATCATTGTCGAACCCTGCATTTGGCAGAACAACCGGTGAACGTGTTTCAACAATACTGCTTTGGCGGGGAATCGTGCTTTATGTTTGAAGCCTCGTGAAGCCTGTTGACGTGTGCTTTAGGTGTCTCTTCTGGGCGCTTGGTGCATTACGTTGACGCAACAACAACCCCCGGCACGGCACGTGCCAAGGAAAAAATACTTAAGAGGGCCCGTGACATGAACCCCCGTCTTTTTAGGCGTGTTCATTGTACGTGGCTTCTTTGCAATCATAAACGACTCTCGGCAACGGATATCTCGGCTCACGCATCGATGAAGAACGTAGCAAAATGCGATACTTGGTGTGAATTGCAGAATCCCGTGAACCATCGAGTTTTTGAACGCAAGTTGCGCCTGAAGCCACCCGGTTGAGGGCATGTCTGCCTGGGCGTCACGCATCACGTCGCCCACGTCACACATCCTTTCTTGGATCGTGTATTACGTGGGCGGATACTGGTCTCCCGTGCCCATGGTGTGGTTGGCCCAAACAGGAGTCCGCTAAAGAAAGAGGCACGACTGGTGGTGGTTTGATTTCACAGTCGTCTTGGTCGTGTGCTCTGACTCTTAAAGCGAAATGACTTAAAAGTGCCATGATGTGTTGTTCTTGTGACGGCCTTCGATCGCG

>KF670689.1;tax=p:Streptophyta,c:NA,o:Asterales,f:Asteraceae,g:Ageratum,s:Ageratum_conyzoides;
GGATCATTGTCGAACCCTGCATTTGGCAGAACAACCGGTGAACGTGTTTCAACAATACTGCTTTGGCGAGGAATCGTGCTTTATGTTTGAAGCCTCGTGAAGCCTGTTGACGTGTGCTTTAGGTGTCTCTTCTGGGCGCTTGGTGCATTACGTTGACGCAACAACAACCCCCGGCACGGCACGTGCCAAGGAAAAAATACTTAAGAGGGCCCGTGACATGAACCCCCGTCTTTTTAGGCGTGTTCATTGTACGTGGCTTCTTTGCAATCATAAACGACTCTCGGCAACGGATATCTCGGCTCACGCATCGATGAAGAACGTAGCAAAATGCGATACTTGGTGTGAATTGCAGAATCCCGTGAACCATCGAGTTTTTGAACGCAAGTTGCGCCTGAAGCCACCCGGTTGAGGGCATGTCTGCCTGGGCGTCACGCATCACGTCGCCCGCGTCACACATCCTTTCTTGGATCGTGTAGTACGTGGGCGGATACTGGTCTCCCGTGCCCATGGTGTGGTTGGCCCAAACAGGAGTCCGCTAAAGAAAGAGGCACGACTGGTGGTGGTTTGATTTCACAGTCGTCTCGGTCGTGTGCTCTGACTCTTAAAGCGAAATGACTTAAAAGTGCCATGATGTGTTGTTCTTGTAACGGCCTCTCGAT

>KT779099.1;tax=p:Streptophyta,c:NA,o:Asterales,f:Asteraceae,g:Ageratum,s:Ageratum_conyzoides;
TTGTCGAACCCTGCATTTCGCAGAACAACCGGTGAACGTGTTTCAACAAGACTGCTTTGGCGAGGAATCGTGCTTTATGTTTGAAGCCTCGTGAAGCCTGTTGACGTGTGCTTTAGGTGTCTCTTCTTGGCGCTTGGTGCATTACGTTGACGCAACAACAACCCCCGGCACGGCACGTGCCAAGGAAAAAAATACTTAAAAGGGCTCGTGACATGAACCCCCGTCTTTTTAGGCGTGTTCATTGTACGTGGCTTCTTTGCAATCATAAACGACTCTCGGCAACGGATATCTCGGCTCACGCATCGATGAAAAACGTAGCAAAATGCGATACTTGGTGTGAATTGCAAAATCCCGTGAACCATCGAGTTTTTGAACGCAAGTTGCGCCTGAAGCCACCCGGTTGAGGGCATGTCTGCCTGGGCGTCACGCATCACGTCGCCCACGTCACACATCCTTTCTTGGATCGTGTATTACGTGGGCGGATACTGGTCTCCCGTGCCCATGGTGTGGTTGGCCCAAACACGAGTCCGCTAAAGAAAGAGGCACGACTGGTGGTGGTTTGATTTCACAGTCGTCTTGGTCGTGTGCTCTGACTCTTAAAGCGAAATGACTTAAAATTGCCATGATGTGTTGTTCTTGTGACGGCCTTTCGA

>KT779100.1;tax=p:Streptophyta,c:NA,o:Asterales,f:Asteraceae,g:Ageratum,s:Ageratum_conyzoides;
TTGTCGAACCCTGCATTTCGCAGAACAACCGGTGAACGTGTTTCAACAAGACTGCTTTGGCGAGGAATCGTGCTTTATGTTTGAAGCCTCGTGAAGCCTGTTGACGTGTGCTTTAGGTGTCTCTTCTTGGCGCTTAGTGCATTACGTTGACGCAACAACAACCCCCGGCACGGCACGTGCCAAGGAAAAAAATACTTAAGAGGGCCCGTGACATGAACCCCCGTCTTTTTAGGCGTGTTCATTGTACGTGGCTTCTTTGCAATCATAAACGACTCTCGGCAACGGATATCTCGGCTCACGCATCGATGAAGAACGTAGCAAAATGCGATACTTGGTGTGAATTGCAGAATCCCGTGAACCATCGAGTTTTTGAACGCAAGTTGCGCCTGAAGCCACCCGGTTGAGGGCATGTCTGCCTGGGCGTCACGCATCACGTCGCCCGCGTCACACATCCTTTCTTGGATTGGGTTGTACGTGGGCGGATACTGGTCTTCCGTGCCCATGGTGTGGTTGGCCCAAACAGGAGTCCGCTaaaaaaaaaGGCACGACTGGTGGTGGTTTGATTTCACAGTCGTCTCGGGCGTGTGCTCTGACTCTTAAAGCGAAATGACTTGAAATTACCATGATGTGTTGTTCTTGTGACGGCCTTTCGA

>MN556261.1;tax=p:Streptophyta,c:Magnoliopsida,o:Asterales,f:Asteraceae,g:Ageratum,s:Ageratum_conyzoides;
TCGAACCCTGCATTTCGCAGAACAACCGGTGAACGTGTTTCAACAAGACTGCTTTGGCGAGGAATCGTGCTTTATGTTTGAAGCCTCGTGAAGCCTGTTGACGTGTGCTTTAGGTGTCTCTTCTTGGCGCTTAGTGCATTACGTTGACGCAACAACAACCCCCGGCACGGCACGTGCCAAGGAAAAAAATACTTAAGAGGGCCCGTGACATGAACCCCCGTCTTTTTAGGCGTGTTCATTGTACGTGGCTTCTTTGCAATCATAAACGACTCTCGGCAACGGATATCTCGGCTCTTGCATCGATGAAGAATGTAGCGAAATGCGATACTTGGTGTGAATTGCAGAATCCCGTGAACCATCGAGTCTTTGAATGCAAGTTGCGCCCGAGGCCATTAGGTCGAGGGCACGTCTGCCTGGGCGTCACACATCATGTCGCCCACGTCRCACATCCTTTCTTGGATCGTGTAGTACGTGGGCGGAGACTGGTCTCCCGTGCCCATGGTGTGGCTGGCCTAAACAYGAGTCCGCTAAAGAAAGAGGCACGACTGGTGGTGGTTTGATTTCACAGTCGTCTMGGGCGTGTGYTCTGATTCTTAAAGCGAAATGACTTAAAAGTACCTTGATGTGTTGTTCTTGTGACGGCRTTTCGATC

>MN889430.1;tax=p:Streptophyta,c:Magnoliopsida,o:Asterales,f:Asteraceae,g:Ageratum,s:Ageratum_conyzoides;
TCGAACCCTGCATTTCGCAGAACAACCGGTGAACGTGTTTCAACAAGACTGCTTTGGCGAGGAATCGTGCTTTATGTTTGAAGCCTCGTGAAGCCTGTTGACGTGTGCTTTAGGTGTCTCTTCTTGGCGCTTAGTGCATTACGTTGACGCAACAACAACCCCCGGCACGGCACGTGCCAAGGAAAAAAATACTTAAAAGGGCTCGTGACATGAACCCCCGTCTTTTTAGGCGTGTTCATTGTACGTGGCTTCTTTGCAATCATAAACGACTCTCGGCAACGGATATCTCGGCTCTTGCATCGATGAAGAATGTAGCGAAATGCGATACTTGGTGTGAATTGCAGAATCCCGTGAACCATCGAGTCTTTGAATGCAAGTTGCGCCCGAGGCCATTAGGTCGAGGGCACGTCTGCCTGGGCGTCACACATCACGTCGCCCGCGTCACACATCCTTTCTTGGATTGTGTTGTACGTGGGCGGATACTGGTCTTCCGTGCCCATGGTGTGGTTGGCCCAAACAGGAGTCCGCTAAAGAAAGAGGCACGACTGGTGGTGGTTTGATTTCACAGTCGTCTCGGGCGTGTGCTCTGACTCTTAAAGCGAAATGACTTGAAAGTACCATGATGTGTTGTTCTTGTGACGGCCTTTCGA

>KF670690.1;tax=p:Streptophyta,c:NA,o:Asterales,f:Asteraceae,g:Ageratum,s:Ageratum_conyzoides;
GTCAAACCCTGATTTTCGCAGAACAACCGGTGAACGTGTTTCAACAAGACTGCTTTGGCGAGGAATCGTGCTTTATGTTTGAAGCCTCGTGAAGCCTGTTGACGTGTGCTTTAGGTGTCTCTTCTTGGCGCTTGGTGCATTACGTTGACGCAACAACAACCCCCGGCACGGCACGTGCCAAGGAAAAAAATACTTAAGAGGGCCCGTGACATGAACCCCCGTCTTTTTAGGCGTGTTCATTGTACGTGGCTTCTTTGCAATCATAAACGACTCTCGGCAACGGATATCTCGGCTCACGCATCGATGAAGAACGTAGCAAAATGCGATACTTGGTGTGAATTGCAGAATCCCGTGAACCATCGAGTTTTTGAACGCAAGTTGCGCCTGAAGCCACCCGGTTGAGGGCATGTCTGCCTGGGCGTCACGCATCACGTCGCCCGCGTCACACATCCTTTCTTGGATTGTGTTGTACGTGGGCGGATACTGGTCTTCCGTGCCCATGGTGTGGTTGGCCCAAACAGGAGTCCGCTAAAGAAAGAGGCACGACTGGTGGTGGTTTGATTTCACAGTCGTCTCGGGCGTGTGCTCTGACTCTTAAAGCGAAATGACTTGAAAGTACCATGGATGTGTTGTT

>KT779101.1;tax=p:Streptophyta,c:NA,o:Asterales,f:Asteraceae,g:Ageratum,s:Ageratum_houstonianum;
TCGACCCTGCATTTGGCAGAACAACCGGTGAACGTGTTTCAACAATACGGCTTTGGCGGGGAATCGTGCTTTATGTTTGAAGCCTCGTGAAGCCTGTTGACGTGTGCTTTAGGTGTCTCTTCTGGGCGCTTGGTGCATTACGTTGACGCAACAACAACCCCCGGCACGGCACGTGCCAAGGAAAAAATACTTAAGAGGGCCCGTGACATGATCCCCCGTCTTTTTAGGCGTGTTCATTGTACGTGGCTTCTTTGCAATCATAAACGACTCTCGGCAACGGATATCTCGGCTCACGCATCGATGAAGAACGTAGCAAAATGCGATACTTGGTGTGAATTGCAGAATCCCGTGAACCATCGAGTTTTTGAACGCAAGTTGCGCCTGAAGCCACCCGGTTGAGGGCATGTCTGCCTGGGCGTCACGCATCACGTCGCCCGCGTCACACATCCTTTCTTGGATTGTGTTGTACGTGGGCGGATACTGGTCTTCCGTGCCCATGGTGTGGTTGGCCCAAACAGGAGTCCGCTAAAGAAAGAGGCACGACTGGTGGTGGTTTGATTTCACAGTCGTCTCGGGCGTGTGCTCTGACTCTTAAAGCGAAATGACTTGAAAGTACCATGATGTGTTGTTCTTGTAACGGCCTTTCGA

>U90798.1;tax=p:Streptophyta,c:NA,o:Rosales,f:Rosaceae,g:Agrimonia,s:Agrimonia_eupatoria;
TCGTGACCTGCCCGGCAGAACGACCCGAGAACCCGTTTCGACGCTCGGGGACGGAGGGGGYCCAAGCGGTCGCCCCGTCCCCGCATCTCGGGAGGCGAGGGCCTATGAAAACGCGTGTCGCGCCTCGGCGCTTCCGCCCGGCCGAGCCTCCCGGGCGTACCGAACACCGGCGTGAATTGCGCCAAGGAACGTGAACGGAAGGGCGTTCCCCCCGCCGTCCCGGAGACGGTGTCCGTGCGGGCGGGCTGCGTCGCCTTCGATATGTCTAAACGACTCTCGGCAACGGATATCTCGGCTCTCGCATCGATGAAGAACGTAGCGAAATMCGATACTTGGTGTGAATTGCAGAATCCCGTGAACCATCGAGTCTTTGAACGCAAGTTGCGCCCGAAGCCGTTAGGCCGAGGGCACGCCTGCCTGGGCGTCACATGTCGTTKGCCCCGCCCCGACACGTCCTCTCGTAAAAGGGAGGCGGGTCTGGACGGGACGGWTGATGGCCTCCCGTGTGCCCCGTCACGCGGCCGGTATAAAAACAGAGTCCTCGGCGGCCAACGCCTCGACGATCGGTGGTTGTCCAGACCTCGGTTTCCCGTCGTGCGCGGGCGTCGTCCGTGGGGCTTTCCCGATGCGCGTCGGTTCCGACGCTCCCAACGCGACCCC

>AY634862.1;tax=p:Streptophyta,c:NA,o:Rosales,f:Rosaceae,g:Agrimonia,s:Agrimonia_parviflora;
TTGTGACTTGCCCGGTAGAGCGACCCGAGAATACATTTCGATGCTCCGGGGTGAGGGGGCCTTCATGGTCGCCCGTCCTCGCATCTCGGGAGGCAAGAGTCTTTGACGCGTGCCGCGCTCTGGTGCTTCTACTCAGCCGAGCCTCCCGTGCATATCAAACACGATTGTGAATTGCGCCAAAGAATCGGAACGAAAGAGAGTTCCCCCTACTATCCTGAAGAAAGTGTCTATCAAGCAGGCTACGTCAACTTCAATTCGGCAACGGATATTTGTTCTCGCATCGATGAAGAACGTAGCAAAATGCGATACTTGGTGTGAATTGTAGAATCCCGTGAACCATCCAGTTTTTGAACGTAAGTTGCGTCGAAAGCTATTAGGCCGAGGGCACGTCTGCCTGGGCGTCACATGTCGTTGCTCAGCCCCGACCCCCTTTGCAGGGTCGAGACGAGACAGATAATGGCCTCCCGTGTGCCTTGTCATGCGGCTGGCATAAACATAAAGTCCTCGGCGGCCAACACCTCGACAATCAGTGGTTATTTAGACCTCGATTTCCTGTTGTGCGTGAGCGTCATTCTGGGGGCTTTCGATGCTACCA

>KP295967.1;tax=p:Streptophyta,c:Liliopsida,o:Poales,f:Poaceae,g:Agropyron,s:Agropyron_cristatum;
GTGACCCTGACCAAAACAGACCGCGCACGCGTCATCCAATCCTCCGGCGACGGCATCGTCTGTCGCTCGGCCAATTCCTCGACCACCTCCCCTCCTCGGAGTGGGGGCTCGGGGTAAAAGAACCCACGGCGCCGAAGGCGTCAAGGAACACTGTGCCTAACCCGGGGGCATGGCTAGCTTGCTAGCCGTCCCCCGTGTTGCAAAGCTATTTAATCCACACGACTCTCGGCAACGGATATCTCGGCTCTCGCATCGATGAAGAACGTAGCGAAATGCGATACCTGGTGTGAATTGCAGAATCCCGCGAACCATCGAGTCTTTGAACGCAAGTTGCGCCCGAGGCCACCCGGCCGAGGGCACGCCTGCCTGGGCGTCACGCCAAAACACGCTCCCAACCCCCTCATCGGGAATCGGGATGCGGCATCTGGTCCCTCGTCTCGCAAGGGGCGGTGGACCGAAGATTGGGCTGCCGGCGTACCGCGCCGGACACAGCGCATGGTGGGCGTCCTCGCTTTATCAACGCAGTGCATCCGACGCGTAGCCGGCATGATGGCCTCAAAACGACCCAGCGAACGAAGCGCACGTTGCTTCGACCGCGACCCCAG

>GU557069.1;tax=p:Streptophyta,c:Liliopsida,o:Poales,f:Poaceae,g:Agropyron,s:Agropyron_cristatum;
TCGTGACCCTGACCAAAATAGACCACGCACACGTCATCCAATCCTCCGGCGACGGCATCGTCTGTCGCTCGGCCAATTCCTCGACCACCTCCCCTCCTCGGAGTGGGGGCTCGGGGTAAAAGAACCCACGGTGCCGAAGGCGTCAAGGAACACTGTGCCTAACTCGGGGGCATGGCTAGCTTGCTAGCCATCCCCCGTGTTGCAAAGCTATTTAATCCACACGACTCTTGGCAATGGATATCTCGGCTCTCGCATCGATGAAGAACGTAGCGGAATGCGATACCTGGTGTGAATTGCAGAATCCCGCGAACCATCGAGTCTTTGAACGCAAGTTGCGCCCGAGGCCACCCGACCGAGGGCACGCCTGCCTGGGCATCACGCCAAAACATGCTCCCAACCCCCCCTCATCGGGAATCAGGATGCGGCATCTGGTCCCTCGTCTCGCAAGGGGCGGTGGACCGAAGATCGGGCTGCCGGTGTACCGCGCCGGACACAGCGCATGGTGGGCGTCCTCGCTTTATCAACGCAGTGCATCTGACGCGTAGCCGGCATGATGGCCTCAAAACGACCCAGCGAACGAAGCGCACGTCGCTTCGACT

>GU557070.1;tax=p:Streptophyta,c:Liliopsida,o:Poales,f:Poaceae,g:Agropyron,s:Agropyron_cristatum;
TCGTGACCCTGACCAAAACAGACCGCGCACGCGTCATCCAATCCTCCGGCGACGGCATCGTCTGTCGCTCGGCCAATTCCTCGACCACCTCCCCTCCTCGGAGTGGGGGCTCGGGGTAAAAGAACCCACGGTGCCGAAGGCGTCAAGGAACACTGTGCCTAACTCGGGGGCATGGCTAGCTTGCTAGCCATCCCCCGTGTTGCAAAGCTATTTAATCCACACGACTCTTGGCAATGGATATCTCGGCTCTCGCATCGATGAAGAACGTAGCGGAATGCGATACCTTTTGTGAATTGCAGAATCCCGCGAACCATCGAGTCTTTGAACGCAAGTTGCGCCCGAGGCCACCCGACCGAGGGCATGCCTGCCTGGGCATCACGCCAAAACATGCTCCCAACCCCCCCTCATCGGGAATCAGGATGCGGCATCTGGTCCCTCGTCTCGCAAGGGGCGGTGGACCGAAGATCGGGCTGCCGGTGTACCGCGCCGGACACAGCGCATGGTGGGCGTCCTCGCTTTATCAACGCAGTGCATCTGACGAGTAGCCGGCATGATGGCCTCAAAACGACCCAGCGAACGAAGCGCACGTCGCTTCGACT

>JQ360162.1;tax=p:Streptophyta,c:Liliopsida,o:Poales,f:Poaceae,g:Agropyron,s:Agropyron_cristatum;
TCGTGACCCTGGCCAAAACAGACCGCGCACGCGTCATCCAATCCTCCGGCGACGGCATCGCCTGTCGCTCGGCCAATTCCTCGACCACCTCCCCTCCTCGGAGTGGGGGCTCGGGGTAAAAGAACCCACGGCGCCGAAGGCGTCAAGGAACACATTGCCTAACCCCGGGGCATGGCTAGCTTGCTAGCCATCCCCCGTGTTGCAAAGCTATTTAATCCACACGACTCTCGGCAACGGATATCTCGGCTCTCGCATCGATGAAGAACGTAGCGAAATGCGATACCTGGTGTGAATTGCAGAATCCCGCGAACCATCGAGTCTTTGAACGCAAGTTGCGCCCGAGGCCACCCGGCCGAGGGCACGCCTGCCTGGGCGTCACGCCAAAACACGCTCCCAACCCCCCTCATCGGGAATCGGGATGCGGCATCTGGTCCCTCGTCTCGCAAGGGGCGGTGGACCGAAGATCGGGCTGCCGGCGTACCGCGCCGGACACAGCGCATGGTGGGCGTCCTCGCTTTATCAACGCAGTGAATCCGACGCGTAACCGGCATGATGGCCTCAAAACGACCCAGCGAACGAAGCGCACGTCGCTCCGACC

>JQ360158.1;tax=p:Streptophyta,c:Liliopsida,o:Poales,f:Poaceae,g:Agropyron,s:Agropyron_cristatum;
TCGTGACCCTGACCAAAACAGACCGCGCACGCGTCGTCCAATCCTCCGGCGACGGCATCGTCTGTCGCTCGGCCAATTCCTCGACCACCTCCCCTCCTCGGAGTGGCGGCTCGGGGTAAAAGAACCCACGGCGCCGAAGGTGTCAAGGAACACAGTGCCTAACCCGGGGGCATGGCTAGCTTGCTAGCCGTCCCCCGTGTTGCAAAGCTATTTAATCCACACGACTCTCGGCAACGGATAACTCGGCTCTCGCATCGATGAAGAACGTAGCGAAATGCGATACCTGGTGTGAATTGCAGAATCCCGCGAACCATCGAGTCTTTGAACGCAAGTTGCGCCCGAGGCCACCCGGCCGAGGGCACGCCTGCCTGGGCGTCACGCCAAAACACGCTCCCAACCCCCTCATCGGGAATCGGGACGCGGCATCTGGTCCCTCGTCTCGCAAGGGGCGGTGGACCGAAGATCGGGCTGCCGGCGTACCGCGCCGGACACAGCGCATGGAGGGCGTCCTCGCTTTATCAACGCAGTGCATCCGACGCGTAGCCGGCATGATGGCCTCAAAACGACCCAGCGAACGAAGCGCACGTCGCTTCGACC

>AY740890.1;tax=p:Streptophyta,c:Liliopsida,o:Poales,f:Poaceae,g:Agropyron,s:Agropyron_cristatum;
TCGTGACCCTGACCCAAACAGACCGCGCACGCGTCACCCAATCCTCCGGCGACGGCATCGTCTGTCGCTCGGCCAATTCCTCGACCACCTCCCCTCCTCGGAGTGGGGGCTCGGGGTAAAAGAACCCACGGCGCCGAAGGCGTCAAGGAACACTGTGCCTAACCCGGGGCATGGCTAGCTTGCTAGCCGTCCCCCGTGTTGCAAAGCTATTTAATCCACACGACTCTCGGCAACGGATATCTCGGCTCTCGCATCGATGAAGAACGTAGCGAAATGCGATACCTGGTGTGAATTGCAGAATCCCGCGAACCATCGAGTCTTTGAACGCAAGTTGCGCCCGAGGCCACCCGGCCGAGGGCATGCCTGCCTGGGCATCACGCCAAAACATGCTCCCAACCCCCCTCATCGGGAATCGGGATGCGGCATCTGGTCCCTCGTCTCGCAAGGGGCGGTGGACCGAAGATCGGGCTGCCGGCGTACCGCACCGGACACAGCACATGGTGGGCGTCCTTGCTTTATCAACGCAGTGCATCCGACGCGTAGCCGGCGTGATGGCCTCAAAATGACCCAGCGAACGAAGCGCACGTCACTTCGA

>X86895.1;tax=p:Streptophyta,c:NA,o:Caryophyllales,f:Caryophyllaceae,g:Agrostemma,s:Agrostemma_githago;
TCGAAACCTGCCAAGCAGAGCGACCCGTGAACATGTGTATCCTCATGGGTGTGGGGGTGTTGCTAGGTGCCTTGTGCGCTTGCACGCCCGTGCCCCAAGTCGAGGAGCCCCTCCTCACAAAACAACGACCCCCGACGCGTAACGCTTCAAGGAGTAAGAACTTAATGTGTGTGCCCTCTGGCTGCCCGGTCAACCGGCTCTGGTGCGGTGCCATGTCTTAACAATAAACGACTCTCGGCAACGGATATCTCGGCTCTCGCATCGATGAAGAACGTAGCGAAATGCGATACTTGGTGTGAATTGCAGAATCCCGTGAACCATCGAGTTTTTGAACGCAAGTTGCGCCCGAAGCCTTTGGCCGAGGGCACGCCTGCCTTGGCGTCACGCATCGCGTCTTCCCCACGCTCACCTTGTGTGGGGTGGGGAAGGAGGATGGCTTCCCGTGCCTCACCGGGCGCGGCTGGCCTAAAAAGGGAGCCCACGGCGTTGTGATGTCGCGGCGATAGGTGGTGAACAAGGCCTTGGCTGAGCAAGCAACCCGCCGCGCATCGCTTTGTCAACGTGTGCTCGGAGGACCCTATGAAGTTGCCTCGGTGCAACGCAAACCG

>KP295968.1;tax=p:Streptophyta,c:Liliopsida,o:Poales,f:Poaceae,g:Agrostis,s:Agrostis_canina;
GTACCCTGACCAAAAATAGCCGGCGAGGGTTTATCAACCCTTCCgggggggggCCCTTTTTTTCTTTGGCCAAAGTCCTCGACAACCTCCTCTCCTCGGAGTGGGGGCTCGGGGTAAAAGAACCCACGACGCCTAAGGCGTCAAGGAACACTGTGCCTAGCCCGGGGACGCGGACGGCTTGCTGGCCGCCCCCCGTGCTGCAATGCTATTTAATCCACACGACTCTCGGCAACGGATATCTCGGCTCTCGCATCGATGAAGAACGTAGCGAAATGCGATACCTGGTGTGAATTGCAGAATCCCGCGAACCATCGAGTCTTTGAACGCAAGTTGCGCCCGAGGCCATTCGGCTGAGGGCACGCCTGCCTGGGCGTCACGCAAAACACGCTCCCACACCCTCATCGGGTAGCGGGACGCGGCATGTGGCCCCCCGTAGCGCAAGCTGCGGTGGGCCGAAGATATGGCTGCCGGCGTATCTGCCGGACACAGCGCGTGGTGGGCGACCTCGCTTTACTTACCGCAGTGCATCCGGGGCGTAGCCGACGTGATGGCCTCTAAGACCCCTTTGAACGGTGCGCACGACGGTCCGACCGCGACCCCAA

>FJ042811.1;tax=p:Streptophyta,c:Liliopsida,o:Poales,f:Poaceae,g:Agrostis,s:Agrostis_canina;
TCGTGACCCTGACCAAAATAGACCGTGCACGCGTCATCCAGCCTGCCGTCGGYGGCACCGTTCATCGCTCGRCCAAGTCCTCKACAACCTCCTCTCCTCGGAGTGGGGGCTCGGGGTAAAAGAACCCACGACGCCTAARGAGTCAAGGAACACTGTGCCTATCCCGGGGATGCGGACAGCTTGMTGGCCGCCCCCCGTGCTGCAATGCTATTTAATCCACACGACTCTCGGCAACGGATATCTCGGCTCTCGCATCGATGAAGAACGTAGTGAAATGCGATACCTGGTGTGAATTGCAAAATCCYGCGAACCATCGAGTCTTTGAACGCAAGTTGCGCCCGAGGCCATTCGGCTGAGGGCACGCCTGCCTGGGCGTCACGCAAAACACGCTCCCACACCCTCATCGGGTAGCGRGACGCGGCATGTGGTCCCCCGTANCGCAAGCTGCGGTGGGCCGAAGATATGGCTGCCGGCGTATCGTGCCGGACACAGCGCGTGGTGGGCGACCTCGMTTTACTTACCGCAGTGCATCCGGGGCGTATYCGACGTGATGGCCTCTAAGGACCCTTTGAACGGTGCGCACGACGCTCCGACC

>KM999956.1;tax=p:Streptophyta,c:Liliopsida,o:Poales,f:Poaceae,g:Agrostis,s:Agrostis_gigantea;
AGTGAGGTTATAGTAASAWATKTCCGTWGGTWAACCKGSGAAGGATCATTGTCGTGACSCTGACCAAAWTAGACCGCGCACGCGTAATCCAGCYTGCCGGCGATGGCACCGTCCGTCGCTCGGCCAAGTCCTCGACAACCTCATCTCCTCGGAGTGGGGCTCGGGGTAAAAGAACCCACGACGCCTAAGGCGTCAAGGAACACTGTGCCTWGCCCGGGGACGCGKACGGCTTGCTGGCCGCCCCCCGKGCTGCAATGSTATTTAATCCACACGACTCTCGGCAACGGATATCTCGGCTCTCGCATCGATGAAGAACGTAGCGAAATGCGATACCTGGTGTGAATTGCAGAATCCCGCGAACCWTCGAGTCTTTGAACGCAAGTTGCGCCCGAGGCCATTCGGCTGAGGGCACGCCTGSCTGGGCGTCACGCAAAACACGCTCCCACCCCCTCATCGGGTAGCGGGACGCGGCATGTGGCCCCCCGTAGCGCAAGCTGCGGTGGKCCGAAGATATGGYTGCCGGCGTATCGTGCCGGACACAGCGCGTGGTGAGCGACCTCGCTTTACTTACCGYAGTGCATCCGGGGCGTAGCCGACGTGATGGCCTCYAAGGACCCTTTTAACGGTGCGCACGACGCTCCGW

>KM999957.1;tax=p:Streptophyta,c:Liliopsida,o:Poales,f:Poaceae,g:Agrostis,s:Agrostis_gigantea;
CGTGAGGAGCTGTAAGAATATTKTCCGKAGGTTAACCTGSGKAAGGATCATKGTCGTGACCCTGACCAAARCRGACCGCGCACGCGTAATCAGAGGCGGCGATGGCACCGTCCGTCGCTCGGCCAAGTCCTCGAMAACCTCATCTCCTCGGAGTGGGGCTCGGGGWAAAAGAACCCACGACGCCTAAGGCGTCAAGGAACACTGTGCCTAGCCCGGGGACGCGGACGGCTTGCTGGCCGCCCCCCGKGCTGMAATGCTATTTAATCCACACGACTCTCGGCAACGRATATCTCGGYTCTCGCATCGATGAAGAACGTAGCGAAATGCGATACCTGGKGKGAATTGCARAATCCCGCGAACCWTCGAGYCTTTGAACGCAAGTTGCGCCCGAGGCCATTCGGCTGAGGGCACGCCTGCCTGGGCGTCACGCAAAACACGCTCCCACCCCCTCATCGGKWAGSGGRACGCGGCATGTGGCCCCCCGTAGCGCAAGCTGCGGTGGGCCGAAGATATGGYTGCCGGCGTATCGTGCCGRACACAGCGCGTGGTGAGCGACCTCGCTTTACTTACCGCAGTGCWTCCGGGGCGWAGCCGACGTGATGSCCTCYAAGGACCCTTTTAACGGTGCGCACRACGCTCCGA

>KM999955.1;tax=p:Streptophyta,c:Liliopsida,o:Poales,f:Poaceae,g:Agrostis,s:Agrostis_gigantea;
AGTGCGGGTCTTTAACAATATTTCCGTATTGTAACCTGGAAAGATCATTGTCGTGACCGCTGACCAAAAGAGACCGCGCACGCGTAATCCAGAAGCCACATGGACGTCCGTCGCTCGGCCAAGTCCTCGACAACCTCATCTCCTCGGAGTGGGGCTCGGGGTAAAAGAACCCACGACGCCTAAGGCGTCAAGGAACACTGTGCCTAGCCCGGGGACGCGGACGGCTTGCTGGCCGCCCCCCGGGCTGCAATGCTATTTAATCCACACGACTCTCGGCAACGGATATCTCGGCTCTCGCATCGATGAAGAACGTAGCGAAATGCGATACCTGGGGGGAATTGCAGAATCCCGCGAACCATCGAGGCTTTGAACGCAAGTTGCGCCCGAGGCCATTCGGCTGAGGGCACGCCTGCCTGGGCGTCACGCAAAACACGCTCCCACCCCCTCATCGGGTAGCGGGACGCGGCATGGGGCCCCCCGTAGCGCAAGCTGCGGGGGGCCGAAGATATGGCTGCCGGCGTATCGGGCCGGACACAGCGCGGGGGGAGCGACCTCGCTTTACTTACCGCAGGGCATCCGGGGCGGAGCCGACGGGATGGCCTCCAAGGACCCTTTTAACGGGGCGCACGACGCTCCGA

>KM999952.1;tax=p:Streptophyta,c:Liliopsida,o:Poales,f:Poaceae,g:Agrostis,s:Agrostis_gigantea;
AGTGGGTTATGAAGGTATKTCCGGATGGTACCTGSGKRAGGAKCATGGKCGTGRCGCTGACCAAARRGACCGCGCACGCGTAATCAGGGGTAGCAYKGCACYGKCCGTCGCTCGGCCAAGTCCCGACAACCTCATCTCCTCGGAGTGGGGCTCGGGGTAAAAGAACCCACGACGCCTAAGGCGTCAAGGAACACTGTGCCTAGCCCGGGGACGCGGACGGCTTGCTGGCCGCCCCCCGTGCTGCAATGCTATTTAATCCACAYGACTCTCGGCAACGGATATCTCGGCTCTCGCATCGATGAAGAACGTAGCGAAATGCGATACCTGGTGTGAATTGCAGAATCCCGCGAACCATCGAGTCTTTGAACGCAAGTTGCGCCCGAGGCCATTCGGCTGAGGGCACGCCTGCCTGGGCGTCACGCAAAACACRCTCCCACCCCCTCATCGGGTAGCGGGACGCGGCATGTGGCCCCCCGTAGCGCAAGCTGCGGTGGGCCGAAGATATGGCTGCCGGCGTATCGTGCCGGACACAGCGCGTGGTGAGCGACCTCGCTTTACTTACCGCAGTGCATCCGGGGCGTAGCCGACGTGATGGCCTCYAAGGACCCTTTTAACGGTGCGCACGACGCTCCGA

>KM999954.1;tax=p:Streptophyta,c:Liliopsida,o:Poales,f:Poaceae,g:Agrostis,s:Agrostis_gigantea;
CCCGAAGGWTTKTCCGGAGGTTAACCTGCGKAAGGAKCATKGKCGTGASCCTGACCAMARRGACCGCGCACGCGKAATCAGGAAGTAGCGATGGCACCGTCCGTCGCTCGGCCAAGTCCCCGACAAMCTCATCTCCTCGGAGTGGGGCTCGGGGTAAAAGAACCCACGACGCCTAAGGCGTCAAGGAACACTGTGCCTAGCCCGGGGACGCGGACGGCTTGCTGGCCGCCCCCCGTGCTGCAATGCTATTTAATCCACACGACTCTCGGCAACGGATATCTCGGCTCTCGCATCGATGAAGAACGTAGCGAAATGCGATACCTGGTGTGAATTGCAGAATCCCGCGAACCATCGAGTCTTTGAACGCAAGTTGCGCCCGAGGCCATTCGGCTGAGGGCACGCCTGCCTGGGCGTCACGCAAAACACGCTCCCACCCCCTCATCGGGTAGCGGGACGCGGCATGTGGCCCCCCGTAGCGCAAGCTGCGGTGGGCCGAAGATATGGCTGCCGGCGTATCGTGCCGGACACAGCGCGTGGTGAGCGACCTCGCTTTACTTACCGCAGTGCATCCGGGGCGTAGCCGACGTGATGGCCTCYAAGGACCCTTTTAACGGTGCGCACGACGCTCCGA

>KM999953.1;tax=p:Streptophyta,c:Liliopsida,o:Poales,f:Poaceae,g:Agrostis,s:Agrostis_gigantea;
CCTGAAGGWTTKTCCGGAGGTTAACCTGCGKAAGGATCATTGKCGTGACCCTGACCAAARAGACCGCGCACGCGTAATCAGGAAGTAGCATGGCACCGTCCGTCGCTCGGCCAAGTCCCCGACAAMCTCATCTCCTCGGAGTGGGGCTCGGGGTAAAAGAACCCACGACGCCTAAGGCGTCAAGGAACACTGTGCCTAGCCCGGGGACGCGGACGGCTTGCTGGCCGCCCCCCGTGCTGCAATGCTATTTAATCCACACGACTCTCGGCAACGGATATCTCGGCTCTCGCATCGATGAAGAACGTAGCGAAATGCGATACCTGGTGTGAATTGCAGAATCCCGCGAACCATCGAGTCTTTGAACGCAAGTTGCGCCCGAGGCCATTCGGCTGAGGGCACGCCTGCCTGGGCGTCACGCAAAACACGCTCCCACCCCCTCATCGGGTAGCGGGACGCGGCATGTGGCCCCCCGTAGCGCAAGCTGCGGTGGGCCGAAGATATGGCTGCCGGCGTATCGTGCCGGACACAGCGCGTGGTGAGCGACCTCGCTTTACTTACCGCAGTGCATCCGGGGCGTAGCCGACGTGATGGCCTCYAAGGACCCTTTTAACGGTGCGCACGACGCTCCGA

>DQ146774.1;tax=p:Streptophyta,c:Liliopsida,o:Poales,f:Poaceae,g:Agrostis,s:Agrostis_mertensii;
TCGTGACCCTGACCAAAATAGACCGTGCACGCGTCATCCAGCCTGCCGGCGGCGGCACCGTCCGTCGCTCGGCCAAAAGTCCTCGATAACCTCCTCTCCTCGGAGTGGGGGCTCGGGGTAAAAGAACCCACGACGCCTAAGGCGTCAAGGAACACTGTGCCTAGCCCGGGGACGCGGACGGCTTGCTGGCCGCCCCCCGTGCTGCAATGCTATTTAATCCACACGACTCTCGGCAACGGATATCTCGGCTCTCGCATCGATGAAGAACGTAGCGAAATGCGATACCTGGTGTGAATTGCAGAATCCCGCGAACCATCGAGTCTTTGAACGCAAGTTGCGCCCGAGGCCATTCGGCTGAGGGCACGCCTGCCTGGGCGTCACGCAAAACACGCTCCCACACCCTCATCGGGTTGCGGGACGCGGCATGTGGCCCCCCGTAGCGCAAGCTGCGGTGGGCCGAAGATATGGCTGCCGGCGTATCGTGCCGGACACAGCGCGTGGTGGGCGACCTCGCTTTACTTACCGCAGTGCATCCGGGGCGTAGCCGACGTGATGGCCTCTAAGGACCCTATGACG

>DQ146776.1;tax=p:Streptophyta,c:Liliopsida,o:Poales,f:Poaceae,g:Agrostis,s:Agrostis_scabra;
TCGTGACCCTGACCAAAATAGACCGTGCACGCGTCATCCAGCCTGCCGGCGGCGGCTCCGTCCGTCGCTCGGCCAAGTCCTCGACAACCTCCTCTCCTCGAAGTGGGGGCTCGGGGTAAAAGAACCCACGACGCCTAAGGCGTCAAGGAACACTGTGCCTAGCCCGGGGACGCGGACGGCTTGCTGGCCGCCCCCTGTGCTGCAATGCTATTTAATCCACACGACTCTCGGCAACGGATATCTCGGCTCTCGCATCGATGAAGAACGTAGCGAAATGCGATACCTGGTGTGAATTGCAGAATCCCGCGAACCATCGAGTCTTTGAACGCAAGTTGCGCCCGAGGCCATTCGGCTGAGGGCACGCCTGCCTGGGCGTCACGCAAAACACGCTCCCACACCCTCATCGGGTAGCGGGACGCGGCATGTGGCCCCCCGTAGCGCAAGCTGCGGTGGGCCGAAGATATGGCTGCCGGCGTATCGTGCCGGACACAGCGCGTGGTGGGCGTCCTCGCTTTACTTACCGCAGTGCATCCGGGGCGTAGCCGACGTGATGGCCATTAAGGACCCTTTGAACGGTTGCGCACGACGA

>KM999962.1;tax=p:Streptophyta,c:Liliopsida,o:Poales,f:Poaceae,g:Agrostis,s:Agrostis_stolonifera;
AGTGTGGGTCCGTAACAATATTTTCCGTATGTTAACCTGCGTAAGGATCATTGTCGTGACCCTGACCAAAATAGACCGTGCACGCGTCATCCAGAGGCCGGCGGCGGCACCGTTCGTCGCTCGGCCAAGTCCTCGACAACCTCCTCTCCTCGGAGTGGGGGCTCGGGGTAAAAGAACCCACGACGCCTAAGGCGTCAAGGAACACTGTGCCTAGCCCGGGGACGCGGACGGCTTGCTGGCCGCCCCCCGTGCTGCAATGCTATTTAATCCACACGACTCTCGCCAACGGATATCTCGGCTCTCGCATCGATGAAGAACGTAGCGAAATGCGATACCTGGTGTGAATTGCAGAATCCCGCGAACCATCGAGTCTTTGAACGCAAGTTGCGCCCGAGGCCATTCTACTGAGGGCACGCCTGCCTGGGCGTCACGCAAAACACGCTCCCACACCCTCATCGGGTAGCGGGACGCGGCATGTGGTCCCCCGTAGCGCAAGCTGCGGTGGGCCGAAGATATGGCTGCCGGCGTATCGTGCCGGACACAGCGCGGGGTGGGCGACCTCGCTTTACTTACCGCAGTGCATCCGGGGCGTAGCCGACGTGATGGCCTCTAAGGACCCTTTGAACGGTGCGCACGACGCTCCGA

>KM999960.1;tax=p:Streptophyta,c:Liliopsida,o:Poales,f:Poaceae,g:Agrostis,s:Agrostis_stolonifera;
AGAGAGGTTCMGTAACAWTCTKTCCGTWGGTAAACCKGSGAAGGATCATKGTCGTGACCCTGACCAAAATAGACCGTGCACGCGTCATCCAGCCTGCCGGCGGCGGCACCGTTCGTCGCTCGGCCAAGTCCTCGACAACCTCCTCTCCTCGGAGTGGGGGCTCGGGGTAAAAGAACCCACGACGCCTAAGGCGTCAAGGAACACTGTGCCTAGCYCGGGGACGCGGACGGCTTGCTGGCCGCCCCCCGTGCTGCAATGCTWTTTAATCCACACGACTCTCGGCAACGGATATCTCGGCTCTCGCATCGATGAAGAACGTAGCGAAATGCGATACCTGGTGTGAATTGCAGAATCCCGCGAACCATCGAGTCTTTGAACGCAAGTTGCGCCCGAGGCCATTCGGCTGAGGGCACGCCTGCCTGGGCGTCACGCAAAACACGCTCCCACACCCTCATCGGGTAGCGGGACGCGGCATGTGGTCCCCCGTAGCGCAAGCTGCGGTGGGCCGAAGATATGGCTGCCGGCGTATCGTGCCGGACACAGCGCGTGGTGGGCGACCTCGCTTTACTTACCGCAGTGCATCCGGGGCGTAGCCRACGTGATGGCCTCTAAGGACCCTTTGAACGGTGCGCACGACGCTCCGA

>KM999963.1;tax=p:Streptophyta,c:Liliopsida,o:Poales,f:Poaceae,g:Agrostis,s:Agrostis_stolonifera;
AGTGGGAGCTKARSAWTTTTKTCCGKAGKTAACCTGSGTAAGGATCRTKGTCGTGACSCTGACCAAAATAGACSGTGCACGCGTCATCCAGCCRMGSSGGSGGCGGCACCGTTCGTCGCTCGGCCAAGTCCTCGACAACCTCCTCTCCTCGGAGTGGGGGCTCGGGGTAAAAGAACCCACGACGCCTAAGGCGTCAAGGAACACTGTGCCTAGCCCGGGGACGCGGACGGCTTGCTGGCCGCCCCCCGTGCTGCAATGCTATTTAATCCACACGACTCTCGGCAACGGATATCTCGGCTCTCGCATCGATGAAGAACGTAGCGAAATGCGATACCTGGTGTGAATTGCAGAATCCCGCGAACCATCGAGTCTTTGAACGCAAGTTGCGCCCGAGGCCATTCGGCTGAGGGCACGCCTGCCTGGGCGTCACGCAAAACACGCTCCCACACCCTCATCGGGTAGCGGGACGCGGCWTGTGGTYCCCCGTAGCGCAAGCTGCGGTGGGCCGAAGATATGGCTGCCGGCGTATCGTGCCGGACACAGCGCGTGGTGGGCGACCTCGCTTTACTTACCGCAGTGCATCCGGGGCGTAGCCGACGTGATGGCCTCTAAGGACCCTTTGAACGGTGCGCACGACGCTCCGA

>FJ042826.1;tax=p:Streptophyta,c:Liliopsida,o:Poales,f:Poaceae,g:Agrostis,s:Agrostis_stolonifera;
TCGTGACCCTGACCAAAATAGACCGTGCACGCGTCATCCAGCCTGCCGGCGGCGGCACCGTTCGTCGCTCGGCCAAGTCCTCGACAACCTCCTCTCCTCGGAGTGGGGGCTCGGGGTAAAAGAACCCACGACGCCTAAGGCGTCAAGGAACACTGTGCCTAGCCCGGGGACGCGGACGGCTTGCTGGCCGCCCCCCGTGCTGCAATGCTATTTAATCCACACGACTCTCGGCAACGGATATCTCGGCTCTCGCATCGATGAAGAACGTAGCGAAATGCGATACCTGGTGTGAATTGCAGAATCCCGCGAACCATCGAGTCTTTGAACGCAAGTTGCGCCTGAGGCCATTCGGTTGAGGGCACGCCTGCCTGGGCGTCACGCAAAACACGCTCCCACACCCTCATCGGGTAGCGGGACGCGGCTTGTGGTTCCCCGTAGCGCAAGCTGCGGTGGGCCGAAGATATGGCTGCCGGCGTATCGTGCCGGACACAGCGCGTGGTGGGCGACCTCGCTTTACTTACCGCAGTGCATCCGGGGCGTAGCCGACGTGATGGCCTCTAAGGACCCTTTAAACGGTGCGCACGACGCTCCGACC

>KM999959.1;tax=p:Streptophyta,c:Liliopsida,o:Poales,f:Poaceae,g:Agrostis,s:Agrostis_stolonifera;
TCGTGACCCTGACCAAAWTAGACCGTGCACGCGTCATCCAGCCTGCCGGCGCGKMWCCGTTCGTCGCTCGGCCAAGTCCTCGACAACCTCCTCTCCTCGGAGTGGGGGCTCGGGSTAAAAGAACCCACGACGCCTAAGGCGYCAAGSAACASTGTGCCTAGCCCGGGRACGCGKACGGSTTGYTGGCCGCCCCCCGWGCTGCAATGCTATTTAATCCACACGACTCTCGGCAACKKATATCTCGGCTCTCGCATCGATGAAKAWCGTAGCGAAATGCGATACCTGGYGTGAATTGCAGAATCCCGCGAACCATCGAGTCTTTGAACGCAAGTTGYKCCCGAGGCCATTCGGMTGAGGGMACGCCTGCCTGGGCGTCACGCATAACACGCTCCCACACCCTCATCGGGTAGCGGGACGCGGCATGTGGTCCCCCGTAGCGCAAGCTGKGGTGGRCCGAAGATATGKTTGCCGGMGTATCGTGCCGGACACAGCGCGTGGTGTGCGACCTCGCTTTACTTTACCGCAGTGCATCCGGGGCGTAGCCGACGTGATGGCCTCTAAGGACCCTTTTGAACGGKTGCGCACGAYGCTCCGA

>DQ336815.1;tax=p:Streptophyta,c:Liliopsida,o:Poales,f:Poaceae,g:Agrostis,s:Agrostis_stolonifera;
GTTCGTCGCTCGGCCAAGTCCTCGACAACCTCCTCTCCTCGGAGTGGGGGCTCGGGGTAAAAGAACCCACGACGCCTAAGGCGTCAAGGAACACTGTGCCTAGCCCGGGGACGCGGACGGCTTGCTGGCCGCCCCCCGTGCTGCAATGCTATTTAATCCACACGACTCTCGGCAACGGATATCTCGGCTCTCGCATCGATGAAGAACGTAGCGAAATGCGATACCTGGTGTGAATTGCAGAATCCCGCGAACCATCGAGTCTTTGAACGCAAGTTGCGCCCGAGGCCATTCGGCTGAGGGCACGCCTGCCTGGGCGTCACGCAAAATTTTTTCCCACACCCTCATCGGGTAGCGGGACGCGGCATGTGGTCCCCCGTAGCGCAAGCTGCGGTGGGCCGAAGATATGGCTGCCGGCGTATCGTGCCGGACACAGCGCGTGGTGGGCGACCTCGCTTTACTTACCGCAGTGCATCCGGGGCGTANCCGACGTGATGGCCTCTAAGGACCCTTTGAACGGTGCGCACGACGCTCCGACC

>KM051450.1;tax=p:Streptophyta,c:NA,o:Sapindales,f:Simaroubaceae,g:Ailanthus,s:Ailanthus_altissima;
TCGAAACCTGCCCGGCAGAACGACCCGCGAACCCGTGACGAAACACCGGGGGCGCGGCGGGCGAGCCCCGGCTCGCGCGCCCCTCCCCCCTCGTCGTCTCGGGGTCGAGCCCCGTCCGCGGGACTCGccccccccGAGGCGCAACAACGAACCCCGGCGCGAATTGCGCCAAGGAAAATACAACGACAGGAGCGCGCCCCCCCTCCGCCCCGGACACGGTGCGCGTGCGGGGGGACGCCGCCTTCTTTCGAAATTAGTCTATAACGACTCTCGGCAATGGATATCTCGGCTCTCGCATCGATGAAGAACGTAGCGAAATGCGATACTTGGTGTGAATTGCAGAATCCCGTGAACCATCGAGTCTTTGAACGCAAGTTGCGCCCCAAGCCGTTAGGCCGAGGGCACGTCTGCCTGGGTGTCACGCATCGTCGCCCCCCGCGCCCGCGCCTCCTATTCGGGGCGCGCGGGTCGGAGGGCGGAGACTGGCCTCCCGTGCGCTCCCCGCTCGCGGTTGGCCCAAATTCGAGTCCTCGGCGACCGTCGCCGCGACGATCGGTGGCGGAAATTCCATTGAGTTCCCGTCGCGCGCGGCAGTCCCCGGATGAGGTCTTCCGGACCCTGATGCGCTTCTTTGGCGCTCGCT

>MH711766.1;tax=p:Streptophyta,c:Magnoliopsida,o:Sapindales,f:Simaroubaceae,g:Ailanthus,s:Ailanthus_altissima;
TCGAAACTTGCCTAGTAAAACGACCCGTGAACCCGTGATGAAACACCGAGGGTGTGGCAGGGTTGAACCCCATCCGCGGGACTCACCCCCGAGGCGGAACAACGAACCCCAATGTAGATTGCGCCATGGAAAATACAATGAGAGAACGCCCTCTCCTTTCCGRACACGGTATGCTTGCGGGGGGACACCGTCTTCTTTCGCAATTAGTCTATAACGACTCTCGGCAACGGATATCTCGGCTCTTGCATCGATGAAGAATGTAGCGAAATGCGATACTTGGTGTGAATTGCAGAATCCCGTGAACCATCGAGTCTTTGAATGCAAGTTGCGCCCGAGGCCATTAGGTCGAGGGCACGTCTGCCTGGGCGTCACACATTGTCGTCCCCCGCGCCCTCGCCTCCTCTTTGAGGCTTGCGAGTTGAAGGGTGGAGACTTGTCTCCCGCGCGCTCCCTACTCGCGGTTGGCCCAAAATCAAGTCCTCAGTGACCGTTGCCGCGACCATCGGTGGAGGAAATTCCATTGAGTTCCCGTCGCGTGCGGCTGTCCTTGAAAGAGGGCTTTTGGACCTTGATGCGCTTCTTTGGCACTCGCT

>HQ600554.1;tax=p:Streptophyta,c:Liliopsida,o:Poales,f:Poaceae,g:Aira,s:Aira_caryophyllea;
ATTGTCGTGACCCTGACCAAAACAGACCGCGAACGCGTCACCCAACCTGCCGGCGACGGCATCGTTCGTCGCTCGGCCAAGTCCTCGACAACCTCCTCTCCTCGGTTTGGGGGCTCGGGGTAAAAGAACCCACGGCGCCTTTGGCGTCAAGGAACACTGTGCCTAACCTGGTGACGCGGCTGGCTTGCTGGCCGTTTCCCATGTTGCAATGCTATTTAATCCACACGACTCTCGGCAACGGATATCTCGGCTCTCGCATCGATGAAGAACGTAGCGAAATGCGATACCTGGTGTGAATTGCAGAATCCCGCGAACCATCGAGTCTTTGAACGCAAGTTGCGCCCGAGGCCTCTCGGCCGAGGGCACGCCTGCCTGGGCGTCACGCCAAACACGCTCCCACCCCCTCATCGGGGTGCGCGACGCGGCATGTGGCTCTCCGTCACGTAACGGGCGGAGGGCCGAAGATTCGGCTGCCGGCGTATCGTGCCTGACACAGCGCGTGGTGGGCGAACTCGCTTTACTTACCGCAGTGCCTCCGACATGTAGCCGGCGTCATGGCCACGAATGACCCTATGAACGGAGCGCACGACGCTTCGACCGCGACCCCA

>KP295971.1;tax=p:Streptophyta,c:Liliopsida,o:Poales,f:Poaceae,g:Aira,s:Aira_caryophyllea;
GTGACCCTGACCAAAACAGACCGAGCACGCGTCACCCAACCCGCCGGCGACGGACATCGTTCGCCGCTTGGCCAAGTCCTCGACAACCTCCTCTCCTCGGATTGGGGGATCGGGGTAAAAGAACCCACGGCGCCTTTGGCGTCAAGGAACACTGTGCCTAACTCGGGGACGCGGTTGGCTTGCTGGCCGTCCCCCGTGTTGCAATGCTATTTAATCCACACGACTCTCGGCAACGGATATCTCGGCTCTCGCATCGATGAAGAACGTAGCGAAATGCGATACCTGGTGTGAATTGCAGAATCCCGCGAACCATCGAGTCTTTGAACGCAAGTTGCGCCCGAGGCCTCTCGGCCGAGGGCACGCCTGCCTGGGCGTCACGCCAAACACGCTCACACCCCCCTCATCGGGGAGTGCGACGCGGCATGTGGCTCTCCGTCACGCAAGTGGCGGAGGGCCGAAGATTTGGCTGCCGGCTTATCGTGCCGGACACAGCGAGTGGTGGGCGAACTCGCTTTACTTACCGCAGTGCCTCCGGCATGTACCTGGCATGACGGCCTTGAATGACCCTATGAACGGAGCGCACGACGCTTCGACCGCGACCCCAG

>FM179385.1;tax=p:Streptophyta,c:Liliopsida,o:Poales,f:Poaceae,g:Aira,s:Aira_praecox;
GACGGACATCGTTTGCCGCTTGGCCAAGTCCTCGACAACCTCCTCTCCTCGGATTGGGGGCTCGGGGTAAAAGAACCCACGACGCCTTTGGCGTCAAGGAACACTGTGCCTAACTCGGGGACGCGGTTGGCTTGCTGGCCGTCCCCCGTGTTGCAATGCTATTTAATCHCACATGACTCTCGGCAACGGATATCTCGGCTCTCGCATCGATGAAGAACGTAGCGAAATGCGATACCTGGTGTGAATTGCAGAATCCCGCGAACCATCGAGTCTTTGAACGCAAGTTGCGCCCGAGGCCTCTCGGCCGAGGGCACGCCTGCCTGGGCGTCACGCHAAAACACGCTCCCACCCCCCTCATCGGGGAGTGCGACGCGGCATGTGGCTCTCCGTCACGCAAGTGGCGGAGGGCCGAAGATTCGGCTGGCGGCTTATCGTGCCGGACACAGCGCGTGGTGGGCGAACTCGCTTTACTTACCGCAGTGCCTTCGGTATGTAGCTGCTATTACGGCCTTGAATGACCCTATGAACGGAGCGCACGACGCTTCGACC

>EF508061.1;tax=p:Streptophyta,c:NA,o:Lamiales,f:Lamiaceae,g:Ajuga,s:Ajuga_reptans;
TCGAGACCTGCAAGGCAGACCGCGAACACGTGTTTAACCACATCGGGTAGGCGGCTTCGGCTGTCTCCCCGACCCCCGTCGGTGCGGGCGCTTGCGCTCGTGCCGCTCGGGCTAACAAACTCGGGCGCGGAATGCGCCAAGGAAAACTCAAAGGATCGTCCGCCCCCGTCGCCCCGTTCGCGGATTGTGTCGGGGGATGGACGCCTGTCGTAATACCAAAACGACTCTCGGCAACGGATATCTCGGCTCTCGCATCGATGAAGAACGTAGCGAAATGCGATACTTGGTGTGAATTGCAGAATCCCGTGAACCATCGAGTCTTTGAACGCAAGTTGCGCCCGAAGCCGTCAGGCCGAGGGCACGTCTGCCTGGGCGTCACGCATCGCGTCGCCCCCCTCCAGCGCTTCGGCGCTCGTTTGGGGGCGGAGAATGGCCTCCCGTGCGCCCCGGCGTGCGGCCGGTCCAAATGCGTTCCCCCGGCGACGCACGTCGCGACCAGTGGTGGTTGATCATCAACTCGCGTGCTGTCGGGACTAGAGGCGTTGTCCGTGCGGAGAACAAACACAAGACCCAAAGGGTGCATTCATTGCATTGCGCCTCCGACCGCGACCCC

>FJ868727.1;tax=p:Streptophyta,c:NA,o:Ranunculales,f:Lardizabalaceae,g:Akebia,s:Akebia_quinata;
TCGAAACCTGCCCCGACAGGACCACCCGTGAACTATCGATGCAAAAGATCGTCCGAGGAGGGGCGTCGTGCGAACGACGATCCCCCCCTCTCGTCGTGCCGCGAGCCCTGCCCGGATCGTCGGCGCGGATCCGATCCGTGCCGCGGTGCCCGCCGTCCTCGCGGTCCCGAATTAACAAACGTATCCCCGGCGCGAACAGCGTCAAGGAAATTTCACGAGGTGCGCGTCCCCGCGGTGCGTCCGCGGGCGACGTCGCGATCCTTACATTATTCGAACGACTCTCGGCAACGGATATCTCGGCTCTCGCATCGATGAAGAACGTAGCGAAATGCGATACTTGGTGTGAATTGCAGAATCCCGTGAACCATCGAGTTTTTGAACGCAAGTTGCGCCCTAGGCCATTAGGCCGAGGGCACGTCTGCCTGGGCGTCAAGCATCGCGTCACCCCCCGACTCCGTCGTCTCGGAGCCGCGCGGGTGGAGATTGGCCCCCCGTGCGTCGCGCGGTCGGCCCAAAAACGAGCCCTTGACGGCCGGTGTCACGATCAGTGGTGGTTGACGTGCCTCTTTCCGGAGATGGATGTCGTGCCCGCTGCGTCGTCAAACGGGCCACGCGGACCTTGTCGGTGCTCACGGAGCACTCGTCCTGCGACCCC

>AY029791.1;tax=p:Streptophyta,c:NA,o:Ranunculales,f:Lardizabalaceae,g:Akebia,s:Akebia_quinata;
TCGAAACCTGCCCCGACAGGACCCCCGTGAACTATCGATGCAAAAGATCGTCCGAGGAGGGGCGTCGTGCGAACGACNATCCCCCCCTCTCGTCGTGCCGCGAGCCCTGCCCGGATCGTCGGCGCGGATCCGATCCGTGCCGCGGTGCCCGCCGTCCTCGCGGTCCCGAATTAACAAACGTATNCCCGGCGCGAACAGCGTCAAGGAAATTTCACGAGGTGCGCGTCCCCGCGGTGCGTCCGCGGNCGACGTCGCGATCCTTACATTATTCGAACGACTCTCGGCAACGGATATCTCGGCTCTCGCATCGATGAAGAACGTAGCGAAATGCGATACTTGGTGTGAATTGCAGAATCCCGTGAACCATCGAGTTTTTGAACGCAAGTTGCGCCCTAGGCCATTAGGCCGAGGGCACGTCTGCCTGGGCGTCAAGCATCGCGTCACCCCCCGACTCCGTCGTGTNAAAACCGCGCGGGTGGAGATTGGCCCCCCGTGCGTCGCGCGGTCGGCCCAAAAAAGAGCCCTTGNCGGCCAGTGTCACGATCAGTGGTGGTTGACGTGCCTCTTTCCGGAGATGGATGTCGTGCCCNNTGCGTCGTCGAACGGGCCAGGCGGACCTTGTCGGGCTCAGGAGCACTCGTCCTGCGACCCC

>AH010172.2;tax=p:Streptophyta,c:NA,o:Malvales,f:Malvaceae,g:Alcea,s:Alcea_rosea;
TGCGGAAGGATCATTGTCGAAACCTGCCTAGCAGAATGACCCGTGAATGTGATATCAAACAATCGAATGAGGGGGGTGAGGATGCATCTTTGCCCCAAACCCCCTCGTTGCCTAGGTGTGCTTGGCCTTTCCCCATTCGTTCTTGGGCGGGTGAGATTACAGGTCTTGTTGCACTCAGGTAAAATGAACAACCCCCGGCGCGAATTGCGTCAAGGAATTAAAAATGAAAAGAGTGCACGTCTACTGTCATCGTCCCGTATGCGGTGTTTGTGTGGCAGTGATGCTGTTACTTTTGTCGTGAAATACAAAACGACTCTCGGCAACGGATATCTCGGCTCTCGCATCGATGAAGAACGnnnnnnnnnnnnnnnnnnnnnnnnnnnnnnnnnnnnnnnnnnnnnnnnnnnnnnnnnnnnnnnnnnnnnnnnnnnnnnnnnnnnnnnnnnnnnnnnnnnnGCGATACTTGGTGTGAATTGCAGAATCCCGTGAACCATCGAGTCTTTGAACGCAAGTTGCGCCCCAAGCCATTAGGCCGAGGGCACGTCTGCCTGGGTGTCACGCATCGTCGCCCCAATCAAACCCTAAGCCATCGCGCTACGGTTGCATTGTGGGCGGAAATTGGCCTCCCTTGTGCTCACCGCTCATGGTTGGCCTAAAATTTGGTCCTCGGCGATGAATTGCCGCGACAATCGGTGGGAATGCTTAATAAGCTGCCTCGTTAGTTATCGTGTGTGCTCGTTGATTTGGACCCTTTTGACCCTTTTGGCATCACTATGTCGATGCTCGCA

>KJ748666.1;tax=p:Streptophyta,c:NA,o:Brassicales,f:Brassicaceae,g:Alliaria,s:Alliaria_petiolata;
TCGATACCTGTCAAAAACAGAACGACCYGAGAACGATCGATCATCACTCTCGGTGGGCCAGTTTCTTAACCGAGCTTGTGCCCACCGATTCCGTGGTTTYGCGTATGGTCCTCACCAAGGTATAACTATCTTGGTTGGATCATGCGTGTAGCTTCCGGATATCACAAAACCCCGGCACGAAAAGTGTCAAGGAACATGAAACTAAACAGCCTGCGTTCGCCGACCCGGAGACGGTGTTTGTGTGGACGTTGTGCTGCAATTTAAAGTCTAAAACGACTCTCGGCAACGGATATCTCGGCTCTCGCATCGATGAAGAACGTAGCGAAATGCGATACTTGGTGTGAATTGCAGAATCCCGTGAACCATCGAGTCTTTGAACGCAAGTTGCGCCCCAAGCCTTCTGGCCGAGGGCACGTCTGCCTGGGTGTCACAAATCGTCGTCCCCCAATCCTCATGAGGATATGGGACGGAAGCTGGTCTCCCGTGTTGTACCGAACGCGGTTGGCCAAAATCCGAGCTAAGGACGCCAGGAGCGTCTCGACATGCGGTGGTGAATTCAAGCCTCTTGATTTTGTCGGTCGCTCTTGTCCGGAAGCTCTTGATGACCCAAAGTCCTCA

>LC317148.1;tax=p:Streptophyta,c:NA,o:Brassicales,f:Brassicaceae,g:Alliaria,s:Alliaria_petiolata;
TCTCGGTGGGCCAATTTTTTAGTTGATCTTGTGCCCGCCGATTCCGTGGTTTCGCGTAAGGTCCTCACCAAGGTATAACTGTCTTGGTTGGATCATGCGCTTAGCTTCCGGTTATCACAAAACCCCGGCACGAAAAGTGTCAAGGAACATGAAACTAAACAGCCTGCGTTCGCCGACCCGGAGACGGTGTTTGCGCGGACGTTGTGCTGCAATCTAAAGTCTAAAACGACTCTCGGCAACGGATATCTCGGCTCTCGCATCGATGAAGAACGTAGCGAAATGCGATACTTGGTGTGAATTGCAGAATCCCGTGAACCATCGAGTCTTTGAACGCAAGTTGCGCCCCAAGCCTTCTGGCCGAGGGCACGTCTGCCTGGGTGTCACAAATCGTCGTCCCCCAATCCTCTTGAGGATATGGGACGGAAGCTGGTCTCCCGTGTGTTACCGAACGCGGTTGGCCAAAATCCGAGCCAAGGACGCCAGGAGCGTCTCGACATGCGGTGGTGAATTCAAGCCTCTTCATTTTGTCGGTCGCTCT

>LC317149.1;tax=p:Streptophyta,c:NA,o:Brassicales,f:Brassicaceae,g:Alliaria,s:Alliaria_petiolata;
TCTCGGCGGGCCAATTTCTTAGCCGATCTTGTGCCCGCCGATTCCGTGGTTTCGCGTAAGGTCCTCACCAAGGTATAACTGTCTTGGTTGGATCATGCGCTTAGCTTCCGGTTATCACAAAACCCCGGCACGAAAAGTGTCAAGGAACATGAAACTAAACAGCCTGCGTTCGCCGACCCGGAGACGGTGTTTGCACGGACGTTGTGCTGCAATTTAAAGTCTAAAACGACTCTCGGCAACGGATATCTCGGCTCTCGCATCGATGAAGAACGTAGCGAAATGCGATACTTGGTGTGAATTGCAGAATCCCGTGAACCATCGAGTCTTTGAACGCAAGTTGCGCCCCAAGCCTTCTGGCCGAGGGCACGTCTGCCTGGGTGTCACAAATCGTCGTCCCCCAATCCTCTTGAGGATATGGGACGGAAGCTGGTCTCCCGTGTGTTACCGAACGCGGTTGGCCAAAATCCGAGCCAAGGACGCCAGGAGCGTCTCGACATGCGGTGGTGAATTCAAGCCTCTTCATTTTGTCGGTCGCTC

>KT882613.1;tax=p:Streptophyta,c:Liliopsida,o:Asparagales,f:Amaryllidaceae,g:Allium,s:Allium_ampeloprasum;
CCTGCGGAAGGATCATTGTNGAGTTCCTTTTCGAACAATTGTGAAATTGTGCTCATACCCGACGAGTACTATGTGTTTGTGCTGTTAGTGCATGCGTTGTCTTGGCGGGTTCCCTTTTGCTGCCTTTGTGTTGCTTTATTTGAAGTGAAACGAAGAGCAGAAATAAGACACCGGCACAGTTTGTGCCAAGGACAGTTATTGTTGGAGTGCATTGCCATCTTTTTGATGTGCTTTGTGCTATTCTAGCGAGCGTCTGAATGACTCCTGGCAATGGATATCTTGGCTCTCGTGTCGATGAAGAACGTAGCGAAATGCGACACTTGGTGTGAATTGCAGAATCCCGTGAACCATCGAGTCTTTGAATGCAAGTTGCGCACGAGGCCATTAGGTCGAGTGCACGTCTGTTTGGGCGTCATGTCGACCCCCACGCCTAGCCCCCCCTCCTCCTCCCACGTGGCGGAACGAGGGGGCCTCGCACGGCGGAGGTGGCCGTCCGAGCGCGCCTCCCCCGTCCCGTCTCCCCCCTTCGCGGGGGGCGGCGCCGGCGGGGCGATCGCGCCGCCGCGGTCGGCTGAAATGCATCGACGGCACCGTGCGACGACCGGCCGCAAGGGTGATCAACGCCCCCCGCTCTCTGCGGGGGACGGCTTCTGCGGCCGGACCCGTCGTGCGGCGGTGCCGACATGTCGAGAAACGAAGGGCTCTTCGCGAGAGGGGAGCGCCCGCTCCCCGATCGGAAGGATCGAACG

>FJ664303.1;tax=p:Streptophyta,c:Liliopsida,o:Asparagales,f:Amaryllidaceae,g:Allium,s:Allium_ampeloprasum;
TAGAGTTCCTTTTCGAACAGTTGTGAAATTGTGCTCATACTCGACGAGTACTACGTGTTTGTGCTATTAGTGCATGCGTAGTCTTGGTGGGTTCCCTTTTGCTGCCTTTGTGTTGCTTTATTTAAAGTGAAATGAAGAGCAGAAATAAGACACCGGCACAGTTTGTGCCAAGGACAGTTACTGTTGGAGTGCATTGCCATCTTTTTGATGTGCTTTGTGCTGTTCTAGCGAGCATCTGAATGACTCCTGGCAATGGATATCTTGGCTCTCGTGTCGATGAAGAACGCAGCGAAATGCGACACTTGGTGTGAATTGCAGAATCCCGTGAACCATCGAGTCTTTGAATGCAAGTTGCGCACGAGGCCATTAGGTCGAGTGCACGTCTGTTTGGGCGTCATGTATAGCGTCATTCCAATCTCCCACATGCGATGAGTGTGGTTTGGGTGATGATGGGTATGGAGAATGACCTTCCGTGCTTTAATTGTATGGTAGGTTTAAGTGATTGTCATTGCCAGGTATATGCGAGGCGAATGGTGTATCGAGTATAGCGTCATTCCAATCTCCCACATCGATGTCTCTAATCGCGTCCATGAGACCTAGGCATGACTTAGAACTAATCGAAACCGATTTCGACGTTTGCTTCAGTAGCAAGCTCGGA

>KT809295.1;tax=p:Streptophyta,c:Liliopsida,o:Asparagales,f:Amaryllidaceae,g:Allium,s:Allium_ampeloprasum;
TCGAGTTCCTTTTCGAACAATTGTGAAATTGTGCTCATACCCGACGAGTACTATGTGTTTGTGCTGTTAGTGCATGCGTTGTCTTGGCGGGTTCCCTTTTGCTGCCTTCGTGTTGCTTTATTTAAAGTGAAACGAAGAGCAGAAATAAGACACCGGCACAGTTTGTGCCAAGGACAGTTATTGTTGGAGTGCATTGCCATCGTTTTGATGTGCTTTGTGCTATTCTAGCGAGCGTCTGAATGACTCCTGGCAATGGATATCTTGGCTCTCGTGTCGATGAAGAACGTAGCGAAATGCGACACTTGGTGTGAATTGCAGAATCCCGTGAACCATCGAGTCTTTGAATGCAAGTTGCGCACGAGGCCATTAGGTCGAGTGCACGTCTGTTTGGGCGTCATGTCGCCCCCCCACCGATCCACTCCCACGGCGAGTCGGGTCGAGTGAAAGTGGCCGTCCCGGTGGGCCTTCCGACGAAGGCCCTAAGGGTTGGCTGAAATGGAGGGAATTGGACCGCCGTGGTGACACAGTCCGCGATCGGGTGATCCGAGCTCCTCCGGGAGCCCGGACTTTTCTAAGTGCGTGGCTGCGTCCCCCAGTTGGTTTTGATTACCTCATGCAGGTCGAGCGCGCCCCCTGCGGCGTGCGTCACGC

>AJ411900.1;tax=p:Streptophyta,c:Liliopsida,o:Asparagales,f:Amaryllidaceae,g:Allium,s:Allium_ampeloprasum;
TAGAGTTCCTTTTCGAACGGTTGTGAAATTGTGCTCATACCCGACGAGTACTACGTGTTTGTGCTAGTTAGTGCATGCGTTGTCTTGGCGGGTTCTCCTTTGCTGCCTTCGTGTTTTTCTTTATTCAAAGTGAAACAAAGAGCAGAAATAAGACACCGGCACAGTTTGTGCCAAGGATAGTTATTGTTAGAGTGCATTGCCATCGTTCCTGATGTGCTTTGTGCTATTCTAGCGAGCGTCTGAATGACTCCTGGCAATGGATATCTTGGCTCTCGTGTCGATGAAGAACGTAGCGAAATGCGACACTTGGTGTGAATTGCAGAATCCCGTGAACCATCGAGTCTTTGAATGCAAGTTGCGCATGAGGCCATTAGGTCGAGTGCACGTCTGTTTGGGCGTTATGTATAGCGTCATTCCAATCCCCCAAAATGCGATGAGTGCAGTTTGGGATGATGATGGATATGGAGAATGACCTTCCGTGCTTTAATTGTACGGTTGGTTTAAGTTACTGTCATTGCCAGGTATATGCGAGGCAAATGGTGTGTCGAGTTAACCCACGATGTCTCTAATTGCATCCATGAGATCTAGGCATGACTTAGCACTAATTGAAACCGATTTCGATGTTTGCTTTGGTAGCAAGCTCGGACC

>AJ411888.1;tax=p:Streptophyta,c:Liliopsida,o:Asparagales,f:Amaryllidaceae,g:Allium,s:Allium_ampeloprasum;
TAGAGTTCCTTTTCGAACGGTTGTGAAATTGTGCTCATACTCAACGAGTACTACGTGTTTGTGCTATTAGTGCATACGTTGTCTTGGCGGGTTCCCTTTTGCTGCCTTCGTGTTGCTTTATTTAAAGTGAAACAAAGAGCAGAAATAAGACACCGGCACAGTTTGTGCCAAGGACAGTTACTGTTGGAGTGCATTGCCATCGTTTTGATGTGCTTTGTGCTATTCTAGCGAGCATCTGAATGACTCCTGGCAATGGATATCTTGGCTCTCGTGTCGATGAAGAACGTAGCGAAATGCGACACTTGGTGTGAATTGCAGAATCCCGTGAACCATCGAGTCTTTGAATGCAAGTTGCGCACAAGGCCATTAGGTCGAGTGCACGTCTGTTTGGGCGTCATGTATAGCGTCATTCCAATCTCCCACATGCGATGAGTGTGGTTTGGGTGATGATGGATATGGAGAATGACCTTCCGTGCTTCAATTGTACGGTAGGTTTAAGTGATTGTCGTTGCCAGGTATATGCGAGGCGAATGGTGTATCGAGTTAACGCACGATGTCTCTAATCGCGTCCGTGAGACCTAGGCATGACTTAGAACTAATCGAAACCGATTTCGACGTTTGCTTCAGTAGCAAGCTCGGACC

>MK776905.1;tax=p:Streptophyta,c:Magnoliopsida,o:Asparagales,f:Amaryllidaceae,g:Allium,s:Allium_ampeloprasum;
TAGAGTTCCTTTTCGAACAGTTGTGAAATTGTGCTCATACTCGACGAGTACTACGTGTTTGTGCTATTAGTGCATGCGTAGTCTTGGTGGGTTCCCTTTTGCTGCCTTTGTGTTGCTTTATTTAAAGTGAAATGAAGAGCAGAAATAAGACACCGGCACAGTTTGTGCCAAGGACAGTTACTGTTGGAGTGCATTGCCATCTTTTTGATGTGCTTTGTGCTGTTCTAGCGAGCATCTGAACGACTCTCGGCAACGGATATCTCGGCTCTTGCATCGATGAAGAATGTAGCGAAATGCGATACTTGGTGTGAATTGCAGAATCCCGTGAACCATCGAGTCTTTGAATGCAAGTTGCGCCCGAGGCCATTAGGTCGAGGGCACGTCTGCCTGGGCGTCACACATAGCGTCATTCCAATCTCCCACATGCGATGAGTGTGGTTTGGGTGATGATGGGTATGGAGAATGACCTTCCGTGCTTTAATTGTATGGTAGGTTTAAGTGATTGTCGTTGCCAGGTATATGCGAGGCGAATGGTGTATCGAGTTAACACACGATGTCTCTAATCGCGTCCATGAGACCTAGGCATGACTTAGAACTAATCGAAACCGATTTCGACGTTTGCTTCAGTAGCAAGCTCGGACC

>EU626290.1;tax=p:Streptophyta,c:Liliopsida,o:Asparagales,f:Amaryllidaceae,g:Allium,s:Allium_ampeloprasum;
TAGAGTTCCTTTTCGAACAGTTGTGAAATTGTGCTCATACTCGACGAGTACTACGTGTTTGCGCTATTAGCGCATGCGTTGTCTTGGCGGGTTCCCTTTTGCTGCCTTTGTGTTGCTTTATTTGAAGTGAAACGAAGAGCAGAAATAAGACACCGGCACAGTTTGTGCCAAGGACAGTTACTGTTGGAGTGCATTGCCATCTTTTTGATGTGCTTTGTGCTATTCTAGTGAGCGTTTGAATGACTCCTGGCAATGGATATCTTGGCTCCCGTGTCGATGAAGAACGTAGCGAAATGCGACACTTGGTGTGAATTGCAGAATCCCGTGAATCATCGAGTCTTTGAATGCAAGTTGCGCACGAGGCCATTAGGTCGAGTGCACGTCTGTTTGGGCGTTATGTATAGCGTCATTCCAATCTCCCACATGCGATGAGTGTGGTTTGGGTGATGATGGATATGGAGAATGACCTTCCGTGCTTTAATTGTATGGTAGGTTTAAGTGATTGTCGTTGCCCGGTATATGCGAGGCGAATGGTGTATCGAGTTAACGCACGATGTCTCTAATCGCGTCCATGAGACCTAGGCATGACTTAGAAATAATCGAAACCGATTTTGATGTTTGCATTGGTAGCAAGCTCGAA

>EU626309.1;tax=p:Streptophyta,c:Liliopsida,o:Asparagales,f:Amaryllidaceae,g:Allium,s:Allium_ampeloprasum;
TAGAGTTCCTTTTCGAACAGTTGTGAAATTGTGCTCATACTCGACGAGTACTACGTGTTTGCGCTATTAGCGCATGCGTTGTCTTGGCGGGTTCCCTTTTGCTGCCTTTGTGTTGCTTTATTTGAAGTGAAACGAAGAGCAGAAATAAGACACCGGCACAGTTTGTGCCAAGGACAGTTACTGTTGGAGTGCATTGCCATCTTTTTGATGTGCTTTGTGCTATTCTAGTGAGCGTTTGAATGACTCCTGGCAATGGATATCTTGGCTCTCGTGTCGATGAAGAACGTAGCGAAATGCGACACTTGGTGTGAATTGCAGAATCCCGTGAATCATCGAGTCTTTGAATGCAAGTTGCGCACGAGGCCATTAGGTCGAGTGCACGTCTGTTTGGGCGTTATGTATAGCGTCATTCCAATCTCCCACATGCGATGAGTGTGGTTTGGGTGATGATGGATATGGAGAATGACCTTCCGTGCTTTAATTGTATGGTAGGTTTAAGTGATTGTCGTTGCCCGGTATATGCGAGGCGAATGGTGTATCGAGTTAACGCACGATGTCTCTAATCGCGTCCATGAGACCTAGGCATGACTTAGAACTAATCGAAACCGATTTCGACGTTTGCTTCAGTAGCAAGCTCGGG

>EU626335.1;tax=p:Streptophyta,c:Liliopsida,o:Asparagales,f:Amaryllidaceae,g:Allium,s:Allium_ampeloprasum;
TCGAGTTCCTTTTCGAACAATTGTGAAATTGTGCTCATACCCGACGAGTACTATGTGTTTGTGCTGTTAGTGCATGCGTTGTCTTGGCGGGTTCCCTTTTGCTGCCTTCGTGTTGCTTTATTTAAAGTGAAACGAAGAGCAGAAATAAGACACCGGCACAGTTTGTGCCAAGGACAGTTATTGTTGGAGTGCATTGCCATCGTTTTGATGTGCTTTGTGCTATTCTAGCGAGCGTCTGAATGACTCCTGGCAATGGATATCTTGGCTCTCGTGTCGATGAAGAACGTAGCGAAATGCGACACTTGGTGTGAATTGCAGAATCCCGTGAACCATCGAGTCTTTGAATGCAAGTTGCGCACGAGGCCATTAGGTCGAGTGCACGTCTGTTTGGGCGTCATGTATAGCGTCATTCCAAATTCCCACGTGGGACGAGTCCATTTTGGGTGATGATGGATATGGAGAATGACCTTCCGTGCTTTAATTGTGCGGTAGGTTTAAGTGATTGTCGTTGCCAGGTATATGCGAGGCGAATGGTGTGTCGAGTTAACGCACGATGTCTCTAATCGCGTCCGCGAGACCTAGGCATGACTTAGCAATAACTGAAACGGATTTCGATGTTTGCTTTCGTAGCAAGCTCGGA

>EU626357.1;tax=p:Streptophyta,c:Liliopsida,o:Asparagales,f:Amaryllidaceae,g:Allium,s:Allium_ampeloprasum;
TCGAGTTCCTTTTCGAACAATTGTGAAATTGTGCTCATACCCGACGAGTACTATGTGTTTGTGCTGTTAGTGCATGCGTTGTCTTGGCGGGTTCCCTTTTGCTGCCTTCGGGTTGCTTTATTTGAAGTGAAACGAAGAGCAGAAATAAGACACCGGCACAGTTTGTGCCAAGGACAGTTATTGTTGGAGTGCATTGCCATCGTTTTGATGTGCTTTGTGCTATTCTAGCGAGCGTCTGAATGACTCCTGGCAATGGATATCTTGGCTCTCGTGTCGATGAAGAACGTAGCGAAATGCGACACTTGGTGTGAATTGCAGAATCCCGTGAACCATCGAGTCTTTGAATGCAAGTTGCGCACGAGGCCATTAGGTCGAGTGCACGTCTGTTTGGGCGTCATGTATAGCGTCATTCCAAATTCCCACGTGGGACGAGTCCATTTTGGGTGATGATGGATATGGAGAATGACCTTCCGTGCTTTAATTGTGCGGTAGGTTTAAGTGATTGTCGTTGCCAGGTATATGCGAGGCGAATGGTGTGTCGAGTTAACGCACGATGCCTCTAATCGCGTCCGTGAGACCAAGGCATGACTTAGCAATAACTGAAACCGATTTCGATGTTTGCTTTCGTAGCAAGCTCAGA

>EU626361.1;tax=p:Streptophyta,c:Liliopsida,o:Asparagales,f:Amaryllidaceae,g:Allium,s:Allium_ampeloprasum;
TCGAGTTCCTTTTCGAACAATTGTGAAATTGTGCTCATACCCGACGAGTACTATGTGTTTGTGCTGTTAGTGCATGCGTTGTCTTGGCGGGTTCCCTTTTGCTGCCTTCGTGTTGCTTTATTTGAAGTGAAACGAAGAGCAGAAATAAGACACCGGCACAGTTTGTGCCAAGGACAGTTATTGTTGGAGTGCATTGCCATCGTTTTGATGTGCTTTGTGCTATTCTAGCGAGCGTCTGAATGACTCCTGGCAATGGATATCTTGGCTCTCGTGTCGATGAAGAACGTAGCGAAATGCGACACTTGGTGTGAATTGCAGAATCCCGTGAACCATCGAGTCTTTGAATGCAAGTTGCGCACGAGGCCATTAGGTCGAGTGCACGTCTGTTTGGGTGTCATGTATAGCGTCATTTCAAATTCCCACGTGGGACGAGTCCTTTTTGGGTGATGATGGATATGGAGAATGACCTTCCGTGCTTTAATTGTGCGGTAGGTTTAAGTGATTGTCGTTGCCAGGTATATGCGAGGCGAATGGTGTGTCGAGTTAACGCACGATGTCTCTAATTGCGTCCGTGAGACCTAGGCATGACTTAGCAAAAACTGAAACCGATTTCGATGTTTGCTTTCGTAGCAAGCTTGGA

>EU626363.1;tax=p:Streptophyta,c:Liliopsida,o:Asparagales,f:Amaryllidaceae,g:Allium,s:Allium_ampeloprasum;
TCGAGTTCCTTTTCGAACAATTGTGAAATTGTGCTTATACCCGACGAGTACTATGTGTTTGTGCTGTTAGTGCATTCGTTGTCTTGGCGGGTTCCCTTTTGCTGCCTTCGTGTTGCTTTATTTGAAGTGAAACGAAAAGCAGAAATAAGACACCGGCACAGTTTGTGCCAAGGACAGTTATTGTTGGAGTGCATTGCCATCGTTTTGATGTGCTTTGTGCTATTCTAGCGAGCGTCTGAATGACTCCTGGCAATGGATATCTTGGCTCTCGTGTCGATGAAGAACGTAGCGAAATGCGACACTTGGTGTGAATTGCAGAATCCCGTGAACCATCGAGTCTTTGAATGCAAGTTGCGCACGAGGCCATTAGGTCGAGTGCACGTCTGTTTGGGCGTCATGTATAGCGTCATTCCAAATTCCCACGTGGGACGAGTCCATTTTGAGTGATGATGGATATGGAGAATGACCTTCCGTGCTTTAATTGTGCGGTAGGTTTAAGTGATTGTCGTTGCCAGGTATATGCGAGGCGAATGGTGTGTCGAGTTAACGCACGATTTCTCTAATCACGTCCGTGAGACCTAGGCATGACTTAACAAAAACTGAAACCGATTTCGATGTTTGCTTTCGTAGCAAGCTTGGA

>EU626370.1;tax=p:Streptophyta,c:Liliopsida,o:Asparagales,f:Amaryllidaceae,g:Allium,s:Allium_ampeloprasum;
TCGAGTTCCTTTTCGAACAATTGTGAAATTGTGCTCATACCCGACGAGTACTATGTGTTTGTGCTGTTAGTGCATGCGTTGTCTTGGCGGGTTCCCTTTTGCTGCCTTAGTGTCGCTTTATTTGAAGCGAAACGAAGAGCAGAAATAAGACACCGGCACAGTTTGTGCCAAGGACAGTTATTGTTGGAGTGCATTGCCATCGTTTTGATGTGCTTTGTGCTATTCTAGCGAGCGTCTGAATGACTCTTGGCAATGGATATCTTGGCTCTCGTGTCGATGAAGAACGTAGCGATATGCGACACTTGGTGTGAATTGCAGAATCCCGTGAACCATCGAGTCTTTGAATGCAAGTTGCGCACGAGGCCATTAGGTCGAGTGCACGTCTGTTTGGGCGTCATGTATAGCGTCATTCCAAATTCCCACGTGGGACGAGTCCATTTTGGGTGATGATGGATATGGAGAATGACCTTCCGTGCTTTAATTGTGCGGTAGGTTTAAGTGATTGTCGTTGCCAGGTATATGCGAGGCGAATGGTGTGTTGAGTTAACGCACGATGTCTCTAATCGCGTCCGTGAGACCTAGGCATGACTTAGCAATAACTGAAACCGATTTCGATGTTTGCTTTCGTAGAAAGCTCGGA

>EU626371.1;tax=p:Streptophyta,c:Liliopsida,o:Asparagales,f:Amaryllidaceae,g:Allium,s:Allium_ampeloprasum;
TCGAGTTCCTTTTCGAACAATTGTGAAATTGTGCTCATACCCGACGAGTACTATTTGTTTGTGCTGTTAGTGCATGCGTTGTCTTGGCGGGTTCCTTTTTGCTGCCTTCGTGTTGCTTTATTTGAAGTGAAACGAAGAGCTGAAATAAGACACCGGCACAGTTTGTGCCAAGGACAGTTATTGTTGGAGTGCATTACCATCGTTTTAATGTGCTTTGTGCTATTCTAGCGATCGTCTGAATGACTCCTGGCAATGAATATCTTGGCTCTCGTGTCGATGAAGAATGTAGCGAAATGCGACACTTGGTGTGAATTGCACAATCCCGTGAACCATCGAGTCTTTGAATGCAAGTTGCGCACGAGGCCATTAGGTCGAGTGCACGTCTGTTTGGGCGTCATGTATATCGTCATTCCAAATTCACACGTGGGACGAGTCCATTTTGGGTGATGATGGATATGTAGAATGACCTTCCGTGCTTTAATTGTACGGTAGGTTTAAGCGATTGTTGTTGCCAGTTATATGCGAGGCGAATGGTGTGTCGAGTTAACGCACAATGTCTCTAATCGCGTCCGTGAGACCTAGGCATGACTTAGCAATAACTGAAACCGATTTCGATGTTTTCTTTCGTAGCAAGCTCGAA

>FJ664289.1;tax=p:Streptophyta,c:Liliopsida,o:Asparagales,f:Amaryllidaceae,g:Allium,s:Allium_ampeloprasum;
TAGAGTTCCTTTTCGAATAATTATGAAATTGTGCTCATACCCGACGAGTACTATGTGTTTGTGCTTTTAGTGCATGCGTTGTCTTGGCGGGTTCCCTTTTGCTGCCTTGGTGTTGCTTTATTTGAAGTGAAACGAAGAGCAGAAATAAGACACCGGCACAGTTTGTGCTAAGGACAGTTATTGTTGGAGCGCATCACCATCGTTTTGATGTGCTTTGTGCTATTCTAGCGAGCGTCTAAATGACTCCAGGCAATGGATATCTTGGCTCTCGTGTCGATGAAGAACGTAGCGAAATGCGACACTTGGTGTGAATTGCAGAATCCTGTGAACCATCGAGTCTTTGAATGCAAGTTGCGCACGAGGCCATTAGGTCGAGTGCACGTCTGTTTGGGCGTCATGTACAGCGTCATTCCAATCTCCCACATGCAATGAGTGTAGTCTGGGTGATGATGGATATGGAGAATGACCTTCCGTGCTTTAATTGTACGGTAGGTTTAAGTGATTGTCGTTGCCAGGTATATGCGAGGCGAATGGTGTGTCGAGTTAATGCACGATGTTTCTAATCGCGTCTGTAAGACTTAGGCATGACTTAGCACTAACCGAAACCGATTTCGACGTTTGCTTTGGTAGCAGGCTCGGA

>FJ664300.1;tax=p:Streptophyta,c:Liliopsida,o:Asparagales,f:Amaryllidaceae,g:Allium,s:Allium_ampeloprasum;
TAGAGTTCCTTTTCGAACAGTTGTGAAATTGTGCTCATACTCGACGAGTACTACGTGTTTGTGCTATTAGTGCATGCGTTGTCTTGGCGGGTTCCCTTTTGCTGCCTTTGTGTTGCTTTATTTGAAGTGAAACGAAGAGCAGAAATAAGACACCGGCACAGTTTGTGCCAAGGACAGTTACTGTTGGAGTGCATTGCCATCTTTCTGATGTGCTTTGTGCTATTCTAGCGAGCATCTGAATGACTCCTGGCAATGGATATCTTGGCTCTCGTGTCGATGAAGAACGTAGCGAAATGCGACACTTGGTGTGAATTGCAGAATCCCGTGAACCATCGAGTCTTTGAATGCAAGTTGCGCACGAGGCCATTAGGTCGAGTGCACGTCTGTTTGGGCGTCATGTATAGCGTCATTCCAATCTCCCACATGCGACGAGTGTGGTTTGGGTGATGATGGATATGGAGAATGACCTTCCGTGCTTTAATTGTACGGTAGGTTTAAGTGATTGTCGTTGCCAGGTATATGCGAGGCGAATGGTGTATCGAGTTAACGCACGATGTCTCTAATCGCGTCCGTGAGACCTAGGCATGACTTAAAACAAATCAAAACCGATTTCGACGTTTGCCTTGGTAGCAAGCTCGGA

>FJ664309.1;tax=p:Streptophyta,c:Liliopsida,o:Asparagales,f:Amaryllidaceae,g:Allium,s:Allium_ampeloprasum;
TAGAGTTCCTTTTCGATAAGTTGTGAAATTGTGCTCATACTCGACGAGTACTACGTGTTTGTGCTATTAGTGCATGCGTAGTCTTGGCGGGTTCCCTTTTGCTGCCTTTGTGTTGCTTTATTTAAAGTGAAATGAAGAGCAGAAATAAGACACCGGCACAGTTTGTGCCAAGGACAGTTACTGTTGGAGTGCATTGCCATCTTTTTGATGTGCTTTGTGCTGTTCTAGCGAGCATCTGAATGACTCCTGGCAATGGATATCTTGGCTCTCGTGTCGATGAAGAACGTAGCGAAATGCGACACCTGGTGTGAATTGCAGAATCCCGTGAACCATCGAGTCTTTGAATGCAAGTTGCGCACGAGGCCATTAGGTCGAGTGCACGTCTGTTTGGGCGTCATGTATAGCGTCATTCCAATCTCCCACATGCGATGAGTGTGGTTTGGGTTATGATGGGTATGGAGAATGACCTTCCATGCTTTAATTGTATGGTAGGTTTAAGTGATTGTCGTTGCCAGGTATATGCGAGGCGAATGGTGTATCGAGTTAACACACGATCTCTCTAATCGCGTCCATGAGACCTAGGCATGACTTAGAACTAATCGAAACCGATTTCGACGTTTGCTTCAGTAGCAAGCTCGGA

>KT809296.1;tax=p:Streptophyta,c:Liliopsida,o:Asparagales,f:Amaryllidaceae,g:Allium,s:Allium_ampeloprasum;
TAGAGTTCCTTTTCGAACAGTTGTGAAATTGTGCTCATACTCGACGAGTACTACGTGTTTGCGCTATTAGCGCATGCGTTGTCTTGGCGGGTTCCCTTTTGCTGCCTTTGTGTTGCTTTATTTGAAGTGAAACGAAGAGCAGAAATAAGACACCGGCACAGTTTGTGCCAAGGACAGCTACTGTTGGAGTGCATTGCCATCTTTTTGATGTGCTTTGTGCTATTCTAGTGAGCGTCTGAATGACTCCTGGCAATGGATATCTTGGCTCTCGTGTCGATGAAGAACGTAGCGAAATGCGACACTTGGTGTGAATTGCAGAATCCCGTGAACCATCGAGTCTTTGAATGCAAGTTGCGCACGAGGCCATTAGGTCGAGTGCACGTCTGTTTGGGCGTCATGTATAGCGTCATTCCAAATTCCCACGTGGGACGAGTCCATTTTGGGTGATGATGGATATGGAGAATGACCTTCCGTGCTTTAATTGTGCGGTAGGTTTAAGTGATTGTCGTTGCCAGGTATATGCGAGGCGAATGGTGTGTCGAGTTAACGCACGATGTCTCTAATCGCGTCCGTGAGACCTAGGCATGACTTAGCAATAACTGAAACCGATTTCGATGTTTGCTTTCGTAGCAAGCTCGGA

>KU145494.1;tax=p:Streptophyta,c:Liliopsida,o:Asparagales,f:Amaryllidaceae,g:Allium,s:Allium_ampeloprasum;
TAGAGTTCCTTTTCGAACAGTTGTGAAATTGTGCTCATACTCGACGAGTACTACGTGTTTGTGCTATTAGTGCATGCGTAGTCTTGGNGGGTTCCCTTTTGCTGCCTTTGTGTTGCTTTATTTAAAGTGAAATGAAGAGCAGAAATAAGACACCGGCACAGTTTGTGCCAAGGACAGTTACTGTTGGAGTGCATTGCCATCTTTTTGATGTGCTTTGTGCTGTTCTAGCGAGCATCTGAATGACTCCTGGCAATGGATATCTTGGCTCTCGTGTCGATGAAGAACGTAGCGAAATGCGACACTTGGTGTGAATTGCAGAATCCCGTGAACCATCGAGTCTTTGAATGCAAGTTGCGCACGAGGCCATTAGGTCGAGTGCACGTCTGTTTGGGCGTCATGTCTTGCGTCATTTTAACCACCCACCTGCAATAATCATGTTGTAGGTGACAGTGGATGTGGAGATTGACCCTCCGTGCTTTGATTGTGCGGTTGGTTCAAGTGAATGTTTTTGTTAGGTCTGCGCGCGGCGATTGGTGTATCGGGTTAACACACGATGTCTCTAACCGCGTCTCGGAGCCCTAGGCATGATGTAACATAAACCGAAACCAGTTTCGATGTTTGCTTCATTTGCAAGCTCGGA

>AY427530.1;tax=p:Streptophyta,c:Liliopsida,o:Asparagales,f:Amaryllidaceae,g:Allium,s:Allium_ampeloprasum;
TTCCTTTTCGAACAGTTGTGAAATTGTGCTCATACTCGACGAGTACTACGTGTTTGTGCTATTAGTGCATGCGTAGTCTTGGCGGGTTCCCTTTTGCTGCCTTTGTGTTGCTTTATTTAAAGTGAAATGAAGAGCAGAAATAAGACACCGGCACAGTTTGTGCCAAGGACAGTTACTGTTGGAGTGCATTGCCATCTTTTTATGTGCTTTGTGCTGTTCTAGCGAGCATCTGAATGACTCCTGGCAATGGATATCTTGGCTCTCGTGTCGATGAAGAACGTAGCGAAATGCGACACTTGGTGTGAATTGCAGAATCCCGTGAACCATCGAGTCTTTGAATGCAAGTTGCGCACGAGGCCATTAGGTCGAGTGCACGTCTGTTTGGGCGTCATGTATAGCGTCATTCCAATCTCCCACATGCGATGAGTGTGGTTTGGGTGATGATGGGTATGGAGAATGACCTTCCGTGCTTTAATTGTATGGTAGGTTTAAGTGATTGTCGTTGCCAGGTATATGCGAGGCGAATGGTGTATCGAGTTAACACACGATGTCTCTAATCGCGTCCATGAGACCTAGGCATGACTTAGAACTAATCGAAACCGATTTCGACGTTTGCTTCAGTAGCAAGCTCGGACC

>KT895595.1;tax=p:Streptophyta,c:Liliopsida,o:Asparagales,f:Amaryllidaceae,g:Allium,s:Allium_ampeloprasum;
GGAAGGATCATTGTAGAGTTCCTTTTCGAATAGTTGTGAAATTGTGCTCATACTCGACGAGTACTACGTGTTTGTGCTATTAGTGCATGCGTAGTCTTGGTGGGTTCCCTTTTGCTGCCTTTGTGTTGCTTTATTTAAAGTGAAATGAAGAGCAGAAATAAGACACCGGCACAGTTTGTGCCAAGGACAGTTACTGTTGGAGTGCATTGCCATCTTTTTGATGTGCTTTGTGCTGTTCTAGCGAGCATCTGAATGACTCCTGGCAATGGATATCTTGGCTCTCGTGTCGATGAAGAACGTAGCGAAATGCGACACTTGGTGTGAATTGCAGAATCCCGTGAACCATCGAGTCTTTGAATGCAAGTTGCGCACGAGGCCATTAGGTCGAGTGCACGTCTGTTTGGGCGTCATGTTATCGTTGCCCGATGCCTATTGCAGTGCAATAGGAATTTCTAGGGCGAATGATGGCTTCCCGTGAGCGTTGTTGCCTCGCGGTTGGTTGAAAATCGAGTCCTTGGTAGGGTGTGCCATGATAGATGGTGGTCGAGTTAGGACGATACCGATCATGTGCATGCTCCCCAAGATATGGCCTCTATGACCCACACGTGTCTTTGGACGCTCATGA

>EU626396.1;tax=p:Streptophyta,c:Liliopsida,o:Asparagales,f:Amaryllidaceae,g:Allium,s:Allium_ampeloprasum;
TCGAGTTACTTTTCGAACAGTGGTGAAATTGTGCTCAAACCCGAGCAGTACAACATATTTGTGCTATTAGTACATGCTTTGTCTTGGTGGGTTCCCTTTTGCTGCCTTCGTGTTGCTTTATTTGAAGTGAAACAAAGAGCTAAAATAAGACACCGGAACAGTTTGTGCCAAGGATAGTTATTGTTGGAGTGCATCGCCATCGTTTTGATGTGCTTTGTGCTATTCTAGTGAGCGTCTGAATGACTCCTGGCAATGGATATCTTGGCTCTTATGTCGACGAATAACGTAGAGAAATGCGAAACTTGGTGTGAATTGCACGAGGTCATTAGGTCGAGTGCACGTCTGTTTGGGCGTCATGTATAACGTCATTCCAATCTCCCACATACGACGAGTGCAGTTTGGGTGATGATGTATATGGAGAATGACCTTCCGTGCTTTAATTGTATGGTAGGTTTAAGTGATTGTCATCGCCAGGTACATACGAGGCGAATGGTGGGTCGAGTTTACGCATGATGTCTCTAATCGTGTCCGTGAGACCTATGCATGACTCAGCATTAATCGAAACCATGACCTTAGATCAGATATGGCAACCCATTGAGTTTATGCATATCAATAAGCGGAGGA

>JF990840.1;tax=p:Streptophyta,c:Liliopsida,o:Asparagales,f:Amaryllidaceae,g:Allium,s:Allium_ampeloprasum;
TTGTGAAATTGTGCTCATACCCGACGAGTACTATGTGTTTGCGCTGTTAGTGCATGCGTTGTCTTGGCGGGTTCCCTTTTGCTGCCTTCGTGTTGCTTTATTTGAAGTGAAACGAAGAGCAGAAATAAGACACCGGCACAGTTTGTGCCAAGGACAGTTATTGTTGGAGTGCATTGCCATCGTTTTGATGTGCTTTGTGCTATTCTAGCGAGCGTCTGAATGACTCCTGGCAATGGATATCTTGGCTCTCGTGTCGATGAAGAACGTAGCGAAATGCGACACTTGGTGTGAATTGCAGAATCCCGTGAACCATCGAGTCTTTGAATGCAAGTTGCGCACGAGGCCATTAGGTCGAGTGCACGTCTGTTTGGGCGTCATGTATAGCGTCATTCCAAACTCCCACGTGCGACGAGTCCGTTTTGGGTGATGATGGATATGGAGAATGACCTTCCGTGCTTTAATTGTGCGGTAGGTTTAAGTGATTGTCGTTGCCAGGTATATGCGAGGCGAATGGTGTGTCGAGTTAACGCACGATGTCTCTAATCGCGTCCATGAGACCTAGGCATGACTTAGCAATAACTGAAACCGATTTCGATGTTTGCTTTCGTAGCAAGCTCGAA

>FJ890327.1;tax=p:Streptophyta,c:Liliopsida,o:Asparagales,f:Amaryllidaceae,g:Allium,s:Allium_ampeloprasum;
AACAGTTGTGAAATTGTGCTCATACTCGACGAGTACTATGTGTTTGCGCTGTTAGTGCATGCGTTGTCTTGGCGGGTTCCCTTTTGCTGCCTTTGTGTTGCTTTATTTAAAGTGAAACGAAGAGCAGAAATAAGACACCGGCACAGTTTGTGCCAAGGACAGTTATTGTTGGAGTGCATTGCCATCGTTTTGATGTGCTTTGTGCTATTCTAGCGAGCGTCTGAATGACTCCTGGCAATGGATATCTTGGCTCTCGTGTCGATGAAGAACGTAGCGAAATGCGACACTTGGTGTGAATTGCAGAATCCCGTGAACCATCGAGTCTTTGAATGCAAGTTGCGCACGAGGCCATTAGGTCGAGTGCACGTCTGTTTGGGCGTCATGTATAGCGTCATTCCAAACTCCCACGTGCGACGAGTGCGTTTTGGGTGATGATGGATATGGAGAATGACCTTCCGTGCTTTAATTGTGCGGTAGGTTTAAGTGATTGCCGTTGCCCGGTATATGCGAGGCGAATGGTGTGTCGAGTTAACGCACGATGTCTCTAATCGCGTCCGTGAGACCTAGGCATGACTTAGCAATAATTGAAACCGATTTCGATGTTTGCTTTGGTAG

>MK776914.1;tax=p:Streptophyta,c:Magnoliopsida,o:Asparagales,f:Amaryllidaceae,g:Allium,s:Allium_atroviolaceum;
TCGAGTTCCTTTTCGAACAATTGTGAAATTGTGCTCATACNCGACGAGTACTACGTGTTTGTGCTGTTAGTGCATGCGTTGTCTTGGCGGGTTCCCTTTTGCTGCCTTTGTGTTGCTTTATTTGAAGTGAAACGAANAGCAGAAATAAGACACCGGCACAGTTTGTGCCAAGGACAGTTATTGTTGGAGTGCATTGCCATCGTTTTGATGTGCTTTGTGCTATTCTAGCGAGCGTCTGAACGACTCTCGGCAACGGATATCTCGGCTCTTGCATCGATGAAGAATGTAGCGAAATGCGATACTTGGTGTGAATTGCAGAATCCCGTGAACCATCGAGTCTTTGAATGCAAGTTGCGCCCGAGGCCATTAGGTCGAGGGCACGTCTGCCTGGGCGTCACACACAACGTCATTCCAAATTCCCACGTGGGACGAGTCCATTTTGGGTGATGATGGATATGGAGAATGACCTTCCGTGCTTTAATTGTACGGTAGGTTTAAGTGATTGTCGTTGCCAGGTATATGCGAGGCGAATGGTGTGTCGAGTTAACGCACGATGTCTCTAATCGCGTCCGTGAAACCTAGGCATGACTTAGCAATAACTGAAACCGATTTCGATGTTTGCTTTCGTAGCAAGCTCGGACC

>KR150145.1;tax=p:Streptophyta,c:Liliopsida,o:Asparagales,f:Amaryllidaceae,g:Allium,s:Allium_atroviolaceum;
TAGAGTTCCTTTTTGAACAGCTGTGAAATTGTGCTCATACTCGACGAGTACTACGTGTTTGTGCTATTAGTGCATACGTTGTCTTGGCGGGTTCCCTTTTGCTGCCTTTGTGTTGCTTTATTTAAAGTGAAACAAAGAGCAGAAATAAGACACCGGCACGGTTTGTGCCAAGGACAATTACTGTTGGAGTGCATTGCCATCTTTTTGATGTGCTTTGTGCTATTCTAGCGAGCATCTGAATGACTCCTGGCAATGGATATCTTGGCTCTCGTGTCGATGAAGAACGTAGCGAAATGCGACACTTGGTGTGAATTGCAGAATCCCGTGAACCATCGAGTCTTTGAATGCAAGTTGCGCACAAGGCCATTAGGTCGAGTGCACGTCTGTTTGGGCGTCATGTATAGCGTCATTCCAATCTCCCACATGCGATGAGTGTGGTTTGGGTGATGATGGATATGGAGAATGACCTTCCGTGCTTTAATTGTACGGTAGGTTTAAGTGATTGTCGTTGCCAGGTATATGCGAGGCGAATGGTGTATCGAGTTAACGCACGATGTCTCTAATCGCGTCCGTGAGACCTAGGCATGACTTAGAACTAATCGAAACCGATTTCGATGTTTGCTTTAGTAGCAAGCTCGGA

>KC119642.1;tax=p:Streptophyta,c:Liliopsida,o:Asparagales,f:Amaryllidaceae,g:Allium,s:Allium_canadense;
TCGAGTCCCGCTTTACGAGATTGAGAACGTGTGGCATTACCCATCGAGGACAGGCTAGTTTTGCAATTGCACTTCTGCTTTCTAGATGGGTTTCCTTCCTACCGCCTTTGGCTTGCTTCACTCGGGGCAACAACGAGAGCGGGAACAAGACCCCGGCGCAGTTCGCGCCAAGGACGGTTTCTGTTGGAGTGCATCGCCTTCTTCTTGTTGTGCGGTGTGTTCTCCTTCTAGTGTGAGAATATGCATGACTCTTGGCAACGGATATCTAGGCTCTCGCGTCGATGAAGAACGTAGCGAAATGCGATACTTGGTGTGAATTGCAGAATCCCGTGAACCATCGAGTCTTTGAACGCAAGTTGCGCCCAAGACCATCAGGTCGAGGGCACGTCTGCTTGGGCGTCACGCCTTACGTCACTCGGATCACCTGCGTAGCTTGAATCGTCATSACGKTTTCGGTGCATCTTGACGTGGATATTGACTCTTCGCGCACTTCACGCGCGGTGGGTTTAAGTGATTGGTGTTGCTTGGTTTTCACGCGACGGAATGGTGGATAGATTGTACGCATCGAGCCTCCAGTTATGCACGTGACTCCAAGCCATGGCTTACGAGAAGTGGAACCTATAACGATGCTTGCACCTTTTGTAAGATCGTACCATGACCCCAGGTCAGG

>EU096145.1;tax=p:Streptophyta,c:Liliopsida,o:Asparagales,f:Amaryllidaceae,g:Allium,s:Allium_canadense;
TCGAGTCCCGCTTTACGAGATTGAGAACGTGTGGCATTACCCCCATCGAGGACGAGCTAGTTTTGCCAATGCATTTCTGCTTTAAAGAGGGTTTCCATTTTACCGCCTTTGGCTTGCTTCACTCGAGGCAAGAACGAGAGCGGGAACAAGACCCCGGCGCAGTTCGCGCCAAGGACGGTTTTTGTTGGAGTGCATCGCCTTCTTCTTGTTGTGCGGTGTGTTCTCCTACTAGTGTGAGAAYATGCATGACTCTTGGCAACGGATATCTAGGCTCTCGCGTCGATGAAGAACGTAGCGAAATGCGATACTTGGTGTGAATTGCAGAATCCCGTGAACCATCGAGTCTTTGAACGCAAGTTGCGCCCAAGACCATCAGGTCGAGGGCACGTCTGCTTGGGCGTCACGCCTTACGTCACTCGGATCACCTGCCTAGCTTGAATCGTCATGACGGTTTCGGTGCATCTTGACGTGGACATTGACTCTTCGCGCACTTCACGCGCGGTGGGTTTAAGTGATTGGTGTTGCTTGGTTTTCACGCGACGGAATGGTGGATAGATTGTACGCATCGAGCCTCCAGTTATGCACGTGACTCCAAGCCATGGCTTACGAGAAGTGGAACCTATAACGATGCTTGCACCTTTTGTAAGATCGACCATGAC

>HF934261.1;tax=p:Streptophyta,c:Liliopsida,o:Asparagales,f:Amaryllidaceae,g:Allium,s:Allium_canadense;
TCGAGTCCCGCTTTRCGAGATTGAGAACSTGTGGCATTRCCCATCGAGGACAAGCTAGTTTTGCAATTGCACTTCTGCTTTCTAGATGGGTTTCCTTCTACCGCCTTTGGCTTGCTTCACTCGAGGCAACAACGAGAGCGGGAACAAGACCCCGGCGCAGTTCGCGCCAAGGACGGTTTTTGTTGGAGTGCATCGCCTTCTTCTTGTTGTGCGGTGTGTTCTCCTACTAGTGTGAGAATATGCATGACTCTTGGCAACGGATATCTAGGCTCTCGCGTCGATGAAGAACGTAGCGAAATGCGATACTTGGTGTGAATTGCAGAATCCCGTGAACCATCGAGTCTTTGAACGCAAGTTGCGCCCAAGACCATCAGGTCGAGGGCACGTCTGCTTGGGCGTCACGCCTTACGTCACTCGGATCACCTGCCTAGCTTGAATCGTCATGACGGTTTCGGTGCATCTTGACGTGGATATTGACTCTTCGCGCACTTCNCGCNCGGTGGGTTTAAGTGATTGGTGTTGCTTGGTTTYCACGCGACGGAATGGTGGATARATTGTAAGCATCGAGCCTCCAGTTATGCACGTGACTCCMAGCCATGGCTTACGAGAAGTGGAACCTATAACGATGCTTGCACCTTTTGTAAGATCGTACC

>KT895597.1;tax=p:Streptophyta,c:Liliopsida,o:Asparagales,f:Amaryllidaceae,g:Allium,s:Allium_cepa;
GGAAGGATCATTGTAGAGTTCCTTCTCGAACAACTGTGAAATTGTACTCATACCCGTCGAGAACTACGTATTTGTGCGGTTAGCACTTGCGTTGTTTGGATGGGTTTCATTTGCTGCCTTCATGTTTGCTTCAATTGAAGTAAGATGTAGAGTAGAACTAAGAAACCGGCACGGTTTGTGCCAAGGACAGTTGTTGTTGGAGAGCTTGCCATCATTTTGATGTGCTTCGTGTTATTCCAGTGAGCGTCTGAATGACTCCTGGCAATGGATATCTTGGCTCTCGTGTCGATGAAGAACGTAGCGAAATGCGACACTTGGTGTGAATTGCAGAATCCCGTGAACCATCGAGTCTTTGAATGCAAGTTGCGCTCGAGGCCATTAGGTTGAGAGCACGTCTGTTTGGGCGTCATGCANAGCGTCATTCCAATCTCCCTCATGCGACGAGTGCATTTTGGGTTATGATGGATATGGAGAATGACCTTCCGTGCTTTAATTGTATGGTAGGTTTAAGTGATTGTCGTTGCCAGTTATATGCGAGGCGAATGGTGTGTCGAGTTAACGCACGATGTCTCTAATCGCGTCCATGAGACCTAGGCATGACTTAGCACTAGCTAAAACCGATTTCGATGTTTGCTTTTGTAGCAGGCTCGGACCATGACCTCAGATC

>MK776933.1;tax=p:Streptophyta,c:Magnoliopsida,o:Asparagales,f:Amaryllidaceae,g:Allium,s:Allium_cepa;
TAGAGTTCCTTCTCGAACAACTGTGAAATTGTACTCATACCCGTCGAGAACTACGTATTTGTGCGGTTAGCACTTGCGTTGTTTGGATGGGTTTCATTTGCTGCCTTCATGTTTGCTTCAATTGAAGTAAGATGTAGAGTAGAACTAAGAAACCGGCACGGTTTGTGCCAAGGACAGTTGTTGTTGGAGAGCTTGCCATCATTTTGATGTGCTTCGTGTTATTCCAGTGAGCGTCTGAACGACTCTCGGCAACGGATATCTCGGCTCTTGCATCGATGAAGAATGTAGCGAAATGCGATACTTGGTGTGAATTGCAGAATCCCGTGAACCATCGAGTCTTTGAATGCAAGTTGCGCCCGAGGCCATTAGGTCGAGGGCACGTCTGCCTGGGCGTCACACCTTGCGTCATTCTAACCATCCACCTACTGTAAACATACTGTGAGTGATGGCGGATGTGGAGATTGACCCTCCGTGCCTTAATTGTGCGGTTGGTTTAAGTGAATGTTGTCGTTAGGTCTACGCGCGGCGAATGGTGTATCGAGTTAACACACGATGTCTCTAACTGCGTCCAGGAGTCCTACGAACGATGTAACAATAACTGAAACCATTTTCGACGTTTGCCTTAGTTGCAAGCTCGGAAC

>KU140433.1;tax=p:Streptophyta,c:Liliopsida,o:Asparagales,f:Amaryllidaceae,g:Allium,s:Allium_cepa;
TAGAGTTCCTTCTCGAACAACTGTGAAATTGTACTCATACCCGTCGAGAACTACGTATTTGTGCGGTTAGCACTTGCGTTGTTTGGATGGGTTTCATTTGCTGCCTTCATGTTTGCTTCAATTGAAGTAAGATGTAGAGTAGAACTAAGAAACCGGCACGGTTTGTGCCAAGGACAGTTGTTGTTGGAGAGCTTGCCATCATTTTGATGTGCTTCGTGTTATTCCAGTGAGCGTCTGAATGACTCCTGGCAATGGATATCTTGGCTCTCGTGTCGATGAAGAACGTAGCGAAATGCGACACTTGGTGTGAATTGCAGAATCCCGTGAACCATCGAGTCTTTGAATGCAAGTTGCGCTCGAGGCCATTAGGTTGAGAGCACGTCTGTTTGGGCGTCATGCCACCCATCGccccccccccccGCGGCATTCCCATGCCCGGCGGGGGAGCGGAGACTGGCCGCCCGTGCCCGAGTCCTCGGCGCGCGGTCGGCTGAAAAGGAGGACACCGTGCGGCGCGACACGGCGTGTGGGGGTCTGAGAGGCGATCCGTCGCCGATCGTACGTCGCGCCCGCATTCCGCCGCGCGCAGTGTCACCCGTGGGACCGGACTCGCCCGCAGCCGCGGGCGCTCGGAC

>KC119643.1;tax=p:Streptophyta,c:Liliopsida,o:Asparagales,f:Amaryllidaceae,g:Allium,s:Allium_cernuum;
TCGAGTCCTTCTTTATGAGATTGGAAACATGAGTAGCTTTACCCCATCGAGAAGAGGCTAGTTTTGCAAGTGCATTTCTACTTTCTAGATGGATGCCCTTTGCCGCCTCTGGCTTGCTTTATTCGAGGCAAGAAGGAGAGCGGGAATAAGACCCCGGCGCGGTTTGCGCCAAGGACAGATTTTGTTGGAATGCATGGCCTTCATTTTGTTGCGCGGTGCATCCTCTTACTAGTGCGAGATTATGCATGACTCTTGGCAACGGATATCTAGGCTCTCGCGTCGATGAAGAACGTAGCGAAATGCGATACTTGGTGTGAATTGCAGAATCCCGTGAACCATCGAGTCTTTGAACGCAAGTTGCGCCCAAGACCATCAGGTCGAGGGCACGTCTGCTTGGGCGTCACGCCTTGCGTCACTCAGAGCACCTACCTAGCTTAAACAATCATGCGGGTTTCGGTGTGCCTTGATGTGGATATTGACCCTCCACGCTCTTTTACGCGCGGTGGGTTTAAGTGATTGGCGGTGCTGGGTTTCCACGCGGCGAAATGGTGGATAGATTATACGCTTCAAGCCAGTTGTGCACGTGAACTCCCTAGCCATGACTTACAAGAAGTGGAACCTAGAACGATGTTTGCACCTTTTGCAAGATCGTACCATGACCCCAGGTCAGG

>AJ250289.1;tax=p:Streptophyta,c:Liliopsida,o:Asparagales,f:Amaryllidaceae,g:Allium,s:Allium_cernuum;
TCGAGTCCCTCTTTATGAGATTGGAAACATGTGTAGCTTTACCCCATCGAGAAGAGGCTAGTTTTCAAGTGCACTTCTACTTTCTAGATGGACGCCCTTTGCCGCCTCTGGCTTGCATCATTCGAGGCAAGAAAGAGAGCGGGAATAAGACCCCGGCGCGGTTTGCGCCAAGGACATTTTTTGTTGGAGTGCATCGCCTTCGATTTGTTGCGCGGTGCATCCTCTTACTAGTGTGAGATTATGCATGACTCTTGGCAACGGATATCTAGGCTCTCGCGTCGATGAAGAACGTAGCGAAATGCGATACTTGGTGTGAATTGCAGAATCCCGTGAACCATCGAGTCTTTGAACGCAAGTTGCGCCCAAGACCATCAGGTCGAGGGCACGTCTGCTTGGGCGTCACGCCTTGCGTCACTCAGAGCACCTACCTAGCTTAAACAATCATGCGGGTTTCAGTGTGCCTTGATGTGGATATTGACCCTCCACGCTCTTTTACGCGCGGTGGGTTTAAGTGATCGGCGGTGCTGGGTTTCCACGCGGCGAAATGGTGGATAGATTATACGCTTCAAGCCAGTTGTGCACGTGAACTCCCTAGCCATGACTTACAAGAAGTGGAACCTAGAACGATGTTTGCACCTTTTGCAAGTTCGGACC

>KU145489.1;tax=p:Streptophyta,c:Liliopsida,o:Asparagales,f:Amaryllidaceae,g:Allium,s:Allium_cernuum;
ACAGTGTGAATTGTGCTCATACCCGACGAGTACTACGTGTTTGTGCTATTAGTGCATGCGTTGTCTTGGCGGGTTCCCTTTTGCTGCCTTCGTGTTGCTTTATTTGAAGTGAAACGAAGAGCAGAAATAAGACACCGGCACAGTTTGTGCCAAGGACAGTTATTGTTGGAGTGCATTGCCATCGTTTTGATGTGCTTTGTGCTATTCTAGCGAGCATCTGAATGACTCCTGGCAATGGATATCTTGGCTCTCGTGTCGATGAAGAACGTAGCGAAATGCGACACTTGGTGTGAATTGCAGAATCCCGTGAACCATCGAGTCTTTGAATGCAAGTTGCGCACGAGGCCATTAGGTCGAGTGCACGTCTGTTTGGGCGTCATGTCACACGTCATTCTAAACATCCATCTATCCTAAAATATAGGCTTGGTAGTAATGGATATGGAGATTGACCTTCCGTGCTTTTGAGGTGCGGTTGGTTTAAGTGATGGTTGTTGCTAGGTTTGCACGTGGAGAATGGTGTATCGAGGTAACACGCGATCTCTAACTGCGTACAAGAGTCCTAGCAACGATTTACAGTAATAGAAACCAATGTCGTTGTTTGCACTATTGCAAGAATGGACCATGACCTCAGATCATACGTACCA

>KC119649.1;tax=p:Streptophyta,c:Liliopsida,o:Asparagales,f:Amaryllidaceae,g:Allium,s:Allium_cuthbertii;
TCGAGTCCCGCTTTACGAGATTGAGAACGTGTGGCATTACCCATCGAGGACGAGCTAGTTTTGCAATTGCACTTCTGCTTTCTAGATGGTTTTCATTTTACCGCCTTTGGCTTGCTTCACTCGAGGCAAGAACGAGAGCGGGAACAAGACCCCGGCGCAGTTCGCGCCAAGGACGGTTTTTGTTGGAGTGCATCGCCTTCTTCTTGTTGTGCGGTGTGTCCTCCTACTAGTGTGAGAATATGCATGACTCTTGGCAACGGATATCTAGGCTCTCGCGTCGATGAAGAACGTAGCGAAATGCGATACTTGGTGTGAATTGCAGAATCCCGTGAACCATCGAGTCTTTGAACGCAAGTTGCGCCCAAGACCATCAGGTCGAGGGCACGTCTGCTTGGGCGTCACGCCTTACGTCACTCGGATCACCTGCCTAGCTTGAATCGTCACGACGGTTTCGGTGCATCTTGACGTGGATATTGACTCTTCGCGCACTTCACGCGCGGTGGGTCTAAGTGATTGGTGTTGCTTGGTTTTCACGCGACGGAATGGTGGATAGATCGTACGCATCGAGCCTCCAGTTATGCACGTGACTCCAAGCCATGGCTTACGAGAAGTGGAACCTACAACGATGCTTGCACCTTTTGTAAGATCGTACCATGACCCCAGGTCAGG

>KP221822.1;tax=p:Streptophyta,c:Liliopsida,o:Asparagales,f:Amaryllidaceae,g:Allium,s:Allium_oleraceum;
ACCTGCGGAAGGATCATTGTAGAGTCCCTTTTCGAACAGTCGCGAAGTCGTAGTCGTACCCGTCGAGAACAAAAGCATGGCTAGCACTTGCGATGTTTGGACGGGTCCCAACTGCTACCTCCCTCTTCGCTACRACTGAAGCAGGATGGAGGGTAGAAATAMGAAACCGGCACGGTTTGTGCCAAGGACAGTTGTTGTTGGAGCACGCCGCCGTCAGCTTGACGCGCTTCGTGCTATRCTAACGAGAGTTTAAACGACTCCTGGCAATGGATATCTTGGCTCTCGTGTCGATGAAGAACGTAGCGAAATGCGACACTTGGTGTGAATTGCAGAATCCCGTGAACCATCGAGTCTTTGAATGCAAGTTGCGCTCGAGGCCATTAGGCCGAGAGCACGTCTGTTTGGGCGTCATGCCTTGTCTCACCCTTACCGTCAAGTACGTCGAACGTGCTACCGATGGCGGTGGACGTGGAGATTGACCTTCCGTGCTTTGCCTGTGCGGTCGGTTTAAGTGTATGTTTTCGCTAGGTCTACGCGCGGCGAGTGGTGTATCGAGTTAACGCACGATGTCTCTAGCCGCGTTCGGGGGACCTACGGAYGATGCAGCATGAAATGAAACCATTTTCGATGTATAACCTCGGACCATGACCCCCAGATCAGACGGAGACCACCCGCT

>FJ664286.1;tax=p:Streptophyta,c:Liliopsida,o:Asparagales,f:Amaryllidaceae,g:Allium,s:Allium_oleraceum;
TGGAGTCCCTTTTCGAACAATCGCGAAGTCGTAGTCGTACCCGTCGAGAACAGAAGCATGGCTAGCACTTGCGATGTTTGGACGGGTCCCAACTGCTACCTCCCTCTTCGCTACAACCGAAGCAGGAAGGAGTGCAGAAATAAGAAACCGGCACGGTTTGTGCCAAGGACAGTTGTTGTTGGAGCACGGTGCCGTCAGCTTGACGCGCTTCGTGCTATGCTAACGAGAGTTTAAACGACTCCTGGCAATGGATATCTTGGCTCTCGTGTCGATGAAGAACGTAGCGAAATGCGACACTTGGTGTGAATTGCAGAATCCCGTGAACCATCGAGTCTTTGAATGCAAGTTGCGCTCGAGGCCATTAGGCCGAGAGCACGTCTGTTTGGGCGTCATGCCTTGTCTCACCCTTACCGTCAAGTACGTCGAACGTGCTACCGATGGCGGTGGACGTGGAGATTGACCTTCCGTGCTTTGCCTGTGCGGTCGGTTTAAGTGTATGTTGTCGCTAGGTCTACGCGCGGCGAGTGGTGTATCGAGTTAACACACGATGTCTCTAGCCGCGTTCGGGGGACCTACGGACGATGCAGCATGAACTGAAACCATTTTCGATGTATAACCTCGGA

>KT895596.1;tax=p:Streptophyta,c:Liliopsida,o:Asparagales,f:Amaryllidaceae,g:Allium,s:Allium_sativum;
CGGAAGGATCATTGTCGAGTTCCTTTTCGAACAGTTGTGAAATTGTGCTCATACCCGACGAGTACTACGTGTTTGTGCTATTAGTGCATGCGTTGTCTTGGCGGGTTCCCTTTTGCTGCCTTCGTGTTGCTTTATTTGAAGTGAAACGAAGAGCAGAAATAAGACACCGGCACAGTTTGTGCCAAGGACAGTTATTGTTGGAGTGCATTGCCATCGTTTTGATGTGCTTTGTGCTATTCTAGCGAGCATCTGAATGACTCCTGGCAATGGATATCTTGGCTCTCGTGTCGATGAAGAACGTAGCGAAATGCGACACTTGGTGTGAATTGCAGAATCCCGTGAACCATCGAGTCTTTGAATGCAAGTTGCGCACGAGGCCATTAGGTCGAGTGCACGTCTGTTTCGGCGTCATGTATAGCGTCATTCCAATCTCCCACATGCGATGAGTGTGGTTTGGGTKATGATGGGTATGGAGAATGACCTTCCGTGCTTTAATTGTATGGTAGGTTTAAGTGATTGTCGTTGCCAGGTATATGCGAGGCGAATGGTGTATCGAGTTAACACACGATNTCTCTAATCGCGTCCATGAGACCTAGGCATGACTTAGAACTAATCGAAACCGATTTCGACGTTTGCTTCAGTAGCAAGCTCGGACCATGACCTCAGATCAGACGGGGCG

>JN036697.1;tax=p:Streptophyta,c:Liliopsida,o:Asparagales,f:Amaryllidaceae,g:Allium,s:Allium_sativum;
TCGAGTTCCTTTTCGAACAGTTGTGAAATTGTGCTCATACCCGACGAGTACTACGTGTTTGTGCTATTAGTGCATGCGTTGTCTTGGCGGGTTCCCTTTTGCTGCCTTCGTGTTGCTTTATTTGAAGTGAAACGAAGAGCAGAAATAAGACACCGGCACAGTTTGTGCCAAGGACAGTTATTGTTGGAGTGCATTGCCATCGTTTTGATGTGCTTTGTGCTATTCTAGCGAGCATCTGAATGACTCCTGGCAATGGATATCTTGGCTCTCGTGTCGATGAAGAACGTAGCGAAATGCGACACTTGGTGTGAATTGCAGAATCCCGTGAACCATCGAGTCTTTGAATGCAATTTGCGCACGAGTCCCATAGGTCGAGTGCACGTCTGTTTGGGCGTCATGTATAGCGTCATTCCAATCTCCCTCATGCGACGAGTGCATTTTGGGTTATGATGGATATGGAGAATGACCTTCCGTGCTTTAATTGTATGGTAGGTTTAAGTGATTGTCGTTGCCAGTTATATGCGAGGCGAATGGTGTGTCGAGTTAACGCACGATGTCTCTAATCGCGTCCATGAGACCTAGGCATGACTTAGCACTAGCTAAAACCGATTTCGATGTTTGCTTTCGTAGCAGGCTCGGACCATGACCTCAGATCAGACGGGTGGACCCGCCG

>JN036698.1;tax=p:Streptophyta,c:Liliopsida,o:Asparagales,f:Amaryllidaceae,g:Allium,s:Allium_sativum;
TCGAGTTCCTTTTCGAACAGTTGTGAAATTGTGCTCATACCTGACGAGTACTACGTGTTTGTGCTATTAGTGCATGCGTTGTCTTGGCGGGTTCCCTTTTGCTGCCTTCGTGTTGCTTTATTTGAAGTGAAACGAAGAGCAGAAATAAGACACCGGCACAGTTTGTGCCAAGGACAGTTATTGTTGGAGTGCATTGCCATCGTTTTGATGTGCTTTGTGCTATTCTAGCGAGCATCTGAATGACTCCTGGCAATGGATATCTTGGCTCTCGTGTCGATGAAGAACGTACCGAAATGCGACACTTGGTGTGAATTGCAGAATCCCGGGAACCATCGAGTCTTTGAATGCAAGTTGCGCACGAGGCCATTAGGTCGAGTGCACGTCTGTTTGGGCGTCATGTATAGCGTCATTCCAATCTCCCTCATGCGACGAGTGCATTTTGGGTTATGATGGATATGGAGAATGACCTTCCGTGCTTTAATTGTATGGTAGGTTTAAGTGATTGTCGTTGCCAGTTATATGCGAGGCGAATGGTGTGTCGAGTTAACGCACGATGTCTCTAATCGCGTCCATGAGACCTAGGCATGACTTAGCACTAGCTAAAACCGATTTCGATGTTTGCTTTCGTAGCAGGCTCGGACCATGACCTCAGATCAGCCCAGGTCACCCGCTG

>JN036699.1;tax=p:Streptophyta,c:Liliopsida,o:Asparagales,f:Amaryllidaceae,g:Allium,s:Allium_sativum;
TCGAGTTCCTTTTCGAACAGTTGTGAAATTGTGCTCATACCCGACGAGTACTACGTGTTTGTGCTATTAGTGCATGCGTTGTCTTGGCGGGTTCCCTTTTGCTGCCTTCGTGTTGCTTTATTTGAAGTGAAACGAAGAGCAGAAATAAGACACCGGCACAGTTTGTGCCAAGGACAGTTATTGTTGGAGTGCATTGCCATCGTTTTGATGTGCTTTGTGCTATTCTAGCGAGCATCTGAATGACTCCTGGCAATGGATATCTTGGCTCTCGTGTCGATGAAGAACGTAGCGAAATGCGACACTTGGTGTGAATTGCAGAATCCCGTGAACCATCGAGTCTTTGAATGCAAGTTGCGCCCGAGGCCATTTGGTCGAGTGCACGTCTGTTTGGGCGTCATGTATAGCGTCATTCCAATCTCCCTCATGCGACGAGTGCATTTTGGGTTATGATGGATATGGTGAATGACCTTCCGTGCTTTAATTGTATGGTAGGCTTAAGTGATTGTCGTTGCCAGTTATATGCGAGGCGAATGGTGTGTCGAGTTAACGCACGATGTCTCTAATCGCGTCCATGAGACCTAGGCATGACTTAGCACTAGCTAAAACCGATTTCGATGTTTGCTTTCGTAGCGGGCTCGGACCATGACCTCAGATCAGATTCACCTACCGAAAG

>KU145491.1;tax=p:Streptophyta,c:Liliopsida,o:Asparagales,f:Amaryllidaceae,g:Allium,s:Allium_sativum;
TAGGGGAACCTGGGGAAGGATCATTGGTGAGTTCCTTTTTGAACAGTTGTGAAATTGTGCTCATACCCGACGAGTACTACGTGTTTGTGCTATTAGTGCATGCGTTGTCTTGGCGGGTTCCCTTTTGCTGCCTTCGTGTTGCTTTATTTGAAGTGAAACGAAGAGCAGAAATAAGACACCGGCACAGTTTGTGCCAAGGACAGTTATTGTTGGAGTGCATTGCCATCGTTTTGATGTGCTTTGTGCTATTCTAGCGAGCATCTGAATGACTCCTGGCAATGGATATCTTGGCTCTCGTGTCGATGAAGAACGTAGCGAAATGCGACACTTGGTGTGAATTGCAGAATCCCGTGAACCATCGAGTCTTTGAATGCAAGTTGCGCACGAGGCCATTAGGTCGAGTGCACGTCTGTTTGGGCGTCATGTCTTGCGTCATTCTAGCCATCCATCTACTCTCTGTGGGTGATGGGGGATGTGGAGATTGACCTTCCGTGCTTTAATTGTACGGTTGGTTTAAGTGAATGTTGTCGTTAGGTCTACGCGCGGCGAATGGTGTATCGCGTTAACACACGATGTCTCTAACTGCGGCCAGGAGTCCTATGCACGGCGTAATAGTAGACTGAAACCATTTACGATGTTTGCCTAAGTTTGCAAGCACGGAACATGACCTC

>KU176880.1;tax=p:Streptophyta,c:Liliopsida,o:Asparagales,f:Amaryllidaceae,g:Allium,s:Allium_sativum;
CCTACGGATGGATCATTGTCGAGTTCCTTTTCGAACAGTTGTGAAATTGTGCTCATACCCGACGAGTACTACGTGTTTGTGCTATTAGTGCATGCGTTGTCTTGGCGGGTTCCCTTTTGCTGCCTTCGTGTTGCTTTATTTGAAGTGAAACGAAGAGCAGAAATAAGACACCGGCACAGTTTGTGCCAAGGACAGTTATTGTTGGAGTGCATTGCCATCGTTTTGATGTGCTTTGTGCTATTCTAGCGAGCATCTGAATGACTCCTGGCAATGGATATCTTGGCTCTCGTGTCGATGAAGAACGTAGCGAAATGCGACACTTGGTGTGAATTGCAGAATCCCGTGAACCATCGAGTCTTTGAATGCAAGTTGCGCACGAGGCCATTAGGTCGAGTGCACGTCTGTTTGGGCGTCATGTTTTCGACGCTTCGTCGTTGCCCCCTCGGGGGGTGGGGGCGAACGCGGAGGATGGCCCCCCGTGTCGGAAAGGTGCGGTTGGCCGAAGAGCGGGCTGTCGGTGGTTCTCGAACACGACGCGTGGTGGATGCCTTGTGCGAGCCGTACGTCGTGCCTTCGGAACCCGGGCGAGGCCTCGAGGACCCAAGTCGTGGTGCGAGTCGATGCCACGGACCGCGACCCCAGGTC

>MT023515.1;tax=p:Streptophyta,c:Magnoliopsida,o:Asparagales,f:Amaryllidaceae,g:Allium,s:Allium_sativum;
TCGAGTTCCTTTTCGAACAGTTGTGAAATTGTGCTCATACCCGACGAGTACTACGTGTTTGTGCTATTAGTGCATGCGTTGTCTTGGCGGGTTCCCTTTTGCTGCCTTCGTGTTGCTTTATTTGAAGTGAAACGAAGAGCAGAAATAAGACACCGGCACAGTTTGTGCCAAGGACAGTTATTGTTGGAGTGCATTGCCATCGTTTTGATGTGCTTTGTGCTATTCTAGCGAGCATCTGAACGACTCTCGGCAACGGATATCTCGGCTCTTGCATCGATGAAGAATGTAGCGAAATGCGATACTTGGTGTGAATTGCAGAATCCCGTGAACCATCGAGTCTTTGAATGCAAGTTGCGCCCGAGGCCATTAGGTCGAGGGCACGTCTGCCTGGGCGTCACACATAGCGTCATTCCAATCTCCCTCATGCGACGAGTGCATTTTGGGTTATGATGGATATGGAGAATGACCTTCCGTGCTTTAATTGTATGGTAGGTTTAAGTGATTGTCGTTGCCAGTTATATGCGAGGCGAATGGTGTGTCGAGTTAACGCACGATGTCTCTAATCGCGTCCATGAGACCTAGGCATGACTTAGCACTAGCTAAAACCGATTTCGATGTTTGCTTTCGTAGCAGGCTCGGACC

>KF769493.1;tax=p:Streptophyta,c:Liliopsida,o:Asparagales,f:Amaryllidaceae,g:Allium,s:Allium_sativum;
GCTCATACCCGACGAGTACTACGTGTTTGTGCTATTAGTGCATGCGTTGTCTTGGCGGGTTCCCTTTTGCTGCCTTCGTGTTGCTTTATTTGAAGTGAAACGAAGAGCAGAAATAAGACACCGGCACAGTTTGTGCCAAGGACAGTTATTGTTGGAGTGCATTGCCATCGTTTTGATGTGCTTTGTGCTATTCTAGCGAGCATCTGAATGACTCCTGGCAATGGATATCTTGGCTCTCGTGTCGATGAAAAACGTAGCGAAATGCGACACTTGGTGTGAATTGCAAAATCCCGTGAACCATCGAGTCTTTGAATGCAAGTTGCGCACGAGGCCATTAGGTCGAGTGCACGTCTGTTTGGGCGTCATGTATAGCGTCATTCCAATCTCCCTCATGCGACAAGAGCATTTTGGGTTATGATGGATATGGAGAATGACCTTCCGTGCTTTAATTGTATGGTAGGTTTAATTGATTGTCGTTGCCAGTTATATGCGAGGCGAATGGTGTGTCGAGTTAACGCACGATGTCTCTAATCGCGTCCATGAGACCTACGCATGACTTAGCACTACCTAAAACCAAATTTCGATGTTTGCTTTCGTAGCAGGCTCGGACCATGACCTCACATCAAAGAG

>KF769491.1;tax=p:Streptophyta,c:Liliopsida,o:Asparagales,f:Amaryllidaceae,g:Allium,s:Allium_sativum;
AATTGTGCTCATACCGCACGAGTACGACGTGTTTGTGCTATTAGTGCATGCGTTGTCTTGGCGGGTTCCCTTTTGCTGCCTTCGTGTTGCTTTATTTGAAGTGAAACGAAGAGCAGAAATAAGACACCGGCACAGTTTGTGCCAAGGACAGTTATTGTTGGAGTGCATTGCCATCGTTTTGATGTGCTTTGTGCTATTCTAGCGAGCATCTGAATGACTCCTGGCAATGGATATCTTGGCTCTCGTGTCGATGAAGAACGTAGCGGCATTGCGACACTTGGTGTGAATTGCAGAATCCCGTGAACCATCGAGTCTTTGAATGCAAGTTGCGCACGAGGCCATTAGGTCGAGTGCACGTCTGTTTGGGCGTCATGTATAGCGTCATTCCAATCTCCCTCATGCGACGAGTGCATTTTGGGTTATGATGGATATGGAGAATGACCTTCCGTGCTTTAATTGTATGGTAGGTTTAAGTGATTGTCGTTGCCAGTTATATGCGAGGCGAATGGTGTGTCGAGTTAACGCACGATGTCTCTAATCGCGTCCATGAGACCTAGGCATGACTTAGCACTAGCTAAAACCGATTTCGATGTAAGCTTTCGTAGCAGGCTCGTG

>KU145490.1;tax=p:Streptophyta,c:Liliopsida,o:Asparagales,f:Amaryllidaceae,g:Allium,s:Allium_schoenoprasum;
CCTGCGGAAGGATCATTGTAGATTTTCCTTTTCGAACAACTGCGAAATTGTTCTCATACCCATCGAGAACTACGTACTTGTGCGTTAGCACTTGCGTTTTTTTAGACGGGTTTCATTTGCTGCCTTCATCTTGCTTCAATTGAAGTAAGATGTAGTGCAGAAATAAGAAACCGGCACGGTTCGTGCCAAGGACAGTTGTTGTTGGAGAACTTGCCATCATTTTGATGTGCTTTTGTTATTCCAGTGAGCGTCTGAATGACTCCTGGCAATGGATATCTTGGCTCTCGTGTCGATGAAGAACGTAGCGAAATGCGACACTTGGTGTGAATTGCAGAATCCCGTGAACCATCGAGTCTTTGAATGCAAGTTGCGCTCGAGGCCATTAGGTTGAGAGCACGTCTGTTTGGGCGTCATGCATAGCGTCATTCCAATCTCCCTCATGCGACGAGTGCATTTTGGGTTATGATGGATATGGAGAATGACCTTCCGTGCTTTAATTGTATGGTAGGTTTAAGTGATTGTCGTTGCCAGTTATATGCGAGGCGAATGGTGTGTCGAGTTAACGCACGATGTCTCTAATCGCGTCCATGAGACCTAGGCATGACTTAGCACTAGCTAAAACCGATTTCGATGTTTGCTTTCGTAGCAGGCTCGGACCATGACCTCAGATCAGACGGC

>AB477109.1;tax=p:Streptophyta,c:Liliopsida,o:Asparagales,f:Amaryllidaceae,g:Allium,s:Allium_schoenoprasum;
TAGATTTCCTTTTCGAACAACTGCGAAATTGTTCTCATACCCATCGAGAACTACGTACTTGTGCGTTAGCACTTGCGTTTTTTTAGACGGGTTTCACTTGCTGCCTTCATCTTGCTTCAATTGAAGTAAGATGCAGTGCAGAAATAAGAAACCGGCACGGTTCGTGCCAAGGACAGTTGTTGTTGGAGAACATGCCATCATTTTGATGTGCTTTTGTTATTCCAGTGAGCGTCTGAATGACTCCTGGCAATGGATATCTTGGCTCTTGTGTCGATGAAGAACGTAGCGAAATGCGACACTTGGTGTGAATTGCAGAATCCCGTGAACCATCGAGTCTTTGAATGCAAGTTGCGCTCGAGGCCATTAGGTTGAGAGCACGTCTGTTTGGGCGTCATGCCTTGCGTCATTCTAGCCATCCATCTACAATATACTCACTGTGGGTGATGGGGTATGTGGAGATTGACCTTCCGTGCTTTAATTGTACGGTTGGTTTAAGTGAATGTTGTCGTTAGGTCTACGCGCGGCGAATGGTGTATCGCGTTAACACACGATGTCTCTAACTGCGGCCTGGAGTCCTACGCACGGCATAATAGTAACTGAAACCATTTACGATGTTTGCCTAAGTTGCAAGCACGGAAC

>AJ412717.1;tax=p:Streptophyta,c:Liliopsida,o:Asparagales,f:Amaryllidaceae,g:Allium,s:Allium_sphaerocephalon;
TAGATTTCCTTTTCAAACGGTTGTGAAATTGTGCTCATACCCGACGAGTACTACGTGTTTGTGCTGTTAGTGCATGCGTTGTCTTGGCGGGTTCTCCTTTGCTGCCTTTGTGTTTTTCTTTATTCAAAGTGAAACAAAGAGGAGAAATAGGACACCGGGACAGTTTGTGGCAAGGATAGTTAGTGTTAGAGTGCAGTGCCAGCGGTTTGAGGTGCTTTGTGCTAGTGCTAGCGAGCGTCTGAATGACTCCTGGCAATGGATATCTTGGCTCTCGTGTCGATGAAGAACGTAGCGAAATGCGACACTTGGTGTGAATTGCAGAATCCCGTGAACCATCGAGTCTTTGAATGCAAGTTGCGCATGAGGCCATTAGGTCGAGTGCACGTCTGTTTGGGCGTCATGTATAGCGTCATTCCAATCCCCCAAAATGCGATGAGTGCAGTCTGGGTGACGATGGATATGGAGAATGACCTTCCGTGCTTTAATTGTACGGTAGGTTTAAGTAACTGTCATTGCTAGGTATATGCGAGGCGAATGGTGTGTCGAGTTAACCCACGATGTCTCTAATTGCATCCATGAGATCTAGTCATGACTTACCACTAATTGAAACCGATTTCGATGTTTGCTTTGGTAGCAAGCTCGGACC

>KC119704.1;tax=p:Streptophyta,c:Liliopsida,o:Asparagales,f:Amaryllidaceae,g:Allium,s:Allium_tricoccum;
TCGAGTCCCTTTTTGAAAGATTGAGAAGTTATAGCCATGCCCATCTAGAACAAGGCGGTTGTGCTGTGTACACTTTGACCTTTCGGATGGGTTCCCTCTACTGCATTCGCCCTGCTTTCTTTGAAGAAAGAAGGAGAGGGGAAATAACAGAACGGCACGATTTGTGCCAAGGACGGCTGCTGCTGGAGTGCATCGCCTTATTTTGGTTGTACAGTGTGCTACTCTACAAGCGTGAGCGTATGAATGACTCTCGGCAATGGATATCTTGGCTCTCGTGTCGATGAAGAACGTAGCGAAATGCGACACTTGGTGTGAATTGCAGAATCCCGTGAACCATCGAGTCTTTGAATGCAAGTTGCGCTCGAAACCTTTAGGTCGAGAGCACGTCTGCTTGGGCGTCATGCTTTGCGTCATTCTAAACATCAACCTACCTTAAATAAAAGTGTGGGTAACGGTGGATGTGGAGATTGGCCTTCCGTGCTCTTGATGTGCGGTTGGTTTAAGAGACCGTCGTCGTTAGGATTGCACGCGGCGAATGTTGATCGAGTTCATGCACGAAGTCTCCAACTGCGTACATGAGTCCTAACCATGATGTATAATAATTGAAACCATTATCGATGTTTGCACTATTCGCAAGCACGAACCATGACCTCAGATCATG

>LN897699.1;tax=p:Streptophyta,c:Liliopsida,o:Asparagales,f:Amaryllidaceae,g:Allium,s:Allium_tricoccum;
AAGATTGAGAAGATATAGCCATGCCCATTTAGAACAAGGCAGTTGTGCTGCGTGCACTTTGACCTTTCGGATGGGTTCCCTCTGCTGCATTCACCCTACTTTCTTTGAAGCAAAGAAGGAGAGGGGGAAATACGAGAACGGCACGATTTGTGCCAAGGACAGCTGCTGTTGGAGTGCATCGCCTTTTTTTGGTTGTACAGTGTGCTACACTACAAGCGTGAGCGTAAGAATGACTCTCGGCAATGGATATCTCGGCTCTCGTGTCGATGAAGAACGTAGCGAAATGCGACACTTGGTGTGAATTGCAGAATCCCGTGAACCATCGAGTCTCTGAATGCAAGTTGCGCTTGAGACCTTTAGGTCGAGAGCACGTCTGCTTGGGCGTCATGCCTTGCGTCATTCTAAACATCAACCTACCTTAAATAAAAGTGTGGGTAACGGTGGATGTGGAGATTGGCCCTCCGTGCTCTTGATGTGCGGTTGGTTTAAGAGACGGTCGTCGTTAGGATTGCATGCGGCGAATGTTGATCGAGTTCATGCACGAAGTCTCCAGCTGCGTACATGAGTCCTAACCATGATGTATAATAATTGAAACCATTAACAATGTTTGCACTATTCGCAAGCATGGACC

>LN897693.1;tax=p:Streptophyta,c:Liliopsida,o:Asparagales,f:Amaryllidaceae,g:Allium,s:Allium_tricoccum;
TTTTCAGCAAGATCAGTTGTGCTGTGTGCACTTTGACTTTTCGGATGGGTTCCCTCTGCTGCATTCACCCTACTTTCTTTGAAGCAAAGAAGGAGAGGGGAAATACGAGAACGGCACGATTTGTGCCAAGGACAGCTGCTGTTGGAGTGCATCGCCTTTTTTTGGTTGTACAGTGTGCTACACTACAAGCGTGAGCGTATGAATGACTCTCGGCAATGGATATCTTGGCTCTCGTGTCGATGAAGAACGTAGCGAAATGCGACACTTGGTGTGAATTGCAGAATCCCGTGAACCATCGAGTCTTTGAATGCAAGTTGCGCTTGAGACCTTTAGGTCGAGAGCACGTCTGCTTGGGCGTCATGCCTTGTGTCATTCGAAACATCAACCTACCTTAAATAAAAGTGTGGGTAACGGTGGATGTGGAGATTGGCCCTCCGTGCTCTTGATGTGCGGTTGGTTTAAGAGACGGTCGTCGTTAGGATTGCATGCGGCGAATGTTGATCGAGTTCATGCACGAAGTCTCCAGCTGCGTACATGAGTCCTAACCATGATGTATAATAATTGAAACCATTAACAATGTTTGCACTATTCGCAAGCATGGACC

>LN897694.1;tax=p:Streptophyta,c:Liliopsida,o:Asparagales,f:Amaryllidaceae,g:Allium,s:Allium_tricoccum;
GCTCGNGTTTTTCAGCAAGACTTTTCGGATGGGTTTCCTCTGCTGCATTCACCCTACTTTCTTTGAAGCAAAGAAGGAGAGGGGAAATACGAGAACGGCACGATTTGTGCCAAGGACAGCTGCTGTTGGAGTGCATCGCCTTTTTTTGGTTGTACAGTGTGCTACACTACAAGCGTGAGCGTATGAATGACTCTCGGCAATGGATATCTTGGCTCTCGTGTCGATGAAGAACGTAGCGAAATGCGACACTTGGTGTGAATTGCAGAATCCCGTGAACCATCGAGTCTTTGAATGCAAGTTGCGCTTGAGACCTTTAGGTCGAGAGCACGTCTGCTTGGGCGTCATGCCTTGCGTCATTCTAAACATCAACCTACCTTAAATAAAAGTGTGGGTAACGGTGGATGTGGAGATTGGCCCTCCGTGCTCTTGATGTGCGGTTGGTTTAAGAGACGGTCGTCGTTAGGATTGCATGCGGCGAATGTTGATCGAGTTCATGCACGAAGTCTCCAGCTGCGTACATGAGTCCTAACCATGATGTATAATAATTGAAACCATTAACAATGTTTGCACTATTCGCAAGCATGGACC

>LN897702.1;tax=p:Streptophyta,c:Liliopsida,o:Asparagales,f:Amaryllidaceae,g:Allium,s:Allium_tricoccum;
GATGGGTTTCCTCTGCTGCATTCACCCTGCTTTCTTTGAAGAAAGAAGGAGAGGGGAAATACGAGAACGGCACGATTGTGCCAAGGACAGCTGCTGTTGGAGTGCATCGCCTTAATTTGGTTGTACTGTGTGCTACACTACAAGCGGGAGCATATGAATGACTCTCGGCAATGGATATCTTGGCTCTCGTTTCGATGAAGAACGTAGCGAAATGCGACACTTGGTGTGAATTGCAGAATCCCGTGAACCATCGAGTCTTTGAATGCAAGTTGCGCTTGAGACCTTTAGGTCGAGGGCACGTCTGCCTGGGCGTCATGCCTTGCGTCATTCTAAACATCAACCCACCTTAAATAAAATTGTGGGTAACGGTGGATGTGGAGATTGGCCCTCCGTGCTTTTGATGTGCGGTTGGTTTAAGTGACGGTCGTCGCTAGGATTGCACGCGGCGAATGTTGATCGAGTTCATGCACGAAGTCTTCAGCTGCGTACATGAGTCCTAACCATGATGTATTATAATTGAAACCATTATCAATGTTTGCACTATTCGCAAGCATGGACC

>KT781692.1;tax=p:Streptophyta,c:Liliopsida,o:Asparagales,f:Amaryllidaceae,g:Allium,s:Allium_tuberosum;
CCCATCGAGAACAAGGCAGTAATGCTATAAATATTGTATTGTTTAGAAGGGTTTCCCTTTGCTACCTTCTTCTTGCTTCACTTGAAGCAAGAAGGAGAGTAGAAATAAGATATCGGCACGGCTTGTGCCAAGGACAGCTGTTGTTGGAGTGCACTGTCGTCTTTATTGATGTGCAGTGTGCATTTTTACAAGCGTGAGCGTCTGAATGACTCCTGGCAATGGATATCTTGGCTCTCGTGTCGATGAAGAACGTAGCGAAATGCGACACTTGGTGTGAATTGCAGAATCCCGTGAATCATCGAGTCTTTGAATGCAAGTTGCGCTCGAGGCCATTAGGTCGAGAGCACGTCTGCTTGGGCGTCATGCCTTGCGTCATTCTAACCACCCACCTACGGTAAACTTACACTGTGAGTGATGGCGGATGTGGAGATTGACCCTCCGTGCCTTAATTGTGCGGTTGGTTTAAGTGAATGTTGTCGTTAGGTCTACGCGCGGCGAATGGTGTATCGAGTTAACACACGATGTCTCTAACTGCGTCCAGGAGTCCTACGCACGATGTAACACTAACTGAAACCAATTTCGACGTTTGCCTTAGTTGCAAGCTCGGA

>KP221827.1;tax=p:Streptophyta,c:Liliopsida,o:Asparagales,f:Amaryllidaceae,g:Allium,s:Allium_vineale;
TAGAGTTCCTTTTCGAACCGTTGTGAAATTGTGCTAATACTCGACGAGTACCACGTGTTTGTGCTGTTAGTGCATGCGTTGTCTTGGCGGGTTCCCTTTTGCTGCCTTCGTGTTGCTTTATTTGAAGTGTAACGAAGAGCAGAAATAAGACACCGGCACAGTTTGTGCCAAGGACTGTTATTGTTGGAGTGCATTGCCATTGTTTTGATGTGCTTTGTGCTATTCTAGCGAGCGTCTGAATGACTCCTGGCAATGGATATCTTGGCTCTCGTGTCGATGAAGAACGTAGCGAAATGCGACACTTGGTGTGAATTGCAGAATCCCGTGAACCATCGAGTCTTTGAATGCAAGTTGCGCACGAGGCCATTAGGTCGAGTGCACGTCTGTTTGGGCGTCATGTAAAGCGTCATTCCAATCTCCCACAGGCATCGAATCCAGTTTGGGTGAAGGTGGATATGGAGAATGACCTTCCGTGCTTTTACGGTAGGTTTAAGTGATTGTCGTTGCCAAGGTATATGCGAGGCGAATGGTGTGTCGAGTTAACGCACGATGTATGTAATCGCGTCCGTGAGACCTAGGCATGATGTGACAAATAAACGGAACCATTGTCGATGTTTGCTTTGATAGCAAGCTTGGACCATGACCTCAGATCAGAGCGAGCGAT

>MK776885.1;tax=p:Streptophyta,c:Magnoliopsida,o:Asparagales,f:Amaryllidaceae,g:Allium,s:Allium_vineale;
TAGAGTTCCTTTTCGAACCGTTGTGAAATTGTGCTCATACTCGACGAGTACTGCGTGTTTGTGCTGTTAGTGCATGCGTTGTCTTGGCGGGTTCCCTTTTGCTGCCTTCGTGTTGCTTTATTTGAAGTGTAACGAAGTGCAGAAATAAGACACCGGCACAGTTTGTGCCAAGGACTGTTATTGTTGGAGTGCATTGCCATTATTTTGATGTGCTTTGTGCTATTCTAGCGAGCGTTTGAACGACTCTCGGCAACGGATATCTCGGCTCTTGCATCGATGAAGAATGTAGCGAAATGCGATACTTGGTGTGAATTGCAGAATCCCGTGAACCATCGAGTCTTTGAATGCAAGTTGCGCCCGAGGCCATTAGGTCGAGGGCACGTCTGCCTGGGCGTCACACAAAGCGTCATTCCAATCTCCCACACGCAACGAGTTCAGTTCGGGTGAAGATGGATATGGAGAATGACCTTCCGTGCTTTTACGGTAGGTTTAAGTGATTGTCGTTGCCAAGGTATATGCGAGGCGAATGGTGTGTCGAGTTAACGCACGATGTCTCTAATCGCGTCCGTGAGACCTAGGCATGACGTGACCAATAATTGAAACCATTGTCGATGTTTGCTTTGGTAGCAAGCTCGGACC

>MH325939.1;tax=p:Streptophyta,c:Magnoliopsida,o:Asparagales,f:Amaryllidaceae,g:Allium,s:Allium_vineale;
TTGTGAAATTGTGCTAATACTCGACGAGTACCACGTGTTTGTGCTGTTAGTGCATGCGTTGTCTTGGCGGGTTCCCTTTTGCTGCCTTCGTGTTGCTTTATTTGAAGTGTAACGAAGAGCAGAAATAAGACACCGGCACAGTTTGTGCCAAGGACTGTTATTGTTGGAGTGCATTGCCATTGTTTTGATGTGCTTTGTGCTATTCTAGCGAGCGTCTGAACGACTCTCGGCAACGGATATCTCGGCTCTTGCATCGATGAAGAATGTAGCGAAATGCGATACTTGGTGTGAATTGCAGAATCCCGTGAACCATCGAGTCTTTGAATGCAAGTTGCGCCCGAGGCCATTAGGTCGAGGGCACGTCTGCCTGGGCGTCACACATAGCGTCATTCCAATCTCCCACAGGCATCGAATCAATTTGGGTGAAGATGGATATGGAGAATGACCTTCCGTGCCTTTACGGTAGGTTTAAGTGATTGTCGTTGCCAAGGTATATGCAGGCGAATGGTGTGTCGAGTAACCACGATGTCTCTAATCCGGTCCGTGAACCTAGCATAATTAGCAAAAACCGAACCATTTCCA

>GQ870163.1;tax=p:Streptophyta,c:Liliopsida,o:Poales,f:Poaceae,g:Alloteropsis,s:Alloteropsis_cimicina;
CGTGAACATGTCATCCATGTCGTCAGGCCTTGGCCTGGCTATGGCCCCTCAACTTTGTTAAGGAAGGGAGGGGCCAAACAAGAACCCACGGCGCCAAAGGCGTCAAGGAACACTGATATTGCCTTGCTCGGGGCCATGGTCGGCTTGCTGGCTGTGCCCTGTGCAGCGATGCTATATTAATCCACACGACTCTCGGCAACGGATATCTCGGCTCTCGCATCGATGAAGAACGTAGCAAAATGCGATACCTGGTGTGAATTGCAGAATCCCGTGAACCATCGAGTTTTTGAACGCAAGTTGCGCCCGAGGCCTTCTGGTTGAGGGCACGCCTGCCTGGGCGTCACGCCAAAAGACACTCCCAATCACACTTCGTGTTCGGGATGTGGTGTTTGGCCTCCCGTGTCGCAAGGTGCGGTGGGCCGAAGTTGGGGCTGCCGGCATATTGTGTCGGGCACCGCACGTGGTGGGCGACTCCATGTTGTTCTCGGTGTAGTGCTCCGATACGCAGCTAGCATATTGG

>AY352327.1;tax=p:Streptophyta,c:NA,o:Fagales,f:Betulaceae,g:Alnus,s:Alnus_incana;
TCGAAACCTGCCCAGCAGAACGACCCGCGAACCTGTCACAACAACTGGGGGCGGGGGGCGATCTCGCNCCCCGCCCTCCAACGGNAGGGAGACACTCGTGCNTTCCTGCCGAACAACGTACCCCNGNGCGGTCTGCGCCAAGGAACATGAACNAAAGAATGCCTCCGGTCGCCTCGNAAACGCTGCGCGCACCGGAGGCGAATCTTGTCTAGAACCATAACGACTCTCGGCAACGGATATCTCGGCTCTCGCATCGATGAAGAACGTAGCGAAATGCGATACTTGGTGTGAATTGCAGAATCCCGCGAATCATNGAGTCTTTGAACGCAAGTTGCGCCNGAAGCCACCTGGCCGAGGGCACGTCTGCCTGGGTGTCACGCATCGTTGCCCCCAACCCCATCGCCCTGCAAAGAGGCGGTGGGGGCATGCGGGGCGGACATTGGCCTCCCGTGGGNTGATGCNTGCGGNTGGCCTAAAAACGAGTCNTCGGNGACGATCGCCACGACAATCGGTGGTTGACAAACCTTCGTGACCCGTCGTGCGCGCATNGCCGCTCAACGCGTGCTNTTTTGACCCTGTCGGGTTGCGCTNGNGACGCTTCCAACGCG

>AJ251679.1;tax=p:Streptophyta,c:NA,o:Fagales,f:Betulaceae,g:Alnus,s:Alnus_maritima;
TTGAAACCTGCCCAGCAGAACGACCCGCGAACTTGTCACAATCGCCCCTGCCCTCGAACCGCAAGTAGACACTCGTGCTTTCCTGCCGAACAACGTGCGCTGGCACGGTTTGCGCCAAGGAACATGAACAAAAGAGTGCCTTCGATCGCCTCGAAAACACTGCGTGCGCTGGAGGAGAATCTTGTCTAGAACAATAACAACTCTCAGCAACAAATATCTCGGCTCTCGCATCGATGAAGATCATAGCGAAATGCGATACTTGGTGTGAATTGTAGAATCTCGTGAATCATTGAGTCTTTGAACGCAAGTTGTGCTCGAAGCCACTTGGCCGAGGGCACGTTTGCCTGGGTGTCACGCATCATTGCCTCCAACCCCATTGCCCTGCAAAGAGGCGATGGGGGCATGCGGGGTAGACATTAGCCTCCCGTGGGCTGATGCCTGTAGCTAGCCTTAAAACGAGTCCTCAGCGATGAGCGCCACGACAATCGGTGGTTGACAAACCCTCGTGACTCGTGGTGCGCTCATCGTTGCACAATGTATGCTCTTTCGACCCAGTCGTGTCGCGCTCGCGACGCTTCCA

>FJ821783.1;tax=p:Streptophyta,c:Liliopsida,o:Poales,f:Poaceae,g:Alopecurus,s:Alopecurus_aequalis;
TCGTGACCCTGACCAAAACAGACCGCGCACGCGTTATCTAACTTGCCGGTGGCGGCACTGTCCGTCGCTTGGCCAAAGTCCTCGATAACCTTCTCTTCTCGGAGAGGGGGCCTCGGGGTAAAAGAACCCACGGCGCCGAAGGCGTCAAGGAACACTGTGCCTAACTCAGGGATGCGGCTGGCTTGCTAGCCGCCCCTCGTGTTGCAATGCTATTTAATCCACATGACTCTCGGCAACGGATATCTCGGCTCTCGCATCGATGAAGAACGTAGCGAAATGCGATACCTGGTGTGAATTGCAGAATCCCGCGAACCATCGAGTCTTTGAACGCAAGTTGCGCCCGAGGCCACCTGGCTGAGGGCACGCCTGCCTGGGCGTCACGCCAAATACGCTCCCACATACCCCTCATCGGGCAGTGGGATGCGGCATGTGGCCCCCCGTCACGCAAGAGGCGGTGGGCCGAAGATGCGGCTGCTGGCGTATCGTGTCGGACACAGCGCGTGGTGGGCGACCTCGCTTTACTTACCGCAGTGCATCCGGCACGTAGCCGACGTGTTGGCCTCAATTGACCCTATAACCCGGAGTGCATGACGCTTCGACC

>LR588246.1;tax=p:Streptophyta,c:Magnoliopsida,o:Poales,f:Poaceae,g:Alopecurus,s:Alopecurus_aequalis;
TCGTGACCCTGACCAAAACAGACCGCGCACGCGTTATCTAACTTGCCGGTGGCGGCACTGTCCGTCGCTTGGCCAAAGTCCTCGATAACCTTCTCTTCTCGGAGAGGGGGCCTCGGGGTAAAAGAACCCACGGCGCCGAAGGCGTCAAGGAACACTGTGCCTAACTCGGGGATGCGGCTGGCTTGCTAGCCGCCCCTCGTGTTGCAATGCTATTTAATCCACACGACTCTCGGCAACGGATATCTCGGCTCTTGCATCGATGAAGAATGTAGCGAAATGCGATACTTGGTGTGAATTGCAGAATCCCGTGAACCATCGAGTCTTTGAATGCAAGTTGCGCCCGAGGCCATTAGGTCGAGGGCACGTCTGCCTGGGCGTCACACCAAATACGCTCCCACATACCCCTCATCGGGCAGTGGGATGCGGCATGTGGCCCCCCGTCACGCAAGAGGCGGTGGGCCGAAGATGCGGCTGCCGGCGTATCGTGTCGGACACAGCGCGTGGTGGGCGACCTCGCTTTACTTACCGCAGTGCATCCGGCACGTAGCCGACGTGTTGGCCTCAATTGACCCTATAAACGGAGTGCATGACGCTTCGA

>KP295973.1;tax=p:Streptophyta,c:Liliopsida,o:Poales,f:Poaceae,g:Alopecurus,s:Alopecurus_arundinaceus;
GTGACCCTGACCAAAACAGACCGCGCACGCGTTATCTACCTTGCCGGSGGCGGCACTGTCCGTCGCTTKGCCAAACTCCTCGATAACCTCCTCTCTTCGGAGCGGCGGCTCGGGGTAAAAGAACCCACGGCGCCGTTGGCGTCAAGGAACACTGTGCCTAATTGGGGACGCGGCTGGCTTGCTAGCCGCCCCCCGTGTTGCAATGCTATTTAATCCACACGACTCTCGGCAACGGATATCTCGGCTCTCGCATCGATGAAGAACGTAGCGAAATGCGATACCTGGTGTGAATTGCAGAATCCCGCGAACCATCGAGTCTTTGAACGCAAGTTGCGCCCGAGGCCACCTGGCCGAGGGCACGCCTGCCTGGGCGTCACGCCAAATACGCTCCCACACCCCTCATCGGGCCCAGGATGCGGCATATGGCCCCCCGTCACGCAAGAGGCGGTGGGCCGAAGATGCGGCTGCCGGCGTATCGTGCCGGACACAGCGCGTGGTGGGCGACCTCGCTTTACTTACCGCAGTGCATCCGGCATGTAGCCGACGTGATGGCCTTGATTGAMCYAATAAACGGAGCGCATGACGCTTCGACCGCGACCCCAG

>KM523750.1;tax=p:Streptophyta,c:Liliopsida,o:Poales,f:Poaceae,g:Alopecurus,s:Alopecurus_arundinaceus;
TCGTGACCCTGACCAAAACCGACCGCGCACGCGTTATCTACCTTGCCATCGGCGGCACTGTCCGTCGCTTGGCCAAAGTCCTCGATAACCTCCTCTCTTCGGAGCGGGGGCTCGGGGTAAAAGAACCCACGGCGCCTAAGGCGTCAAGGAACACTGTGCCTAACTCGGGGATGCGGCTGGCTTGCTAGCCGCCCCTCGTGTTGCAATGCTATTTAATCCACACGACTCTCGGCAACGGATATCTCGGCTCTCGCATCGATGAAGAACGTAGCGAAATGCGATACCTGGTGTGAATTGCAGAATCCCGCGAACCATCGAGTCTTTGAACGCAAGTTGCGCCCGAGGCCTCCTGGCCGAGGGCACGCCTGCCTGGGCGTCACGCCAAATACGCTCCCACACCCCTCATCGGGCAGTGGGATGCGGCATATGGCCCCCCGTCACGCAAGAGGCGGTGGGCCGAAGATGCGGCTGCCGGCGTATCGTGCCGGACACAGCGCGTGGTGGGCGACCTCGCTTTACTTACCGCAGTGCATCCGGCATGTAGCCGACGTTATGGCCTTGATTGACCCTATAAACGGAGCGCATGACGCTTC

>KM523759.1;tax=p:Streptophyta,c:Liliopsida,o:Poales,f:Poaceae,g:Alopecurus,s:Alopecurus_myosuroides;
TCGTGACCCTGACCAAAATAGACCGTGCACGCGTTATCTACATTGTCCGGCGGCGGCACTGTTCGTCGCTTGGCCAAAATCCTTGATAACCTCCTCTCCTAGGAGCGGGGGCTCGGGGTAAAAGAACCCACGGCGCCTAAGGCGTCAAGGAACACTGTGCCTAACTTGGGGACGCGGCTGGCTTGCTAGCTGCCCCCCGTGTTGCAATGCTATTTAATCCACACGACTCTCGGCAACGGATATCTCGGCTCTCGCATCGATGAAGAACGTAGCGAAATGCGATACCTGGTGTGAATTGCAGAATCCCGCGAACCATCGAGTCTTTGAACGCAAGTTGCGCCCGAGGCCACTTGGCTGAGGGCACGCCTGCCTGGGCGTCACGCCAAATACGCTCCCACGTCCTCATTAGGCACTGAGATGCGGCATGTGGCTCCCCGTCACGAAAGGGGCGGTGGGCCGAAGTTGCGGCTGCCGGCTTATTGTGTCGGACACAGCGCGTGGTGGGCGACCTCGCTTTACTTACCGCAGTGCAACCGACATGTAGCCGACGTAATGACCTTTGATTGACCCTATAAAAGGAGCGCATGACGCTTC

>JQ403581.1;tax=p:Streptophyta,c:NA,o:Caryophyllales,f:Amaranthaceae,g:Alternanthera,s:Alternanthera_caracasana;
TCGAAACCTGCATGAGCAGAACAACCCGCGAACAAGTTCATACCATTCTGGGGAAAGGGGTAGCTGGCTTGCCGGTCCCTTCCCCGGCGTTGGTGGCACCCCTCGGGATGCCTGCCGACCCAATAACAAACCCCGGCGTGATAAGCGCCAAGGAAAATGAACATAAGTCTGCCATCCCTTTGCCCGGGTCTCCGGCGCATCGGATCGGCAGCGTATCTAAGTCTTAAAACGACTCTCGGCAACGGATATCTCGGCTCTCGCATCGATGAAGAACGTAGCGAAATGCGATACTTGGTGTGAATTGCAGAATCCCGTGAACCATCGAGTTTTTGAACGCAAGTTGCGCCCGAAGCCCTCGGGCCAGGGCACGTCTGCCTGGGCGTCACGCATAGCGTCTCCCCATCTCCCACGCTCTGGGAATGGGGAGGAGGATGGCCTCCCGCGCCTCAYCGGGCGTGGATGGCTTAAATAAGGAGCCCTAGGCAGCTTGGTGCCGCGGCGATTGGTGGTACAACGGGCATCTGCCCCCGGAGCATCGCGCCGCGCAACAAGTTGTCTTCCTGGGCATCGTCGGACCCTACAAAACCTTTGCGACC

>JQ403557.1;tax=p:Streptophyta,c:NA,o:Caryophyllales,f:Amaranthaceae,g:Alternanthera,s:Alternanthera_ficoidea;
TCGAAACCTGCACGAGCAGAACAACCCGCGAACAAGTTCATACCATTCTACGGGGATAGGGGTAGCTGGCTAGCCGGTCCCTTCCCTACGTTGGTGGCACCCCACGGGATGCTCATCGGCACAATAACAAACCCCGGCGTGATATGCGCCAAGGAACATAAACATAGCTTTGCCAACTCATTGCCCGGGTYCCCGGTGCATTGGCTTGGCGGCGTATCTTAGTCGTAAAACGACTCTCGGCAACGGATATCTCGGCTCTCGCATCGATGAAGAACGTAGCGAAATGCGATACTTGGTGTGAATTGCAGAATCCCGTGAACCATCGAGTTTTTGAACGCAAGTTGCGCCCGAAGCCCTCGGGCCAGGGCACGTCTGCCTGGGCGTCACGCATAGCGTCTCCCCATCTCCCCAGCTAAGGGAATGAGGAGGAAGATGGCCTCCCGTGCCTCACCGGGCGTGGATGGCTTAAATAAGGAGCCCTCGGCAACTTGATGCYGCGGCGATTGGTGGCACAATGGGCATCTGCCCGCGAAGCATCGCRCCGCGCAACAAGCTGCATTATTGGGCATCGTCGGACCCTAAACAACCTTTGCGACC

>MG755501.1;tax=p:Streptophyta,c:NA,o:Caryophyllales,f:Amaranthaceae,g:Alternanthera,s:Alternanthera_paronychioides;
TCGAAACCTGCTAAAGCAGAACGACCCGCGAACTTGTTTTCACCATGACGGGGGAGGGGTTGCCGCCCTGTCGGTCCCTCCCTCAAGCTGGGAGCAGTCGTAAGGACAGCCCACTGGCATAACAACAAACCCCGGCGTGCTATGCGCCAAGGAACATGAACCATAGTTTGCCAGCCCTCGGCCCGGGTCCCCGGTGCGGGGGTGAGGCGGCATAATGAAGTCGTAGAACGACTCTCGGCAACGGATATCTCGGCTCTCGCATCGATGAAGAACGTAGCAAAATGCGATACTTGGTGTGAATTGCAGAATCCCGTGAACCATCGAGTTTTTGAACGCAAGTTGCGCCCGAAGCCTTCGGGCCAGGGCACGTCTGCCTGGGCGTCACGCACAGCGTCTCCCCCACCCACCTAGCGTGGGACGGGAGAGGATGATGGCCTCCCATGCTCACATTGCGTGGTTAGCCTAAATAAGGAGCCCATGCCCACTTGATGCCGCGGCTATTGGTGGTATAAAATGCATCCTCCATGGATGCAGGGGCCGCGCATCCGGTGGACAGTGCGGACTCGTCGGACCCTTGAAAACCTTAGCGACCCCAGGTCAGGCGGGGATAC

>JQ403580.1;tax=p:Streptophyta,c:NA,o:Caryophyllales,f:Amaranthaceae,g:Alternanthera,s:Alternanthera_paronychioides;
TCGAAACCTGCACAAAGCAGAACAACCCGCGAACAAGTTCATACCATTCTCTGGGGAATGGGGTAGCTGGCTTGCCGGTCCCTTCCCCAGCGTTGGTGGCACCCCTCGGGATGCCTGCCGACAAAATAACAAACCCCGGCGCGATAAGCGCCAAGGAACATAAAAATAGGCTTGCCAACCCCTTGCTCGGGTCTCCGGTGCATTGGATCGGCAGCGAACTAAGTCGAAAAACGACTCTCGGCAACGGATATCTCGGCTCTCGCATCGATGAAGAACGTAGCGAAATGCGATACTTGGTGTGAATTGCAGAATCCCGTGAACCATCGAGTTTTTGAACGCAAGTTGCGCCCGAAGCCCTCGGGCCAGGGCACGTCTGCTTGGGCGTCACGCATAGCGTCTCCCCATCTCCCCAGTTCTGGGAATGAGGAGGAGGATGGCCTCCCGTGCCTCACCGGGCATGGATGGCTTAAATAAGGAGCCCTTGGCAGCTTGGTGCCGCGGCGATTGGTGGTACAACGGGCATCCGCCCTCGAAGCATCGCGCCGTGCAGCAGGTTGTCTTGGTGGGCATCGTAGGACCCTACAAAACCTTTGTGACC

>MH050111.1;tax=p:Streptophyta,c:NA,o:Caryophyllales,f:Amaranthaceae,g:Alternanthera,s:Alternanthera_philoxeroides;
TCGAAACCTGCTAGAGCAGAACAACCCGCGAACTTGTTAAATATTATGATCGGGGAGGGGTTGCCGGCCTGTCGGTCCCTCCTCTAAGCCGGGGGCAGTCCCCAGGACAGCCCCCTGGCAGAACAACAAACCCCGGCGTGCTATGCGCCAAGGAACATGAACCACAGTCTGCCCGCCCTTGGCCCGGGTCCCCGGTGCGAGGGCGAGGCGGCATAATGAAGTCGTAGAACGACTCTCGGCAACGGATATCTCGGCTCTCGCATCGATGAAGAACGTAGCAAAATGCGATACTTGGTGTGAATTGCAGAATCCCGTGAACCATCGAGTTTTTGAACGCAAGTTGCGCCCGAAGCCTTCGGGCCAGGGCACGTCTGCCTGGGCGTCACACACAGCGTCTCCCCCACCCACCAAGCGTGGGACGGGAGAGGATGATGGCCTCCCATGCTCACCCTGCGTGGTTGGCCTAAATAAGGAGCCCATGCCCACTTGATGCCGCGGCGATTGGTGGTATAAAATGCACCCTACATAGCCGTGCATCCGGTGTTGAATGTGGACTCGTCGGACCCTTAAAAACCTTTGCGACCCCAGGTCAGGCGGGATTAC

>FJ456346.1;tax=p:Streptophyta,c:NA,o:Caryophyllales,f:Amaranthaceae,g:Alternanthera,s:Alternanthera_philoxeroides;
ACGAAACCTGCTAAAGCAGAACAACCCGCAAACTTGTTAAATATTATGATTGGGGAGGGGTTGCCGGCCTGTCGGTCCCTCCTCTATGCCGGGGGCAGTCCCCAGGACAGCCCCTTGGCAGAACAACAAACCCCGGCGTGCTATGCGCCAAGGAACATGAACCACAGTCTGCCCGCCCTCGGCCCGGGTCCCCGGTGCGAGGGCGAGGCGGCATAATGAAGTCGTAAAACGACTCTCGGCAACGGATATCTCGGCTCTCGCATCGATGAAGAACGTAGCAAAATGCGATACTTGGTGTGAATTGCAGAATCCCGTGAACCATCGAGTTTTTGAACGCAAGTTGCGCCCGAAGCCTTCGGGCCAGGGCACGTCTGCCTGGGCGTCACACACAGCGTCTCCCCCACCCACCAAGCGTGGGACGGGAGAGGATGATGGCCTCCCATGCTCACCCTGCGTGGTTGGCCTAAATAAGGAGCCCATGCCCACTTGATGCCGCGGCGATTGGTGGTATAAAATGCACCCTACATAGTCGTGCATCCGGTGTTGAATGTGGACTCGTCGGACCCTT

>JQ403553.1;tax=p:Streptophyta,c:NA,o:Caryophyllales,f:Amaranthaceae,g:Alternanthera,s:Alternanthera_pungens;
TCGAAACCTGCATGAGCAGAACAACCCGCGAACAAGTTCATACCATTCTGGGGAAAGGGGTAGCTGGCTTGCCGGTCCCTTCCCCGGCGTTGGTGGCACCCCCCGGGATGCCTGCCGACCCAATAACAAACCCCGGCGTGATAAGCGCCAAGGAAAATGAACATAACTCTGCCATCCCTTTGCCCGGGTCTCCGGCGCATCGGATCGGCAGCGTATCTAAGTCTTAAAACGACTCTCGGCAACGGATATCTCGGCTCTCGCATCGATGAAGAACGTAGCGAAATGCGATACTTGGTGTGAATTGCAGAATCCCGTGAACCATCGAGTTTTTGAACGCAAGTTGCGCCCGAAGCCCTCGGGCCAGGGCACGTCTGCCTGGGCGTCACGCATAGCGTCTCCCCATCTCCCACGTTCTGGGAATGGGGAGGAGGATGGCCTCCCGCGCCTCACCGGGCGTGGATGGCTTAAATAAGGAGCCCTATGCAGCTTGGTGCCGCGGCGATTGGTGGTACAACGGGCATCTGCCCCCGGAGCATCGCGCCGCGCAACAAGTTGTCTGGCTGGGCATCGTCGGACCCTACAAAACCTTTGCGACC

>EU497240.1;tax=p:Streptophyta,c:NA,o:Caryophyllales,f:Amaranthaceae,g:Alternanthera,s:Alternanthera_sessilis;
TCGAAACCTGCTAAAGCAGAACAACCCGCGAACTTGTTTTCACCATGATGGGGGAGGGGTTGCCGTCCTGTCGGTCCCTCCCTTAAGCTGGGAGCAGTCATAAGGACGGCCCACTGGCATAACAACAAACCCCGGCGTGCTATGCGCCAAGGAACATGAACCATAGTCTGCCAGCCCTCGGCCCGGGTCCTCGGTGCGGGGGTGAGGCGGCATAATGAAGTCGTAGAACGACTCTCGGCAACGGATATCTCGGCTCTCGCATCGATGAAGAACGTAGCAAAATGCGATACTTGGTGTGAATTGCAGAATCCCGTGAACCATCGAGTTTTTGAACGCAAGTTGCGCCCGAAGCCTTCGGGCCAGGGCACGTCTGCCTGGGCGTCACGCACAGCGTCTCCCCCACTCACCAAGCGTGGGACGGGAGAGGATGATGGCCTCCCATGCTCACACTGCGTGGTTAGCCTAAATAAGGAGCCCATGCCCACTTGATGCCGCGGCTATTGGTGGTATAAATGCATCCTACATGGATGCAGGGGCCGTGCATCCGGTGGTCAGTGCGGACTCGTCGGACCCTTGAAAACCT

>KT222211.1;tax=p:Streptophyta,c:NA,o:Fabales,f:Fabaceae,g:Alysicarpus,s:Alysicarpus_vaginalis;
GATTGCCCGAAACCAGTTTGACCGGCGAACGTGTTTATCTAAGCAATGGGGGATGGCATGATCTCATCCTCCCCCGGCGCCGAGAGGCTGCCGCGCGCGACGCGGCCTCCTGTCGGCGAACCCAAACCCCGGCGCTTCGCGCGCCAAGGATCACGAAATTGTTCGGTGCGGCCCTCGGGGACTTGGGAACAATGCCCCGCGGGTCCTGTCACCCCACACGGAAAAAGAATGACTCTCGGCAATGGATATCTCGGCTCTTGCATCGATGAAGAACGTAGCGAAATGCGATACTTGGTGTGAATTGCAGAATCCCGTGAACCATCGAGTCTTTGAACGCAAGTTGCGCCCGAAGCCATTAGGCTGAGGGCATGCCTGCCTGGGTGTCACACATCGTTAAACCCCGCGCAAGTGTCTCTTCTCTGAGCCAGCGCGCGGGGCTTGTAGGTTGACCTCCCGCGAGCCGGGCCTCACGGTTGGTTGAAAATTGGGTTCACGGTCGGGCGCGCCGTGGCATGTAATGGTGGACGGGCACTGCCCGAGACCAGCCACGCGCAGTCCTGTCCGGTTTGGCCCTGGGCCCCTGCGGCGTCCTCGGACGCTCCTAGCGAGAC

>MH768273.1;tax=p:Streptophyta,c:NA,o:Fabales,f:Fabaceae,g:Alysicarpus,s:Alysicarpus_vaginalis;
TCGATTGCCCGAAACCAGTTTGACCGGCGAACGTGTTTATCTAAGCAACGGGGGATGGCATGATCTCATCCTCCCCCGGCGCCGAGAGGCTGCCGCGCGCGACGCGGCCTCCTGTCGGCGAACCCAAACCCCGGCGCTTCGCGCGCCAAGGATCACGAAATTGTTCGGTGCGGCCCTCGGGGACTTGGGAACAATGCCCCGCGGGTCCTGTCACCCCACACGGAAAAAGAATGACTCTCGGCAATGGATATCTCGGCTCTTGCATCGATGAAGAACGTAGCGAAATGCGATACTTGGTGTGAATTGCAGAATCCCGTGAACCATCGAGTCTTTGAACGCAAGTTGCGCCCGAAGCCATTAGGCTGAGGGCATGCCTGCCTGGGTGTCACACATCGTCAACCCCCGCGAAAGTGTCTCCTCTCGGAGATAGCGCGTGGTTTGTAGGCTGACCTCCCGCGAGCCGCGCCTCACGGTTGGTTGAAAATCGGGCTCACGGTCGGGCTTGCCGTGGCATACAATGGTGGACGGGCGATGCCCGAGACCAGCCACGCGCCGTCCGGTCCGGTTTGGCCCAGGGCCCCTGCGGCGTCCTCGGATGCTCCTA

>KT276218.1;tax=p:Streptophyta,c:NA,o:Fabales,f:Fabaceae,g:Alysicarpus,s:Alysicarpus_vaginalis;
CAGTTTGACCGGCGAACGTGTTTTTCTAAGCAACGGGGGATGGCATGATCTCATCCTCCCCCGGCTCCGAGAGGCTGCCGCGCGCGACGCGGCCTCCTGTCGGCGAACCCAAACCCCGGCGCTTCGCGCGCCAAGGATCACGAAATTGTTCGGTGCGGCCCTCGGGGACTTGGGAACAATGCCCCGCGGGTCCTGTCACCCCACACGGAAAAAGAATGACTCTCGGCAATGGATATCTCGGCTCTTGCATCGATGAAGAACGTAGCGAAATGCGATACTTGGTGTGAATTGCAGAATCCCGTGAACCATCGAGTCTTTGAACGCAAGTTGCGCCCGAAGCCATTAGGCTGAGGGCATGCCTGCCTGGGTGTCACACATCGTTAACCCCCGCGCAAGTGTCTCTTCTCTGAGCCAGCGCGCGGGGCTTGTAGGTTGACCTCCCGCGAGCCGGGCCTCACGGTTGGTTGAAAATTGGGTTCACGGTCGGGCGCGCCGTGGCATGTAATGGTGGACGGGCACTGCCCGAGACCAGCCACGCGCAGTCCGTGCGCGGTTTGGCCCTGGGCCCCTGCGGCGTCCTCGGACGCTC

>MK096891.1;tax=p:Streptophyta,c:Magnoliopsida,o:Brassicales,f:Brassicaceae,g:Alyssum,s:Alyssum_alyssoides;
TCGATACCTGTCCGAAACAGAACGACCCGTGAACGAACGATCATCACTCCCGGCGGGCCGGTCTCCTAACAGATTCCGTTGCCCGCTGGTTCCGTGGTTTCGCGAACTGTTCCAGATTCGGACTCGCGTCTGGATCCGGTCTTTGCGCGTTGCTTCCGGACTTAACCAAACCACGGCACGAAAAGTGTCAAGGAACATGCAACTGAACGGCTCGGCATTCGCGGCCCCGGAGACGGTGCGTCCGCGGATGCTCTGCTGGAAAATATAAAGTCTAAAACGACTCTCGGCAACGGATATCTCGGCTCTTGCATCGATGAAGAATGTAGCGAAATGCGATACTTGGTGTGAATTGCAGAATCCCGTGAACCATCGAGTCTTTGAATGCAAGTTGCGCCCGAGGCCATTAGGTCGAGGGCACGTCTGCCTGGGCGTCACACATCGTCGTCCCCCCACCAGATCCTTCTCGGATGGTTGGGTGAGACGGAAGCTGGTCTCCCGTGTGTTACCGCACGCGGTTGGCCGAAATCCGAGCCAAAGGACGCCAGGAGCGTCTCGACGTGCGGTGGTGAAAATCGTCATATCGTCGTCCGCTCCTCAGTCCGGAAGCTCTTTGATGACCCGATGTCCTCAACGCGACCCCA

>EF514594.1;tax=p:Streptophyta,c:NA,o:Brassicales,f:Brassicaceae,g:Alyssum,s:Alyssum_alyssoides;
CGAAACAGAACGACCCGTGAACGAACGATCATCACTCCCGGCGGGCCGGTCTCCTAACAGATTCCGTTGCCCGCTGGTTCCGTGGTTTCGCGAACTGTTCCAGATTCGGACTCACGTCCGGATCCGGTCTTTGCGCGTTGCTTCCGGACTTAACCAAACCACGGCACGAAAAGTGTCAAGGAACATGCAACTGAACGGCTCGGCATTCGCGGCCCCGGAGACGGTGCGTCCGCGGATGCTCTGCTGGAAAATATAAAGTCTAAAACGACTCTCGGCAACGGATATCTCGGCTCTCGCATCGATGAAGAACGTAGCGAAATGCGATACTTGGTGTGAATTGCAGAATCCCGTGAACCATCGAGTCTTTGAACGCAAGTTGCGCCCTAAGCCTTCTGGCCGAGGGCACGTCTGCCTGGGTGTCACAAATCGTCGTCCCCCACCAGATCCTTCTCGGATGGTTGGGTGAGACGGAAGCTGGTCTCCCGTGTGTTACCGCACGCGGTTGGCCGAAATCCGAGCCAAAGGACGCCAGGAGCGTCTCGACGTGCGGTGGTGAAAATCGTCATATCGTCGTCCGCTCCTCAGTCCGGAAGCTCTTTGATGACCCGATGTCCTCAACGCGACCCCAGGTCAG

>JF975853.1;tax=p:Streptophyta,c:NA,o:Caryophyllales,f:Amaranthaceae,g:Amaranthus,s:Amaranthus_albus;
AACCTGCCTAGCAGATTGACCAGCGAACATGTTTATCATAAGCGGAGCGGGGTGCCCTAGCGAAGCCTTACGGACGAGCTATTGCCCCCTGCTCCCGACGTCGGGCGGTGCTCCTCTACGAGGGGTGCTGCTCGATGCAACAACGAACCCCGGCGCGGTCTGCGCCAAGGAACATGAACTTGAGTGTGCTCGTCTCGTGCCCGGGTCGCCGGCGCATGGGAGTGGATGCACCCAATATTGAGTATATCAAACGACTCTCGGCAACGGATATCTTGGCTCTCGCATCGATGAAGAACGTAGCGAAATGCGATACTTGGTGTGAATTGCAGAATCCCGTGAACCATCGAGTTTTTGAACGCAAGTTGCGCCCGAAGCCTTTGGCCAGGGCACGTCTGCCTGGGCGTCACGCATTGCGTCTCCCCCAACCCGCCTAGCTGCGGGAGGGGCGAGGAGGATGGTCTCCCATGCCTCACCGGGCGTGGATGGCCTAAAACAGGAGCCCACGGTTGCGAGCTGCTGCGGCGATTGGTGGTGTGCAAGGCCTAGCCTAGAATGCAATCGCGTCGCACGGTGCGTGGACCTTGTGGCCTCGAGGACCCTAGAGCGTTGCCCGAGGGCGACCAACCACTGCGACC

>KP318852.1;tax=p:Streptophyta,c:NA,o:Caryophyllales,f:Amaranthaceae,g:Amaranthus,s:Amaranthus_albus;
TCGAAACCTGCCTAGCAGATTGACCAGCGAACACGTTTATCATAAGCGGAGCGGGGGTGCCCTAGCGAAGCCTTACGGACGAGCTGTTGCCCCCTCCTCCCGACGTCGGGCGGTGCTCCTCTGCGAGGGGCGCTGCTCGATGCAACAACGAACCCCGGCGCGGTCTGCGCCAAGGAACATGAACTTGAGCGTGCTCGTCTCGTGCCCGGGTCGCCGGCGCATGGGAGCGGATGCACCCAATATTGAGTATCAAACGACTCTCGGCAACGGATATCTTGGCTCTCGCATCGATGAAGAACGTAGCGAAATGCGATACTTGGTGTGAATTGCAGAATCCCGTGAACCATCGAGTTTTTGAACGCAAGTTGCGCCCGAAGCCTTTGGCCAGGGCACGTCTGCCTGGGCGTCACGCACTGCGTCTCCCCCAACCCGCCCAGCTGCGGGAGGGGCGAGGAGGATGGTCTCCCGTGCCTCACCGGGCGTGGATGGCCTAAAACAGGAGCCCACGGTTGCGAGCTGCTGCGGCGATTGGTGGTGTGCAAGGCCTAGCCTAGAATGCAATCGCGTCGCACGGTGCGTGGACCTTGTGGCCTCGAGGACCCTAGAGTGTTGCCCGAGGGCGACCAACCACT

>MG685206.1;tax=p:Streptophyta,c:NA,o:Caryophyllales,f:Amaranthaceae,g:Amaranthus,s:Amaranthus_blitoides;
TCGAAACCTGCCTAGCAGATTGACCAGCGAACACGTTNTNATCATAAGCGGAGCGGGGGTGCCCTAGCGAAGCCTTACGGACGAGCTGTTGCNCCCCTCCTCCCGACGTCGGGCGGNTGCTCCTCTGNNCGANGGGGCGCTGCTCGATGCAACAANCGAACCCCGGCGCGGTCTGCGCCAAGGAACATGAACTTGAGCGTGCTCGTCTCGTGCCCGGGTCGCCGGCGCATGGGAGCGGATGCACCCAATATTGANGTATNNCAAACGACTCTCGGCAACGGATATCTTGGCTCTCGCATCGATGAAGAACGTAGCGAAATGCGATACTTGGTGTGAATTGCAGAATCCCGTGAACCATCGAGTTTTTGAACGCAAGTTGCGCCCGAAGCCTTTNGGCCAGGGCACGTCTGCCTGGGCGTCACGCACTGCGTCTCCCCCAACCCGCCCAGCTGCGGGAGGGGCGAGGAGGATGGTCTCCCGTGCCTCACCGGGNCGTGGATGGCCTAAAACAGGAGCCCACGGTTGCGAGCTGCTGCGGCGATTGGTGGTGTGCAAGNNNGCCTAGCCTAGAATGCAATCGCGTCGCACGGTGCGTGGACCTTGTGGCCTCGNAGGACCCTAGAGTGTTGCCCGNNAGGGCGACCAACCA

>KF493794.1;tax=p:Streptophyta,c:NA,o:Caryophyllales,f:Amaranthaceae,g:Amaranthus,s:Amaranthus_blitum;
AAGGATCATTGTCGAAACCTGCCTAGCAGATTGACAACATGTTTATCGTAAGTGGAGTGGGGTGCCCTAGTGAAGCCTTACGGACGAGCTATTGCCCCCTCCTCCCGACGTTGGGTGGTGCTCCTCTCTGAGGGGTGCAGCTCGATGCAACAACGAACCCCGGCGCGGTCTGCGCCAAGGAACATGAACTTGAGTGTGCTCGTCTTGTGCCCGGGTCACCGGCGCATGGGAGTGGATGCACCCAATATTGAGTATTAAACGACTCTCGGCAACGGATATCTTGGCTCTCGCATCGATGAAGAACGTAGCGAAATGCGATACTTGGTGTGAATTGCAGAATCCCGTGAACCATCGAGTTTTTGAACGCAAGTTGCGCCCGAAGCCTCTGGCCAGGGCACGTCTGCCTGGGCGTCACGCATTGCGTCTCCCCCAACCCGCCTAGCTGTGGGAGGGGCGAGGAGGATGGTCTCCCATGCCTCACCGGGCGTGGATGGCCTAAAACAGGAGCCCACGGTTGCGAGCTGCTGCGGCGATTGGTGGTATGCAAGGCCTAGCCTATAATGCAATCGCGTCGCACAGTGCGTGGACCTTTGTGGCCTTGAGGACCCTAGAGTGTTGCCCGAGGGCGACCAACCACTGCTGACCCCAGGTCAGG

>KF493777.1;tax=p:Streptophyta,c:NA,o:Caryophyllales,f:Amaranthaceae,g:Amaranthus,s:Amaranthus_blitum;
CTGCGGAAGGATCATTGTCGAAACCTGCCTAGCAGATTGACCAGCGAACATGTTTATCGTAAGTGGAGTGGGGTGCCCTAGTGAAGCCTTACGGACGAGCTATTGCCCCCTCCTCCCGACGTTGGGTGGTGCTCCTCTCTGAGGGGTGCAGCTCGATGCAACAACGAACCCCGGCGCGGTCTGCGCCAAGGAACATGAACTTGAGTGTGCTCGTCTTGTGCCCGGGTCACCGGCGCATGGGAGTGGATGCACCCAATATTGAGTATTAAACGACTCTCGGCAACGGATATCTTGGCTCTCGCATCGATGAAGAACGTAGCGAAATGCGATACTTGGTGTGAATTGCAGAATCCCGTGAACCATCGAGTTTTTGAACGCAAGTTGCGCCCGAAGCCTCTGGCCAGGGCACGTCTGCCTGGGCGTCACGCATTGCGTCTCCCCCAACCCGCCTAGCTGTGGGAGGGGCGAGGAGGATGGTCTCCCATGCCTCACCGGGCGTGGATGGCCTAAAACAGGAGCCCACGGTTGCGAGCTGCTGCGGCGATTGGTGGTATGCAAGGCCTAGCCTATAATGCAATCGCGTCGCACAGTGCGTGGACCTTGTGGCCTTGAGGACCCTAGAGTGTTGCCCGAGGGCGACCAACCA

>MG685221.1;tax=p:Streptophyta,c:NA,o:Caryophyllales,f:Amaranthaceae,g:Amaranthus,s:Amaranthus_crassipes;
TCGAAACCTGCCTAGCAGATTGACCAGCGAACATGTTNTNATCATAAGCGGAGCGGGGNTGCTCTAGCGAAGCCTTACGGACGAGCTATTGCNCCCCTCCTCCCGACGTTGGGTGGNTGCTCCTCTANNTGANGGGGTGCTGCTCGATGCAACAANCGAACCCCGGCGCGGTCTGCGCCAAGGAACATGAACTTGAGTGTGCTCGTCTCGTGCCCGGGTCACCGGCGCATGGGAGTGGATGCACCCAATATTGANGTATNNTAAACGACTCTCGGCAACGGATATCTTGGCTCTCGCATCGATGAAGAACGTAGCGAAATGCGATACTTGGTGTGAATTGCAGAATCCCGTGAACCATCGAGTTTTTGAACGCAAGTTGCGCCCGAAGCCTTTNGGCCAGGGCACGTCTGCCTGGGCGTCACGCATTGCGTCTCCCCCAACCCGCCTAGCTGTGGGAGGGGCGAGGAGGATGGTCTCCCATGCCTCACCGGGNCGTGGATGGCCTAAAACAGGAGCCCACGGTTGCGAGCTGCTGCGGCGATTGGTGGTGTGCAAGNNNGCCTAGCCTAGAATGCAATCGCGTCGCACAGTGCGTGGACCTTGTGGCCTTGNAGGACCCTAGAGTGTTGCCCGNNAGGGCGACCAACCA

>MG685230.1;tax=p:Streptophyta,c:NA,o:Caryophyllales,f:Amaranthaceae,g:Amaranthus,s:Amaranthus_deflexus;
TCGAAACCTGCCTAGCAGATTGACCAGCGAACATGTTTTNATCGTAAGCGGAGCGGGGNTGCCCTAGCGAAGCCTTGCGGACGAGCTATTGCNCCCCTCCTCCCGACGTTGGGTGGNTGCTCCTCTCNNTGANGGGGTGCTGCTCGATGCAACAANCGAACCCCGGCGCGGCCTGCGCCAAGGAACATGAACTTGAGCGTGCTCGTCTTGTGCCCGGGTCACCGGCGCATGGGAGTGGATGCACCCAGTACTGANGTATNNTAAACGACTCTCGGCAACGGATATCTTGGCTCTCGCATCGATGAAGAACGTAGCGAAATGCGATACTTGGTGTGAATTGCAGAATCCCGTGAACCATCGAGTTTTTGAACGCAAGTTGCGCCCGAAGCCTCTNGGCCAGGGCACGTCTGCCTGGGCGTCACGCATTGCGTCTCCCCCAACCCGCCTAGCTGTGGGAGGGGCGAGGAGGATGGTCTCCCATGCCTCACCGGGNCGTGGATGGCCTAAAACAGGAGCCCACGGTTGCGAGCTGCTGCGGCGATTGGTGGTGTGCAAGNNNGCCTAGCCTATAATGCAATCGCGTCGCACAGTGCGTGGACCTTGTGGCCTTGNAGGACCCTAGAGTGTTGCCCGNNAGGGCGACCAACCA

>KP178673.1;tax=p:Streptophyta,c:NA,o:Caryophyllales,f:Amaranthaceae,g:Amaranthus,s:Amaranthus_hybridus;
ATTGACCAGCGAACATGTTTATCATGAGTGGAGCGGGAGCGCCCTAGCGAAGCTTTACGGACGAGCTATTGCCCCCTCCTCCCAACGTCGGGTGGTGCTCCTTTTTGAGGGGTGCTGCTCGATGCAACAACGAAACCCCGGCGCGGTCTGCGCCAAGGAACATGAACTTGAGCGTGCTCGTCTTGTGCCCGGGTCACCGGCGCATGGGAGTGGATGCACCCAATAATGAGTATTAAACGACTCTCGGCAACGGATATCTTGGCTCTCGCATCGATGAAGAACGTAGCGAAATGCGATACTTGGTGTGAATTGCAGAATCCCGTGAACCATCGAGTTTTTGAACGCAAGTTGCGCCCGAAGCCTTCGGCCAGGGCACGTCTGCCTGGGCGTCACGCACTGCGTCTCCCCCAACCCACCCAAGCTGTGGGGAGGGGCGAGAAGGATGGTCTCCCATGCCTCACCGGGCGTGGATGGCCTAAAACAGGAGCCCACGGTTTCGAGCTGCTGCGGCGATTGGTGGTGTGCAAGGCCTAGCCTAGAATGCAATCGCGTCGCACAGTGCGTTGACCTTGTGGCCTTGAGGACCCTAGAGCGTTGCCCGAGGGCGACCAACCAATGCGACCCCAGTCAGGCG

>MN103758.1;tax=p:Streptophyta,c:Magnoliopsida,o:Caryophyllales,f:Amaranthaceae,g:Amaranthus,s:Amaranthus_hybridus;
CACGATCGGAGCGGGAGCGACCTATCGAAGCCTTACGGACGAGCTATTGCCCCCTCCTCCCAACGTCGGGTGGTGCTCCTTTCTGAGGGGTGCTGCTCGATGCAACAACGAACCCCGGCGCGGTCTGCGCCAAGGAACATGAACTTGAGTGTGCTCGTCTTGTGCCCGGGTCACCGGCGCAGGGGAGTGGATGCACCCAATATTGAGTATTAAACGACTCTCGGCAACGGATATCTCGGCTCTTGCATCGATGAAGAATGTAGCGAAATGCGATACTTGGTGTGAATTGCAGAATCCCGTGAACCATCGAGTCTTTGAATGCAAGTTGCGCCCGAGGCCATTAGGTCGAGGGCACGTCTGCCTGGGCGTCACACAATGCGTCTCCCCCAACCCGCCTAGCTGCGGGAGGGGCGAGGAGGATGGTCTCCCATGCCTCGCCGGGCGTGGATGGCCTAAAACAGGAGCCCGCGGTTTCGAGCTGCTGCGGCGATTGGTGGTGTGCAAGGCCTAGCCTAGAATGCAATCGCGTCGCACAGAGCGTGGACCTTGTGGCCTCGAGGACCCTAGAGCGTTGCCCGAGGGCGACCAACCACTGCGACCCCAGGTCAGGCGGG

>MN103759.1;tax=p:Streptophyta,c:Magnoliopsida,o:Caryophyllales,f:Amaranthaceae,g:Amaranthus,s:Amaranthus_hybridus;
CACGATTGGAGCGGGAGCGCCCTATCGAAGCCTTACGGACGAGCTATTGCCCCCTCCTCCCAACGTCGGGTGGTGCTCCTTTCTGAGGGGTGCTGCTCGATGCAACAACGAACCCCGGCGCGGTCTGCGCCAAGGAACATGAACTTGAGCGTGCTCGTCTTGTGCCCGGGTCACCGGCGCATGGGAGTGGATGCACCCAATAATGAGTATTAAACGACTCTCGGCAACGGATATCTCGGCTCTTGCATCGATGAAGAATGTAGCGAAATGCGATACTTGGTGTGAATTGCAGAATCCCGTGAACCATCGAGTCTTTGAATGCAAGTTGCGCCCGAGGCCATTAGGTCGAGGGCACGTCTGCCTGGGCGTCACACATTGCGTCTCCCCCAACCCGCCTAGATGTGGGAGGGGCGAGGAGGATGGTCTCCCATGCCTCACCGGGCGTGGATGGCCTAAAACAGGAGCCCACGGTTGCGAGCTGCTGCGGCGATTGGTGGTGTGCAAGGCCTAGCCTAGAATGCAATCGCGTCGCACAGTGCGTGGACCTTGTGGCCTTGAGGACCCTAGAGTGTTGCCCGAGGGCGACCAACCA

>KF493788.1;tax=p:Streptophyta,c:NA,o:Caryophyllales,f:Amaranthaceae,g:Amaranthus,s:Amaranthus_palmeri;
GACCTGCGGAAGGATCATTGTCGAAACCTGCCAAGCAGATTGACCAGCGAACATGTTTATCATACGTGGAGCGGGGTGCCCTAGCGAAGCCTTACGGACGAGCTATTGCACCCTCCTCCCAACGTCGGGCGGTGCTCCTTTGTGAGGGGTGCTGCTCGATGCAACAACGAACCCCGGCGCGGTCTGCGCCAAGGAACATGAACTTGAGCGTGCTCGTCTCGTGCCCGGGTCCCCGGCGCATGGGAGTGGATGCACCCAGTATTGAGTATTAAACGACTCTCGGCAACGGATATCTTGGCTCTCGCATCGATGAAGAACGTAGCGAAATGCGATACTTGGTGTGAATTGCAGAATCCCGTGAACCATCGAGTTTTTGAACGCAAGTTGCGCCCGAAGCCTTTGGCCAGGGCACGTCTGCCTGGGCGTCACGCAATGCGTCTCCCCCAACCCGCCTAGCTGCGGGAGGGGCGAGGAGGATGGTCTCCCATGCCTCGCCGGGCGTGGATGGCCTAAAAAGGGAGCCCGCGGTTTCGAGCTGCTGCGGCGATTGGTGGTGTGCAAGGCCTAGCCTAGAATGCAATCGCGTCGCACAGAGCGTGGACCTTGTGGCCTTGAGGACCCTAGAGCGTTGCCCGAGGGCGACCAACCA

>MG685264.1;tax=p:Streptophyta,c:NA,o:Caryophyllales,f:Amaranthaceae,g:Amaranthus,s:Amaranthus_pumilus;
TCGAAACCTGCCTAGCAGATTGACCAGCGAACATGTTNTNATCATAAGTGGAGCGGGGNTGCCCTAGCGAAGCCTTACGGACGAGCTGTTGCNCCCCTCCTCCCAACGTCGGGTGGNTGCTCCTCTCNNTGANGGGGTGCTGCTCGATGCAACAANTGAACCCCGGCGCGGTCTGCGCCAAGGAACATGAACTTAAGCGTGCTCGTCTTGTGCCCGGGTCACCGGCGCATGGGAGTGGATGCACCCAATATTGANGTATNNTGAACGACTCTCGGCAACGGATATCTTGGCTCTCGCATCGATGAAGAACGTAGCGAAATGCGATACTTGGTGTGAATTGCAGAATCCCGTGAACCATCGAGTTTTTGAACGCAAGTTGCGCCCGAAGCCTTTNGGCCAGGGCACGTCTGCCTGGGCGTCACGCACTGCGTCTCCCCCAACCCGCCTAGCTGTGGGAGGGGCGAGGAGGATGGTCTCCCATGCCTCACCGGGNCGTGGATGGCCTAAAACAGGAGCCCACGGTTTTGAGCTGCTGCGGCGATTGGTGGTGTGCAAGNNNGCCTAGCCTAGAATGCAATCGCGTCGCACAGTGCGTGGACCTTGTGGCCTTGNAGGACCCTAGAGTGTTGCCCGNNAGGGCGACCAACCA

>MH711405.1;tax=p:Streptophyta,c:Magnoliopsida,o:Caryophyllales,f:Amaranthaceae,g:Amaranthus,s:Amaranthus_retroflexus;
TCGAAACCTGCCTAGCAGATTGACCAGCGAACATGTTTATCATGAGTGGAGCGGGAGCGCCCTAGCGAAGCCTTACGGACGAGCTATTGCCCCCTCCTCCCAACGTCGGGTGGTGCTCCTTTCTGAGGGGTGCTGCTCGATGCAACAACGAACCCCGGCGCGGTCTGCGCCAAGGAACATGAACTTGAGCGTGCTCGTCTTGTGCCCGGGTCACCGGCGCATGGGAGTCGATGCACCCAATAATGAGTATTAAACGACTCTCGGCAACGGATATCTCGGCTCTTGCATCGATGAAGAATGTAGCGAAATGCGATACTTGGTGTGAATTGCAGAATCCCGTGAACCATCGAGTCTTTGAATGCAAGTTGCGCCCGAGGCCATTAGGTCGAGGGCACGTCTGCCTGGGCGTCACACACTGCGTCTCCCCCAACCCACCTAGCTGTGGGAGGGGCGAGGAGGATGGTCTCCCATGCCTCACCGGGCGTGGATGGCCTAAAACAGGAGCCCACGGTTTCRAGCTGCTGCGGCGATTGGTGGTGTGCAAGGCCTAGCCTAGAATGCAATCGCGTCGCACAGTGCGTTGACCTTGTGGCCTTGAGGACCCTAGAGCGTTGCCCGAGGGCGACCAACCA

>KF493789.1;tax=p:Streptophyta,c:NA,o:Caryophyllales,f:Amaranthaceae,g:Amaranthus,s:Amaranthus_spinosus;
TGTTCCTGGCGCAGACCGCGCCCGGGTTTCGTTGTTGCATAAGGATCATTGTCGAAACCTGCCTAGCAGATTGACCAGCGAACATGTTATATCATACGTGGAGCGGGGTGCCCTAGCGAAGCCTTACGGACGAGCTATTGCCCCCTCCTCCCAACGTCGGGCGGTGCTCCTTTGTGAGGGGTGCTGCTCGATGCAACAACGAACCCCGGCGCGGTCTGCGCCAAGGAACATGAACTTGAGCGTGCTCGTCTCGTGCCCGGGTCCCCGGCGCATGGGAGTGAATGCACCCAGTATTGAGTATTAAACGACTCTCGGCAACGGATATCTTGGCTCTCGCATCGATGAAGAACGTAGCGAAATGCGATACTTGGTGTGAATTGCAGAATCCCGTGAACCATCGAGTTTTTGAACGCAAGTTGCGCCCGAAGCCTTTGGCCAGGGCACGTCTGCCTGGGCGTCACGCAATGCGTCTCCCCCAACCCGCCTAGCTGCGGGAGGGGCGAGGAGGATGGTCTCCCATGCCTCGCCGGGCGTGGATGGCCTAAAACAGGAGCCCGCGGTTTCGAGCTGCTGCGGCGATTGGTGGTGTGCAAGGCCTAGCCTAGAATGCAATCGCGTCGCACAGAGCGTGGACCTTGTGGCCTCGAGGACCCTAGAGCGTTGCCCGAGGGCGACCAACCA

>MG685274.1;tax=p:Streptophyta,c:NA,o:Caryophyllales,f:Amaranthaceae,g:Amaranthus,s:Amaranthus_spinosus;
TCGAAACCTGCCTAGCAGATTGACCAGCGAACATGTTATNATCATACGTGGAGCGGGGNTGCCCTAGCGAAGCCTTACGGACGAGCTATTGCNCCCCTCCTCCCAACGTCGGGCGGNTGCTCCTTTGNNTGANGGGGTGCTGCTCGATGCAACAANCGAACCCCGGCGCGGTCTGCGCCAAGGAACATGAACTTGAGCGTGCTCGTCTCGTGCCCGGGTCCCCGGCGCATGGGAGTGAATGCACCCAGTATTGANGTATNNTAAACGACTCTCGGCAACGGATATCTTGGCTCTCGCATCGATGAAGAACGTAGCGAAATGCGATACTTGGTGTGAATTGCAGAATCCCGTGAACCATCGAGTTTTTGAACGCAAGTTGCGCCCGAAGCCTTTNGGCCAGGGCACGTCTGCCTGGGCGTCACGCAATGCGTCTCCCCCAACCCGCCTAGCTGCGGGAGGGGCGAGGAGGATGGTCTCCCATGCCTCGCCGGGNCGTGGATGGCCTAAAACAGGAGCCCGCGGTTTCGAGCTGCTGCGGCGATTGGTGGTGTGCAAGNNNGCCTAGCCTAGAATGCAATCGCGTCGCACAGAGCGTGGACCTTGTGGCCTCGNAGGACCCTAGAGCGTTGCCCGNNAGGGCGACCAACCA

>MN103757.1;tax=p:Streptophyta,c:Magnoliopsida,o:Caryophyllales,f:Amaranthaceae,g:Amaranthus,s:Amaranthus_spinosus;
CATAATTGGAGCGGGGGGACCTAGCGAAGCCTTACGGACGAGCTATTGCCCCCTCCTCCCAACGTCGGGCGGTGCTCCTTTGTGAGGGGTGCTGCTCGATGCAACAACGAACCCCGGCGCGGTCTGCGCCAAGGAACATGAACTTGAGCGTGCTCGTCTCGTGCCCGGGTCCCCGGCGCATGGGAGTGAATGCACCCAGTATTGAGTATTAAACGACTCTCGGCAACGGATATCTCGGCTCTTGCATCGATGAAGAATGTAGCGAAATGCGATACTTGGTGTGAATTGCAGAATCCCGTGAACCATCGAGTCTTTGAATGCAAGTTGCGCCCGAGGCCATTAGGTCGAGGGCACGTCTGCCTGGGCGTCACACATTGCGTCTCCCCCAACCCGCCTAGATGTGGGAGGGGCGAGGAGGATGGTCTCCCATGCCTCACCGGGCGTGGATGGCCTAAAACAGGAGCCCACGGTTGCGAGCTGCTGCGGCGATTGGTGGTGTGCAAGGCCTAGCCTAGAATGCAATCGCGTCGCACAGTGCGTGGACCTTGTGGCCTTGAGGACCCTAGAGTGTTGCCCGAGGGCGACCAACCA

>KT981889.1;tax=p:Streptophyta,c:NA,o:Caryophyllales,f:Amaranthaceae,g:Amaranthus,s:Amaranthus_tuberculatus;
TCGAAACCTGCCTAGCAGATTGACCAGCGAACATGTTTATCATAAGTGGAGGGGGGGTGGCCTAACGAAGCCTTACGGAGGAGCTGTTGCCCCCTCCTCCCAACGTCGGGTGGTGCTCCTCTCTGAGGGGTGCTGCTCGATGCAACAACGAACCCCGGCGCGGTTTGCGCCAAGGAACATGAACTTGAGCGTGCTCGTCTTGTGCCCGGGTCACCGGCGCATGGGAGTGGATGCACCCAATATTGAGTATTGAACGACTCTCGGCAACGGATATCTTGGCTCTCGCATCGATGAAGAACGTAGCGAAATGCGATACTTGGTGTGAATTGCAGAATCCCGTGAACCATCGAGTTTTTGAACGCAAGTTGCGCCCGAAGCCTTTGGCCAGGGCACGTCTGCCTGGGCGTCACGCATGGCGTTGCCCCAACCCCTCGCCTTGAATTGGGCGGGCGGGACCTGGGTGCGTATGTTGGCCTCCCGAGATGACCTTATCCCGGTTGGCCTAAAATCGAGCGTCGGAGCGATTAGCACCACGACATTCGGTGGTTGATGAGACCCCAATGATTAATGTCGTGCGTGTCGCTCATGCACATGCTCCACGAATCTATCTTTCACCA

>MG685290.1;tax=p:Streptophyta,c:NA,o:Caryophyllales,f:Amaranthaceae,g:Amaranthus,s:Amaranthus_viridis;
TCGAAACCTGCCTAGCAGATTGACCAGCGAACATGTTNTNATCGTAAGTGGAGCGGGGNTGCCCTAGCGAAGCCTTACGGACGAGCTATTGCNCCCCTCCTCCCGACGTTGGGTGGNTGCTCCTCTCNNTGANGGGGTGCTGCTCGATGCAACAANCGAACCCCGGCGCGGTCTGCGCCAAGGAACATGAACTTGAGCGTGCTCGTCTTGTGCCCGGGTCACCGGCGCATGGGAGTGGATGCACCCAATATTGANGTATNNTAAACGACTCTCGGCAACGGATATCTTGGCTCTCGCATCGATGAAGAACGTAGCGAAATGCGATACTTGGTGTGAATTGCAGAATCCCGTGAACCATCGAGTTTTTGAACGCAAGTTGCGCCCGAAGCCTCTNGGCCAGGGCACGTCTGCCTGGGCGTCACGCATTGCGTCTCCCCCAACCCGCCTAGCTGTGGGAGGGGCGAGGAGGATGGTCTCCCATGCCTCACCGGGNCGTGGATGGCCTAAAACAGGAGCCCACGGTTGCGAGCTGCTGCGGCGATTGGTGGTGTGCAAGAAGGCCTAGCCTAGAATGCAATCGCGTCGCACAGTGCGTGGACCTTGTGGCCTTGNAGGACCCTAGAGTGTTGCCCGNNAGGGCGACCAACCA

>MN103755.1;tax=p:Streptophyta,c:Magnoliopsida,o:Caryophyllales,f:Amaranthaceae,g:Amaranthus,s:Amaranthus_viridis;
CGTAAGTGGAAGTGGGGTGCCCTAGTGAAGCCTTACGGACGAGCTATTGCCCCCTCCTCCCGACGTTGGGTGGTGCTCCTCTCTGAGGGGTGCAGCTCGATGCAACAACGAACCCCGGCGCGGTCTGCGCCAAGGAACATGAACTTGAGTGTGCTCGTCTTGTGCCCGGGTCACCGGCGCATGGGAGTGGATGCACCCAATATTGAGTATTAAACGACTCTCGGCAACGGATATCTCGGCTCTTGCATCGATGAAGAATGTAGCGAAATGCGATACTTGGTGTGAATTGCAGAATCCCGTGAACCATCGAGTCTTTGAATGCAAGTTGCGCCCGAGGCCATTAGGTCGAGGGCACGTCTGCCTGGGCGTCACACATCGTTGCCCCAACCCCTGGGCCTCCCGCCACGGAACGGGGCGAATGCTGGCTTCCCGTGAGCACAGCCTCGCGGCTGGCTGAAAATCGGGTTCGTGGTGGATTCCGCGCCATGACAGACGGTGGTTGAACATCTCCTCGAGGCCAGTCATGCGCGCGACATCCACCAGTGACGTACCCAGGGACCCGGGAGCGACGTTGTCGCCCATG

>AF464980.1;tax=p:Streptophyta,c:Bryopsida,o:Hypnales,f:Amblystegiaceae,g:Amblystegium,s:Amblystegium_serpens;
ACCTGCGGAAGGATCATTGCACACACGAGTTGCAGCCAACCCGCGGCGAACGAACACATTGTCCCCCTCGGCGGGTCGTGGCGCCTCGCGGCGTCGCGGCCGGCCGGCTCCCTTCGTCACGAGCGAGCTCGCGCTCCCTCGCGGCGTCGGCGGGTTCACACCACATGCATCCACCTTGACCGAATGACTGAGTCCCGAAAACACTGGATTACGAAGACTCCTCCGGGAGGACGTGGGTGCGAGCCCGCTCCCTCTTGCGTGGAGTTCGAGTTGTGGTGTGGAAACATAACCAAAACAACTCTCAGCAACGGATATCTTGGCTCTTGCAACGATGAAGAACGCAGCGAAATGCGATACGTAGTGTGAATTGCAGAATTCCGCGAATCATCGAGTCTTTGAACGCAAGTTGCGCCCGAGGCTTGTCCGAGGGCATTTCCGCTAGAGCGTCACCGCGCCCCCCACCCACCCACTCCCGCCGGGAGTTGGGTGGCGTGAAAGTGGCCGTCCCGGCGTCGGGCTTCGCGGCCTGACTGCGGGTCGGCTGAAATGGAAGGAATCGGGCCGCCGTGGTGACACAGTCCGCGATCGGGTGATCCGCGCTCCTTCGGGAGCGCGGAATTTTTCTAAGTGCGTGGCTGCGTCCCCAGTTGGCTCCGGTTACCTCGTGCAGGTCGGGCGCGCCCCCCGAATGGGGCGGCGCGCGTCACGTCACGC

>MK327283.1;tax=p:Streptophyta,c:Bryopsida,o:Hypnales,f:Amblystegiaceae,g:Amblystegium,s:Amblystegium_serpens;
TCATTGCACACACGAGTTGCAGCCAACCCGCGGCGAACGAACACATTGTCCCCCTCGGCGGGTCGTGGCGCCTCGCGGCGTCGCGGCCGGCCGGCTCCCTTCGTCACGAGCGAGCTCGCGCTCCCTCGCGGCGTCGGCGGGTTCACACCACATGCATCCACCTTGACCGAATGACTGAGTCCCGAAAACACTGGATTACGAAGACTCCTCCGGGAGGACGTGGGTGCGAGCCCGCTCCCTCTTGCGTGGAGTTGGAGTTGTGGTGTGGAAACATAACCAAAACGACTCTCGGCAACGGATATCTCGGCTCTTGCATCGATGAAGAATGTAGCGAAATGCGATACTTGGTGTGAATTGCAGAATCCCGTGAACCATCGAGTCTTTGAATGCAAGTTGCGCCCGAGGCCATTAGGTCGAGGGCACGTCTGCCTGGGCGTCACACCGCCCCCCACCCACCCACTCCCGCCGGGAGTTGGGTGGCGTGAAAGTGGCCGTCCCGGCGTCGGGCTTCGCGGCCTGACTGCGGGTCGGCTGAAATGGAAGGAATCGGGCCGCCGTGGTGACACAGTCCGCGATCGGGTGATCCGCGCTCCTTCGGGAGCGCGGAATTTTTCTAAGTGCGTGGCTGCGTCCCCAGTTGGCTCCGGTTACCTCGTGCAGGTCGGGCGCGCCCCCCGAATGGGGCGGCGCGCGTCACGTCACGC

>AF168159.1;tax=p:Streptophyta,c:Bryopsida,o:Hypnales,f:Amblystegiaceae,g:Amblystegium,s:Amblystegium_varium;
TTCCGTAGGTGAACNTNCGGAAGGATCATTNCACACACGAGTTGCAGCCAACCCGCGGCGAACGAACACATTGTCCCCCTCGGCGGGTCGCGGCGCCTCGCGGCGTCGCGGCCGGCCGGCTCCCTTCGTCCCGAGCGAGCTCGCGCTCCCTCGCGGCGTCNGCGGGTTCACACCACATGCATCCACCTTGACCGAATGACTGAGTCCCGAGAACASTGGATTACGAAGACTCCTCCGGGAGGGAGCGGGTGCGAGCCCGCTCCCCTCCTGCGTGGAGTTGAGTTGTGGTGCGGAAGCATAACCAAAACAACTCTCAGCAACGGATATCTTGGCTCTTGCAACGATGAAGAACGCAGCGAAATGCGATACGTAGTGTGAATTGCAGAATTCCGCGAATCATCGAGTCTTTGAACGCAAGTTGCGCCCGAGGCTTGTCCGAGGGCATTTCCGCTAGAGCGTCACCGCGccccccacccccccACTCCCGCCGGGAGTGGGGTCGCGTGGAAGTGGCCGTCCCGGCGTCGGGCTTCGCGGCCGGACTGCGGGTCGGCTGAAATGGAAGGAATCGGGCCGCCGTGGTGACACAGTCCGCGATCGGGTGATCCGCGCTCCTCCGGGAGCCCGGAATTTTTCTAAGTGCGTGGCTGCGTCCCCCAGTTGGCTCCGTTTTTCCTCGTGCAGGTCGGGCGCGCCCCCCGGATGGGGCGGCGCGCGTCACGTCACGC

>MH517698.1;tax=p:Streptophyta,c:Magnoliopsida,o:Asterales,f:Asteraceae,g:Ambrosia,s:Ambrosia_artemisiifolia;
CATCAGCTAAGCGGGGATCGAAGCTTATGTTTCGATCCTTGTGAGGCCTTGTCGTTGTGTGTCTATGCTTGCACCATCCATTTGGGGCATCATGGATTTCACGGAGACACAWTAACAAACCCCCGGCACGGTATGTGCCAAGGAAAACTAAACTTAAAGGGCCTGTGCTACTGCGCCCCGTTCGCGGTGTGCGCGTTGTATGTGGCATCTTTGTTAAACCTAAAACGACTCTCGGCAACGGATATCTCGGCTCTTGCATCGATGAAGAATGTAGCGAAATGCGATACTTGGTGTGAATTGCAGAATCCCGTGAACCATCGAGTCTTTGAATGCAAGTTGCGCCCGAGGCCATTAGGTCGAGGGCACGTCTGCCTGGGCGTCACACATCACGTCGCCCCCACCATACATTCCTTTTTAGGACGTCTTTGGTTGGGGCGGAGATTGGTCTCCCGTGCCTATGATGGTGTGGTTGGCCTAAATARGAGTCTCATCAAGAGGGACGCACGACTAGTGGTGGTTGATAACACAGTCGTCTCGTGTTGTGCGTTTTCATTCTATGATGTAGATGCTATTAAAGTACCCTGACGCATTGTC

>KM487595.1;tax=p:Streptophyta,c:NA,o:Asterales,f:Asteraceae,g:Ambrosia,s:Ambrosia_artemisiifolia;
GTGTCTATGCTTGCACCATCCATTTGGGGCATCATGGATTTCACGGAGACGCAATAACAAACCCCCGGCACGGTATGTGCCAAGGAAAACTAAACTTAAAGGGCCTGTGCTACTGCGCCCCGTTCGCGGTGTGCGCGTTGTATGTGGCATCTTTGTTAAACCTAGAACGACTCTCGGCAACGGATATCTCGGCTCACGCATCGATGAAGAACGTAGCAAAATGCGATACTTGGTGTGAATTGCAGAATCCCGTGAACCATCGAGTTTTTGAACGCAAGTTGCGCCCGAAGCCATCCGGTTGAGGGCACGTCTGCCTGGGCGTCACGCATCACGTCGCCCCCACCATACATCCCTTTTTAGGACGTCTTTGGTTGGGGCGGAGATTGGTCTCCCGTGCCTATGATGGTGTGGTTGGCCTAAATAGGAGTCTCATCAAGAGGGACGCACGACTAGTGGTGGTTGATAACACAGTCGTCTCGTG

>KX671844.1;tax=p:Streptophyta,c:NA,o:Asterales,f:Asteraceae,g:Ambrosia,s:Ambrosia_bidentata;
TCGAACCCTGCATAGCAGAACGACCCGTGAACTTGTAAAAACACCGGCTTAGCGGGGACCGAAGCTTACGTTTCGATCTTTGTGAGGCCTTGTCGACGTGTGTCTATGGTTGCACCAAACATTTGGGGCATCATGGATTTCACGGAGACACAATAACAAACCCCCGGCACGGTACGTGCCAAGGAAAACTAAACTTAAAGGGCCCGTGCTATTGCGCCCCGTTCGCGGTGTGCGTGTTGTATGTGGCATCTTTGTTAAACCTAAAACGACTCTCGGCAACGGATATCTCGGCTCACGCATCGATRAAGAACGTAGCAAAATGCGATACTTGGTGTGAATTGCAGAATCCCGTGAACCATCGAGTTTTTGAACGCAAGTTGCGCCCGAAGCCACCCGGTTGAGGGCACGTCTGCCTGGGCGTCACGCATCACGTCGCCCCACCAAACATTCCCATCAAGGGACTTCTTTGGTTGGGGCGGAGATTGGTCTCCCGTGCCCATATGGTGTGGTTGGCCTAAATGGTAGTCTCATCAAGAGGGAYGCACGGCTAGTGGTGGTTGATMACACAGTCGTCTCGTGTCGTGCGTTTTCATTCCTTGTTGTAGATACTCTTAAAGTACCCTAACGCGTTGTCTTGCGATGATGCTTCGATC

>MH984861.1;tax=p:Streptophyta,c:NA,o:Asterales,f:Asteraceae,g:Ambrosia,s:Ambrosia_bidentata;
TCGAACCCTGCATAGCAGAACGACCCGTGAACTTGTAAAAACACCGGCTTAGCGGGGACCGAAGCTTACGTTTCGATCTTTGTGAGGCCTTGTCGACGTGTGTCTATGGTTGCACCAAACATTTGGGGCATCATGGATTTCACGGAGACACAATAACAAACCCCCGGCACGGTACGTGCCAAGGAAAACTAAACTTAAAGGGCCCGTGCTATTGCGCCCCGTTCGCGGTGTGCGTGTTGTATGTGGCATCTTTGTTAAACCTAAAACGACTCTCGGCAACGGATATCTCGGCTCACGCATCGATGAAGAACGTAGCAAAATGCGATACTTGGTGTGAATTGCAGAATCCCGTGAACCATCGAGTTTTTGAACGCAAGTTGCGCCCGAAGCCACCCGGTTGAGGGCACGTCTGCCTGGGCGTCACGCATCACGTCGCCCCACCAAACATTCCCATCAAGGGACTTCTTTGGTTGGGGCGGAGATTGGTCTCCCGTGCCCATGGTGTGGTTGGCCTAAATGGTAGTCTCATCAAGAGGGACGYACGGCTATTGGTGGTTGATAACACAGTCGTCTCGTGTCGCGTGCTTTCATTCCTTGTTGTAGATACTCTTAAAGTACCCTAACGCGTTGTCTTGCGATGATGCTTCGA

>MH984863.1;tax=p:Streptophyta,c:NA,o:Asterales,f:Asteraceae,g:Ambrosia,s:Ambrosia_confertiflora;
TCGAACCCTGCACAGCAGAACGACCCGTGAACAAGTAAAAACACCGGCTGACCGGGGACCGAAGCTTATGTTTCGATCCTTGTGAGGCCTTGTCGACGTCTGTCTATGCTTGCACCATACATTTGGGGCATCATAGATTTCACGGAGACACAATAACAAACCCCCGGCACGATACGTGCCAAGGAAAACTAAACTTAAAGGGCCCTTGCTATTGCGCCCCGTTCGCGGTGTGCGTGATGTATGTGGCACCTTTGTTAAACCTAAAACGACTCTCGGCAACGGATATCTCGGCTCACGCATCGATGAAGAACGTAGCAAAATGCGATACTTGGTGTGAATTGCAGAATCCCGTGAACCATCGAGTTTTTGAACGCAAGTTGCGCCCGAAGCCATCCGGTTGAGGGCACGTCTGCCTGGGCGTCACGCATCACGTCGCCCCCACCATACATCCCTTTTAGGGACGTCTTTGGTTGGGGCGGAGATTGGTCTCCCGTGCCTATGGTGTGGTTGGCCTAAATAGGAGTCTCATCAAGAGGGACGCACGGCTAGTGGTGGTTGATAACACAGTCGTCTCATGTCGTGCGTTTTCATTCTATGGTGTAGATGCTCTTAAAGTACCCTGACGCGTTGTCTTGCGATGATGCTTCGA

>DQ005970.1;tax=p:Streptophyta,c:NA,o:Asterales,f:Asteraceae,g:Ambrosia,s:Ambrosia_trifida;
TCGAACCCTGCATAGCAGAACGACCCGTGAACATGTAAAAACACCGGCTAAGYGGGGACCGAAGCTTACGTTTCGATCTTTGTGAGGCCTTGTCGACGTGTGTCTATGCTTGCGCCAAACATTTGGGGCATCATGGATTTCATGGAGACACGATAACAAACCCCCGGCACGGTACGTGCCAAGGAAAACTAAACTTAAAGGGCCCGTGCTATTGCGCCCCGTTCGCGGTGTGCGTGTTGTATGTGGCATCTTTGTTAAACCTAAAACGACTCTCGGCAACGGATATCTCGGCTCACGCATCGATGAAGAACGTAGCAAAATGCGATACTTGGTGTGAATTGCAGAATCCCGTGAACCATCGAGTTTTTGAACGCAAGTTGCGCCCGAAGCCATCCGGTTGAGGGCACGTCTGCCTGGGCGTCACGCATCACGTCGCCCCCACCAAACATTCCCATCAAGGGACTACTTTGGTTGGGGCGGAGATTGGTCTCCCGTGCCCATGGTGTGGTTGGCCTAAATGGGAGTCTCATCAAGAGGGACGCACGGCTAGTGGTGGTTGATAACACAGTCGTCTCGTGTCGTGCGTTTTCATTCCTTGTTGTAGATACTCTTAAAGTACCCTAACGCGTTGTCTTGCGATGATGCTTCGATCGCGACCCCAGGTCAGGCGGGACT

>KY661722.1;tax=p:Streptophyta,c:NA,o:Rosales,f:Rosaceae,g:Amelanchier,s:Amelanchier_canadensis;
GAAGGATCATTGTCGAACCTGCACAGCAGAGCGACCCGAGAACCAGTTTCAACGCCGGGGGTCGGCGGGCCTTCGGGCTCGGCGTCCCCCTGTCCCGGGAGCCCGCTCCCGGGCGCACAAACAAACACCGGCGCGTGTTGCGCCAAGGAACTCGAACGAAAGAGCGCGCTCCCGCCGCCCCGGAAACGGTGCGCGCGCGGGTGCGTCGTCTTCTTCAATATGTCAAAACGACTCTCGGCAACGGATATCTCGGCTCTCGCATCGATGAAGAACGCAGCGAATGCGATACTTGGTGTGAATTGCAGAATCCCGTGAACCATCGAGTCTTTGAACGCAAGTTGCGCCCGAAGCCKTTAGGCCGAGGGCACGCCTGCCTGGGCGTCACACGCCGTTGTCCCCCCGCGCCTCYCTCGGGAGCGTCGGGGGGCGGAGGATGGCCTCCCGTGCGCCACCCCGCGCGGTTGGCACAAATGCCGRGTCCCCGGCGGCGAACGCCACGACAATCGGTGGTTGTCAAACCTCGGTTGCCTGTTGTGCGCTTTCGCCGCGCTCCGGGCGGCTCGCGACGATCGCTGCTCTGCTTCGGCCGAGCTTTCAACGCGACCCCAGGTCAGGCGGGGTACC

>KY661727.1;tax=p:Streptophyta,c:NA,o:Rosales,f:Rosaceae,g:Amelanchier,s:Amelanchier_canadensis;
CATTGTCGACCTGCACAGCAGAACGACCCGAGAACCAGTTTCAACGCCGGGGGTCGGCGGGCCTTCGGGCTCGGCGTCCCTCTGTCCCGGGAGCCCGCTCCCGGGCGMACAAACAAACACCGRCGCGTGTTGCGCCAAGGAACTCGAACGAAAGAGCGCGCTCCCGCCGCCCCGGAAACGGTGCGCGCGCGGGTGCGTSGTCGTCTTCAATATGTCAAAACGACTCTCGGCAACGGATATCTCGGCTCTCGCATCGATGAAGAACGCAGCnnnnnnnnnnnnnnnnnnnnnnTTGCAGAATCCCGTGAACCATCGAGTCTTTGAACGCAAGTTGCGCCCGAAGCCTTTAGGCCGAGGGCACGCCTGCCTGGGCGTCACACGCCGTTGTCCCCCCGCGCCTCCCTCGGGAGCGTCGGGGGGCGGAGGATGGCCTCCCGTGCGCCACCCCGCGCGGTTGGCACAAATGCCGGGTCCCCGGCGACGAACGCCACGACAATCGGTGGTTGTCAAACCTCGGTTGCCTGTTGTGCGCTTTCGCCGCGCTCCGGGCGGCTCGCGACGATCGCTGCTCTGCTTCGGCCGAGCTTTCAACGCGACCCCAGGTCAGGCGGGGTACC

>KY427325.1;tax=p:Streptophyta,c:NA,o:Rosales,f:Rosaceae,g:Amelanchier,s:Amelanchier_canadensis;
TGAACCTGCGGAAGGATCATTGTCGAANCCTGCACAGCAGAACGACCCGAGAACCAGTTTCAACGCCGGGGGNTCGGCGGGCCTTNCGGGCTCGGCNNGTCCCCCTNNNGTCCCGGGannnnnnnnnnnnnngcccgcnnnnnnnnnnTCCCGGGCGCACAAACAAACACCGGCGCGTGTTGCGCCAAGGAACTCGAACGAAAGAGCGCGCTCCCGCCGCCNNNCCGGAAACGGTGCGCGAGCGGGTNGCGTCGTCGNTCTTCNAATATGTCAAAACGACTCTCGGCAACGGATATCTCGGCTCTCGCATCGATGAAGAACGTAGCGAAATGCGATACTTGGTGTGAATTGCAGAATCCCGTGAACCATCGAGTCTTTGAACGCAAGTTGCGCCCGAAGCCTTTAGGCCGAGGGCACGCCTGCCTGGGCGTCACACGCCGTTGTCCCNCCCGCNNNGCNNNNNNCTCCCTCNNNNNNGGGAGCNGNNNNTCGGNNNGGGGCGGAGGATGGCCTCCCGTGCGCCACCCCGNNNCGCGGTTGGCACAAATGCCGGGTCCCCGGCGGCGAACGCCACGACAATCGGTGGTTGTCAAA

>KT834005.1;tax=p:Streptophyta,c:NA,o:Rosales,f:Rosaceae,g:Amelanchier,s:Amelanchier_canadensis;
CCAGTTTCAACGCCGGGGGTCGGCGGGCCTTCGGGCTCGGCGTCCCTCTGTCCCGGGAGCCCGCTCCCGGGCGAACAAACAAACACCGGCGCGTGTTGCGCCAAGGAACTCGAACGAAAGAGCGCGCTCCCGCCGCCCCGGAAACGGTGCGCGCGCGGGTGCGTGGTCGTCTTCAATATGTCAAAACGACTCTCGGCAACGGATATCTCGGCTCTCGCATCGATGAAGAACGTAGCGAAATGCGATACTTGGTGTGAATTGCAGAATCCCGTGAACCATCGAGTCTTTGAACGCAAGTTGCGCCCGAAGCCTTTAGGCCGAGGGCACGCCTGCCTGGGCGTCACACGCCGTTGTCCCCCCCGCGCCTCCCTCGGGAGCGTCGGGGGGCGGAGGATGGCCTCCCGTGCGCCACCCCGCGCGGTTGGCACAAATGCCGGGTCCCCGGCGACGAACGCCACGACAATCGGTGGTTGTCAAACCTCGGTTGCCTGTTGTGCGCTTTCGCCGCGCTCCGGGCGGCTCGCGACGATCGCTGCTCTGCTTCGGCCGAGCTTCAACGCGACCCCAGGTCA

>KT833943.1;tax=p:Streptophyta,c:NA,o:Rosales,f:Rosaceae,g:Amelanchier,s:Amelanchier_canadensis;
CCAGTTTCAACGCCGGGGGTCGGCGGGCCTTCGGGCTCGGCGTCCCTCTGTCCCGGGAGCCCGCTCCCGGGCGAACAAACAAACACCGGCGCGTGTTGCGCCAAGGAACTCGAACGAAAGAGCGCGCTCCCGCCGCCCCGGAAACGGTGCGCGCGCGGGTGCGTGGTCGTCTTCAATATGTCAAAACGACTCTCGGCAACGGATATCTCGGCTCTCGCATCGATGAAGAACGTAGCGAAATGCGATACTTGGTGTGAATTGCAGAATCCCGTGAACCATCGAGTCTTTGAACGCAAGTTGCGCCCGAAGCCTTTAGGCCGAGGGCACGCCTGCCTGGGCGTCACACGCCGTTGTCCCCCCGCACCTCCCTCGGGAGCGTCGGGGGACGGAGGATGGCCTCCCGTGCGCCACCCAGCGCGGTTGGTACAAATGCCGAGTCCCCGGCGGCGAACGCCACGACAATCGGTGGTTGTCAAACCTCGGTTGCCTGTTGTGCGCTTTCGCCGCGCTCCCGGGCGGCTCGCGACGATCGACGCTCTGCTTCGGCCGAGCTTTCA

>KT833976.1;tax=p:Streptophyta,c:NA,o:Rosales,f:Rosaceae,g:Amelanchier,s:Amelanchier_canadensis;
CCAGTTTCAACGCCGGGGGTCGGCGGGCCTTCGGGCTCGGCGTCCCTCTGTCCCGGGAGCCCGCTCCCGGGCGCACAAACAAACACCGGCGCGTGTTGCGCCAAGGAACTCGAACGAAAGAGCGCGCTCCCGCCGCCCCGGAAACGGTGCGCGCGCGGGTGTGTCGTCGTCTTCAATATGTCAAAACGACTCTCGGCAACGGATATCTCGGCTCTCGCATCGATGAAGAACGTAGCGAAATGCGATACTTGGTGTGAATTGCAGAATCCCGTGAACCATCGAGTCTTTGAACGCAAGTTGCGCCCGAAGCCTTTAGGCCGAGGGCACGCCTGCCTGGGCGTCACACGCCGTTGTCCCCCCGCGCCTCCCTCGGGAGCGTCGGGGGGCGGAGGATGGCCTCCCGTGCGCCACCCCGCGCGGTTGGCACAAATGTCGAGTCCCCGGCGGCGAACGCCACGACAATCGGTGGTTGTCAAACCTCGGTTGCCTGTTGTGCGCTTTCGCCGCGGTCCGGGCGGCTCGAGACGATCGTCGCTCTGCTTCGGCCGAGCTTTCA

>KT833996.1;tax=p:Streptophyta,c:NA,o:Rosales,f:Rosaceae,g:Amelanchier,s:Amelanchier_canadensis;
CCAGTTTCAACGCCGGGGGTCGGCGGGCCTTCGGGCTCGGCGTCCCTCTGTCCCGGGAGCCCGCTCCCGGGCGCACAAACAAACACCGGCGCGTGTTGCGCCAAGGAACTCGAACGAAAGAGCGCGCTCCCGCCGCCCCGGAAACGGTGCGCGCGCGGGTGTGTGGTCGTCTTCAATATGTCAAAACGACTCTCGGCAACGGATATCTCGGCTCTCGCATCGATGAAGAACGTAGCGAAATGCGATACTTGGTGTGAATTGCAGAATCCCGTGAACCATCGAGTCTTTGAACGCAAGTTGCGCCCGAAGCCTTTAGGCCGAGGGCACGCCTGCCTGGGCGTCACACGCCGTTGTCCCCCCGCGCCTTCCTCGGGAGCGTCGGCGGACGGATGATGGCCTCCCGTGCGCCCTCCGCGCGGTTGGCACAAATGCCGAGTCCCCGGCGGCGAACGCCACGACAATCGGTGGTTGTCAAACCTCGGTTGCCTGTTGTGCGCTTTCGCCGCGCTCCGGGCGGCTCGCGACGATCGCTGCTCTGGTTCGGCCGAGCTTTCA

>KT834004.1;tax=p:Streptophyta,c:NA,o:Rosales,f:Rosaceae,g:Amelanchier,s:Amelanchier_canadensis;
CCAGTTTCAACGCCGGGGGTCGGCGGGCCTTCGGGCTCGGCGTCCCTCTGTCCCGGGAGCCCGCTCCCGGGCGCACAAACAAACACCGGCGCGTGTTGCGCCAAGGAACTCGAACGAAAGAGCGCGCTCCCGCCGCCCCGGAAACGGTGCGCGCGCGGGTGCGTKGTCGTCTTCAATATGTCAAAACGACTCTCGGCAACGGATATCTCGGCTCTCGCATCGATGAAGAACGTAGCGAAATGCGATACTTGGTGTGAATTGCAGAATCCCGTGAACCATCGAGTCTTTGAACGCAAGTTGCGCCCGAAGCCTTTAGGCCGAGGGCACGCCTGCCTGGGCGTCACACGTCGTTGTCCCCTACACCTCCCTCGGGAGTGTCGGGGGCGGAGAATGGCCTCCCGTGCGCCACCCCACGTAGTTGGCACAAATGTTGAGTCCCGGTGGCGAATGCCACGATAATCGATGGTTGTCAAACCTCGATTGCCTATTGTGCTCTTTCGCCGTGCTCCGAGCGACTCACGACGATCGCTGCTCTGCTTCGACGAAGCTTTCA

>KY427321.1;tax=p:Streptophyta,c:NA,o:Rosales,f:Rosaceae,g:Amelanchier,s:Amelanchier_laevis;
TCGAANCCTGCACAGCAGAACGACCCGAGAACCAGTTTCAACGCCGGGGGNTCGGCGGGCCTTNCGGGCTCGGCNNGTCCCCCTNNNGTCCCGGGAGnnnnnnnnnnnncccgcnnnnnnnnnnnnTCCCGGGCGCACAAACAAACACCGGCGCGTGTTGCGCCAAGGAACCCGAACGAAAGAGCGCGCTCCCGCCGCCNNNCCGGAAACGGTGCGCGCGCGGGTGNCGTCGTCGNTCTTCNAATATGTCAAAACGACTCTCGGCAACGGATATCTCGGCTCTCGCATCGATGAAGAACGTAGCGAAATGCGATACTTGGTGTGAATTGCAGAATCCCGTGAACCATCGAGTCTTTGAACGCAAGTTGCGCCCGAAGCCTTTAGGCCGAGGGCACGCCTGCCTGGGCGTCACACGCCGTTGTCCCNCCCGCNNNGCNNNNNNCTCCCTCNNNNNNGGGAGCNGTNNNCNGGNNNGGGGCGGAGGATGGCCTCCCGTGCGCCACCCCNNNGCGCGGTTGGCACAAATGCCGGGTCCCCGGCGGCGAACGCCACGACAATCGGTGGTTGTCAAACCTCGGTTGCCTGTTGTGCGCTTTCGCCGCGCTCCGGGCGGCTCGCGACGATCGCTGCTCTGCTTCGGCCGANNNGCTTTCAACGCGACCCC

>KT861804.1;tax=p:Streptophyta,c:NA,o:Rosales,f:Rosaceae,g:Amelanchier,s:Amelanchier_sanguinea;
CCAGTTTCAATGCCGGGGGTCGGCGGGCCTTCGGGCTTGGCGTCCCCCTGTCCCGGGAGCCCGCTCCCGGGCGCACAAACAAACACCGGCGCGTGTTGCGCCAAGGAACACGAACGAAAGAGCGCGCTCCTGCCGCCCCGGAAACGGTGCGCGCGCAGGTGCGTCGTCATCTTCAATATGTCAAAACGACTCTCGGCAACGGATATCTCGGCTCTCGCATCGATGAAGAACGTAGCGAAATGCGATACTTGGTGTGAATTGCAGAATCCCGTGAACCATCGAGTCTTTGAACGCAAGTTGCGCCCGAAGCCTTTAGGCCGAGGGCACGCCTGCCTGGGCGTCACACCTTGTTTCGCTCCGTGCCCAATGWCCCTTCGGGTGCGGTCACGGATGCGGAGATTGGCCCCCCGTGCCTCGTGTGCGGCGGGCTTAAGCGCGGGCTGTCGGCGYCGGGATGGGCACGACRAGTGGTGGACGGAGCACCAGCAGGATGTTGTGGCCCCCYGTCGCCTTAAGGGGCTCAAGAGACCCGGAMCGGGCGAKCCGTGCTCCGTACGAGGAGGGCGTGYCGTCTCGCAATG

>KT861805.1;tax=p:Streptophyta,c:NA,o:Rosales,f:Rosaceae,g:Amelanchier,s:Amelanchier_sanguinea;
CCAGTTTCAATGCCGGGGGTCGGCGGGCCTTCGGGCTTGGCGTCCCCCTGTCCCGGGAGCCCGCTCCCGGGCGCACAAACAAACACCGGCGCGTGTTGCGCCAAGGAACACGAACGAAAGAGCGCGCTCCTGCCGCCCCGGAAACGGTGCGCGCGCAGGTGCGTCGTCATCTTCAATATGTCAAAACGACTCTCGGCAACGGATATCTCGGCTCTCGCATCGATGAAGAACGTAGCGAAATGCGATACTTGGTGTGAATTGCAGAATCCCGTGAACCATCGAGTCTTTGAACGCAAGTTGCGCCCGAAGCCTTTAGGCCGAGGGCACGCCTGCCTGGGCGTCACACGCCGTTGTCCCCCCNGCGCCTCCCTCGGGAGCGTCGGGGGGNCGGANGGATGGCCTCCCGTGCGCCACCCCGCGCGGTTGGCACAAATGCCGGGTCCCCGGCGGCGAACGCCACGACAATCGGTGGTTGTCAAACCTCGGTTGCCTGTTGTGCGCTTTCGCCGCGCTCCGGGCGGCTCGCGACGATCGCTGCTCTGCTTCGGCCGAGCTTTCA

>AF303702.1;tax=p:Streptophyta,c:Liliopsida,o:Liliales,f:Melanthiaceae,g:Amianthium,s:Amianthium_muscitoxicum;
TCGAGACCCTAACACTAATGAATGACCTGTGAACTTGTTAATGAATGTGACAACTTGTGCCATCGTGTCGATGTCGTTGCGAATGATTCGTGATTGTGTCAACATTTTTGTGCAAGTCGGAACAACAATGTACTCCGGCACAACCTTGTGTCAAGGACGAATAAACTACCAAAAATGATTATGCCCTTCCTCTAGCATATTTGCTTTTGAGATTTGGGTGCATCGTCATCTTGTGAAGAAATTGGATGACTCTCGACAATGGATATCTAGGCTCTCGCATCGATGAAGAACGTAGCGAAATGCGATACTTGGTGTGAATTGCAGAACCCCGTGAACCATCGAGTCTTTGAACGCAAGTTGTGCCTGATGCCTTTCGGTGGAAGGTACATCTGCCTGTGTGTCATGTTTTGTGTTTGCTCTCTCTGCCTCTTGTGCCCAACTCTTTTGGGATACTAGGGGTATTGGATGCAAAGTTTGGCCCCTCGTGCCCATGTGCGCGTTGGGCCAAAGATTGGGTTGTCGGCATGGTAGAGTATAGCTAATGGTTGATGCTTTGTTGCATATATGCTGATTGTTGTGCTCTTAATGCCCAAGAAGCATTGGATGACCCTTGAGACCTAATTTGTGATCGTCGTGCCTTGCTCGACGCCTCACA

>KJ473900.1;tax=p:Streptophyta,c:NA,o:Apiales,f:Apiaceae,g:Ammi,s:Ammi_visnaga;
TCGAATCCTGTGATAGCAGAACGACCAGCTAACATGTAAACACAATTGGACAAGCATCCGGGGGCATCCCACCCCTGTTTGCGAATCCCGGGTTCGTAGCCCCTCTCGGGGGGCCACTGGCCTGCAAAATCATTTGGGCGCGGAATGCGCCAAGCAACATAAGACTGAATTGTACGTTTGCTTCCCAACACGGGTAGCAGCGTCATTCCAAAACATAACGACTCTTGACAACGGATATCTCGGCTCTCGCATCGATGAAGAACGTAGCGAAATGCGATACTTGGTGTGAATTGCAGAATCCCGTGAACCATCGAGTCTTTGAACGCAAGTTGCGCCCAAAGCCATTAGGCCGAGGGCACGTCTGCTTGGGTGTCACGCATTGTTTGCCAACAACCACACACTCTGGGAGGAGTTGAGTCGGTTGGGGGCGGAAATTGGTCTCCCGTGCCTTGCTGTGCGGTTGATGCAAAAGTGAGTCTTCGATGATGGACGTGGTGACATCGGTGGTTGTTAAAGACCTTTTGTCTTGTCACGCGAATCTTCTCATCTTAGTAAAGCTCGAGGACCCTTAGGTGACACATATCATGTGCACTTTGA

>MK087995.1;tax=p:Streptophyta,c:Magnoliopsida,o:Apiales,f:Apiaceae,g:Ammoselinum,s:Ammoselinum_butleri;
TCGAATCCTGCAATAGCAGAATGACCCGCTAACACGTCAACAATCTGGGCAAGCGTCGGGGGGCCTCGGCTTCCCGTCTGCGAACCCCTGGTAGGTGGCCACCCCCGGGCGGCCACTGGCCTGCAAAATCATTCGGGCGCGGAATGCGCCAAGGAACTTAAAACTGAATTGTACGTCCGTATCCCGTTAGCGGGCGCCGGCGTCATTCCAAAACACAACGACTCTCGGCAACGGATATCTCGGCTCTTGCATCGATGAAGAATGTAGCGAAATGCGATACTTGGTGTGAATTGCAGAATCCCGTGAACCATCGAGTCTTTGAATGCAAGTTGCGCCCGAGGCCATTAGGTCGAGGGCACGTCTGCCTGGGCGTCACACATCGTCTTGCCCGCAAACCACTCACACCTGAGAAGTTGTGTGCCGGTTCGGGGCGGAAACTGGCCTCCCGTACCTTGTCGTGCGGTTGGCGGAAAAACGAGTCTCCGGCGACGGACGTCGCGACATCGGTGGTTGTAAAAGACCCTCTTGTCTTGTCGCGCGAATCCTCGTCACTTTAGCGAGCTCCAGGACCCTTAGGCAGCACACACTCTGTGCGCTTCGA

>GQ281029.1;tax=p:Streptophyta,c:NA,o:Fabales,f:Fabaceae,g:Amorpha,s:Amorpha_fruticosa;
CATTGTYGATGCCTCACMAGCTGTGCGACCCGCGAACTYGTTTCACTACRCAGGGGTGGCCTGGGGTGTTYCGCACCGCAGCCCCCCAAGTCAGGAGGCGATCACACCTGGTGCGGTCTCCTCCCGGCAGAAAACAAAAACCCCGGCGCGGAATGCGTCAAGGAACTYGAAATTGTTAGGTGCGCCCCCGCCGGCCCGGAGACGGTGCGCGGGCGGGAGGTGTAGCAAACACTTGAATCCAAAATGACTYTYGGCAACGGATATYTYGGCTYTTGCATCGATGAAGAACGTAGCGAAATGCGATACTTGGTGTGAATTGCAGAATCCCGTGAACCATCGAGTYTTTGAACGCAAGTTGCGCCCGAAGCCMTTAGGCTGAGGGCACGCCTGCCTGGGTGTCACACATYGTTGCCCCAACGCCAATGCCTCATGCCAGGCATCTAGCTGGGGGTGAATGCTGGCCTCCCGTGAGCACAGCCTCACGGTTGGTTGAAAATCGAGTCCGTGGCTGAGTGCACCGTGACAGATGGTGGTTGAGTAAAGAGCTCGAGGCCAGTCGCGCGTGCATCCACCTGGAGTGGACTTCGTGACCCACGGGGGTGATTCGATCGCCCACAATGGACCT

>MH711088.1;tax=p:Streptophyta,c:Magnoliopsida,o:Fabales,f:Fabaceae,g:Amorpha,s:Amorpha_fruticosa;
TCGATGCCTCACAAGCTGTGCGACCCGCGAACTCGTTTCACTACRCAGGGGTGGCCTGGGGTGTTCCGCACCGCAGCCCCCCAAGTCAGGAGGCGATCACACCTGGTGCGGTCTCCTCCCGGCAGAAAACAAAAACCCCGGCGCGGAATGCGTCAAGGAACTCGAAATTGTTAGGTGCGCCCCCGCCGGCCCGGAGACGGTGCGCGGGCGGGAGGTGTAGCAAACACTTGAATCCAAAACGACTCTCGGCAACGGATATCTCGGCTCTTGCATCGATGAAGAATGTAGCGAAATGCGATACTTGGTGTGAATTGCAGAATCCCGTGAACCATCGAGTCTTTGAATGCAAGTTGCGCCCGAGGCCATTAGGTCGAGGGCACGTCTGCCTGGGCGTCACACATCGTTGCCCCAACGCCAATGCCTCATGCCAGGCATCTAGCTGGGGGTGAATGCTGGCCTCCCGTGAGCACAGCCTCACGGTTGGTTGAAAATCGAGTCCGTGGCTGAGTGCACCGTGACAGATGGTGGTTGAGTAAAGAGCTCGAGGCCAGTCGCGCGTGCATCCACCTGGAGTGGACTTCGTGACCCACGGGGGTGATTCGATCGCCCACA

>JQ360391.1;tax=p:Streptophyta,c:NA,o:Asterales,f:Asteraceae,g:Ampelaster,s:Ampelaster_carolinianus;
TCGAAGCCTGCAAAGCAAACGACCCGCGAACATGTTACAACAACCTTGCCATGATGGGTCGGGCTTTTGTTCGATCCTTGTGGCACACCGTCGATGTGCGGCCTATTGACCCTTTGGGTCTTTGGTTGTTGCATTGACGTAACAAAACCCCGGCACGGGATGTGCCAAGGAAACTTAAATTTAAGAATTGTCTGTTCCATGATGTCCCGTTTGCGGTGTGCTCATGGGGCGTGGCTTCTTTATAATAACAAACGACTCTCGGCAACGGATATCTCGGCTCACGCATCGATGAAGAACGTAGCAAAATGCGATACTTGGTGTGAATTGCAGAATCCCGTGAACCATCGAGTTTTTGAACGCAAGTTGCGCCCGAAGCCATTCGGCTGAGGGCACGTCTGCCTGGGCGTCACGCATCGCGTCGCTCCCATCAACCAATCCTTTAGGATGATTGGTTTGGGGCGGATATTGGTCTCCCGTTTTTCACCGAGCGGTTGGCCAAAAAAAGAGTCCCTCTTGACAGGAACATGACTAGTGGTGGTTGAAAAAACCCAGAATTTTGTTGTGTGTAATGTCAAGATGGTGCATCTTAATTGACCCAACGCGTTGTCATGACGCTTCGACCGC

>AF477626.1;tax=p:Streptophyta,c:NA,o:Asterales,f:Asteraceae,g:Amphiachyris,s:Amphiachyris_dracunculoides;
TCGAAGCCTGCAAAGCAGAACGACCCGTGAACATGTTACAACAACCATGCCTCTTGGCATACCGTTGAAGTGCGGCCTAGAAGGCCCTTTTGGGTCTTCAAGGTCGTTCCTTTGACGTAACAAAACCCCGGCACGGGATGTGCCAAGGAAATTCAAATTGAAGAACTGCTCGTTCCATGAAGTCCCGTTTGCGGTGTGCTCATGGGGCGCGGCTTCTTTGTAATCACAAACGACTCTCGGCAACGGATATCTCGGCTCACGCATCGATGAAGAACGTAGCAAAATGCGATACTTGGTGTGAATTGCAGAATCCCGTGAACCATCGAGTTTTTGAACGCAAGTTGCGCCCGAAGCCATTCGGCTGAGGGCACGTCTGCCTGGGCGTCACGCATCGCGTCGCTCCCACCAACCCATCCTTTGGGGTGCTTGGATGGGGGCGGATAATGGTCTCCCGTTCTTCACCGAGCGGTTGGCCAAAATAAGAGTCCCCGTTGACGGGCGCACGACTAGTGGTGGTTGATAAAACCCTGAATTATGTTGCGTGTCTCGTCAATAGGGTCCATCTTATAGACCCAACGCGTTGTCACAACGCTTCGA

>AF417015.1;tax=p:Streptophyta,c:NA,o:Fabales,f:Fabaceae,g:Amphicarpaea,s:Amphicarpaea_bracteata;
GTGAACCTGCGGAAGGATCATTGTCGATGCCTCACAATCAGACCGACCCGCGAATTCGTCGTCTATCACGTGAGCGCCCAAGCAAGCGGACGGCGGCGAGGATCGTTCTTCGTGCGGGGCGTCTCGCCTTCGCGACCAACCCCTCCTCCCGTCGCCCGCCCTTGCGTGTGCCAAACACAAACCCCGGCGCTTCGCGCGCCAAGGAAATCAAATCTGTCAAGGTGCGACTCCCGGGGGCCCGGAGACGGTGTCCCTCGGGCGTCGTCACTGCGCATCACTATATTACAATGACTCTCGGCAACGGATATCTCGGCTCTTGCATCGATGAAGAACGTAGCGAAATGCGATACTTGGTGTGAATTGCAGAATCCCGTGAACCATCGAGTCTTTGAACGCAAGTTGCGCCCGAAGCCATTAGGCCGAGGGCACGCCTGCCTGGGTGTCACACATCGTTACCCAAACGCAAACTATTGCCTCGGGTGTACGCTGACCTCCCGCGAGCACCGTTTCGTGGTTGGTTGAAAATCGAGTCCGTGGCCGAGTTCGCCGCGACAAAATGGTGGATGAGTTAGTCACAGACGACGCTCGAGACCAGTCACGCGTGGCTCCGTCATTCCCGGACTCCCCGACCCTGTGCGTGCGTCCACCCGACGCAGGCTACCA

>DQ006008.1;tax=p:Streptophyta,c:NA,o:Fabales,f:Fabaceae,g:Amphicarpaea,s:Amphicarpaea_bracteata;
TCGATGCCTCACAATCAGACCGACCCGCGAATTCGTTCATCTATCACGTGAGCGCCCAAGCAAGCGGACGGCGGCGGGGATCGTTCTTCGTGCGGGGCGTCTCGCCCCCGCGACCAACCCCTCCCGTCGCACGCCCTTGCGTGTGCCAAACACAAACCCCGGCGCTTCGCGCGCCAAGGAAATCAAATCTGTCAAAGCGCGACTCCCGTGGGCCCGGAGACGGTGTCCCCCGGGCGTCGTCGCTGCGCATTACTATATTACAATGACTCTCGGCAACGGATATCTCGGCTCTTGCATCGATGAAGAACGTAGCGAAATGCGATACTTGGTGTGAATTGCAGAATCCCGTGAACCATCGAGTCTTTGAACGCAAGTTGCGCCCGAAGCCATTAGGCCGAGGGCACGCCTGCCTGGGTGTCACACATCGTTACCCAAACGCAAACCATTGCCTCGGGTGTATGCTGACCTCCCGCGAGCACCGTTTCGTGGTTGGTTGAAAATCGGGTCCGTGGCCGAGTTCGCCGCGACAAAATGGTGGATGAGTCAGTCACACACGACGCTCGAGACCAGTCGCGCGTGGCTCCGTCGTTCCCGGACTCCTCGACCCTGTGCGTGCGTCCACCCGACGCAGGCTATCAACGAGACCTCAGGTCAGGCGGGGCT

>AF417016.1;tax=p:Streptophyta,c:NA,o:Fabales,f:Fabaceae,g:Amphicarpaea,s:Amphicarpaea_bracteata;
GTGAACCTGCGGAAGGATCATTGTCGATGCCTCACAATCAGACCGACCCGCGAATTCGTTCATCTATCACGTGAGCGCCCAAGCAAGCGGACGGCGGCGGGGATCGTTCTTCGTGCGGGGCGTCTCGCCCCCGCGACCAACCCCTCCCGTCGCACGCCCTTGCGTGTGCCAAACACAAACCCCGGCGCTTCGCGCGCCAAGGAAATCAAATCTGTCAAAGCGTGACTCCCGTGGGCCCGGAGACGGTGTCCCCCGGGCGTCGTCGCTGCGCATTACTATATTACAATGACTCTCGGCAACGGATATCTCGGCTCTTGCATCGATGAAGAACGTAGCGAAATGCGATACTTGGTGTGAATTGCAGAATCCCGTGAACCATCGAGTCTTTGAACGCAAGTTGCGCCCGAAGCCATTAGGCCGAGGGCACGCCTGCCTGGGTGTCACACATCGTTACCCAAACGCAAACCATTGCCTCGGGTGTATGCTGACCTCCCGCGAGCACCGTTTCGTGGTTGGTTGAAAATCGGGTCCGTGGCCGAGTCCGCCGCGACAAAATGGTGGATGAGTCAGTCACACACGACGCTCGAGACCAGTCGCGCGTGGCTCCGTCGTTCCCGGACTCCTCGACCCTGTGCGTGCGTCCACCCGACGCAGGCTATCA

>AF417008.1;tax=p:Streptophyta,c:NA,o:Fabales,f:Fabaceae,g:Amphicarpaea,s:Amphicarpaea_bracteata;
GTGAACTTGCAGAAGGATCATTGTCGATGCCTCACAATCAAACCGACTCGCAAATCCATTCATCTATCATACAAGCAAGCAGATGGCGACGAGAATCGTTCCTTGTGCAAGGTGTCTCACCTTCGCGACCAACCCCTCTCGTTGCCCACCCTTGTGCCAAACGCAAACCTCGATGCTTCGTGTGCTAAGGAAATCAAATCTGTCAAGTGCGACTCCTGAGGGTTGGGAGACGGTGTCCCTCAGGCGTCGTCACTACGCATTACTATATACAATGACTCTCGACAATAGATATCTCGACTCTTGCATCGATGAAGAACGTAGCAAAATGTGATACTTGGTGTGAATTGTAGAATCCCGTGAACCATCGAGTCTTTGAACGCAAGTTGCGCCCGAAGCCATTAGGCCGAGGGCACGCCTGCCTGGGTGTCACACATCGTTACCCAAACGCAAACCATTGCCTCGGGTGTACGCTGACCTCCCGCGAGCACCGTTTCGCGGTTGGTTGAAAATCGGGTCCGTGGCTGAGTTCGCCGCGACAAAAATGGTGGATGAGTCAGTCACACACGACGCTCGAGACCGGTCGCGCGCGGCTCCGTCGTTCCCGGACTCCTCGACCCTGTGCGTGCGTCGACCCGACGCATGCTATCA

>MH710834.1;tax=p:Streptophyta,c:Magnoliopsida,o:Fabales,f:Fabaceae,g:Amphicarpaea,s:Amphicarpaea_bracteata;
TCGATGCCTCACAATCAGACCGACCCGCGAATTCGTTCATCTATCACGTAAGCGCCCAAGCAAGCGGACGGCGGCGAGGATTGTTCTTCGTGCGGGGCGTCTCGCCCCCGCGACCAGCCCCTCCCGTTGGCCGCCCTTGTGTGTGCCAAACACAAACCCCGGCGCTTCGCGCGCCAAGGAAATCAAATCTGTCAAGTGCGACTCCCGGGGGCCCGGAGACGGTGTCCCCCGGGCGTCGTCGCTGCACATTACCATATTACAACGACTCTCGGCAACGGATATCTCGGCTCTTGCATCGATGAAGAATGTAGCGAAATGCGATACTTGGTGTGAATTGCAGAATCCCGTGAACCATCGAGTCTTTGAATGCAAGTTGCGCCCGAGGCCATTAGGTCGAGGGCACGTCTGCCTGGGCGTCACACATCGTTACCCAAACGCAAATTATTGCCTCGGGTGCATGCTGACCTCCCGCGAGCACCGTTTCGTGGTTGGTTGAAAATCGAGTCCGTGGCCGAGTTCGCCGTGACAAAATGGTGGATGAGTTCGTCACAGACGACGCTCGAGACCAGTCACGCGTGACTCCGTCGTTCCCGGACTCCCCGACCCTGTGCGTGCGTCTCTACCCGACGACGCAGGCTATCA

>LC315209.1;tax=p:Streptophyta,c:NA,o:Fabales,f:Fabaceae,g:Amphicarpaea,s:Amphicarpaea_bracteata;
CGATGCCTCACAATCAGACCGACCCGCGAATTCGTTCGTCTATCACGTGAGCGCCCAAGCAAGCGGACGGCGGCGGGGATCGTTCTTCGCGCGGGGCGTCTCGCCCCCGCGACCAACCCCTCCCGTCGCACGCCCCTGCGTGTGCCAAACACAAACCCCGGCGCTTCGCGCGCCAAGGAAATCAAATCTGTCAAAGCGCGACTCCCGTGGGCCCGGAGACGGTGTCCCCCGGGCGTCGTCGCTGCGCATTACCATATTACAATGACTCTCGGCAACGGATATCTCGGCTCTTGCATCGATGAAGAACGTAGCGAAATGCGATACTTGGTGTGAATTGCAGAATCCCGTGAACCATCGAGTCTTTGAACGCAAGTTGCGCCCGAAGCCATTAGGCCGAGGGCACGCCTGCCTGGGTGTCACACATCGTTACCCAAACGCAAACCATTGCCTCGGGTGTACGCTGACCTCCCGCGAGCACCGTTTCGCGGTTGGTTGAAAATCGGGTCCGTGGCCGAGTTCGCCGCGACAAAAATGGTGGATGAGTCAGTCGCACACGACGCTCGAGACCGGTCGCGCGCGGCTCCGTCGTTCCCGGACTCCTCGACCCTGTGCGTGCGTCGACCCGACGCATGCTATCAAC

>KY175121.1;tax=p:Streptophyta,c:Bryopsida,o:Dicranales,f:Rhabdoweisiaceae,g:Amphidium,s:Amphidium_mougeotii;
CACACACAGAGTTGCAGCAAACCCCTCAGCGAACCGTATGAATGTCCCCCTCGGTCTGGCCGGGGCGCCTTCGGTGGTGTCCCGGTCCGGCCAGCCAACCCAAGTCCCCCTGGGGCGAAAGTCTTCGGGGCTCTCTCTCTCTCCCGCCCCATGGGGCGGGGGCGTGGAGTCCCGGGGGCCCACCCCCCCGGCGCACTTGGCGAGGTTTACCCAAACCCACGATTGCGCAATGCATCAACACTCTCAATATGACTGAGTATAATAATGGAACCTGGCGGCGCCGCTCCATTTGTGGCGCCGTCCGAGTTGTTGTGATATATAAACAAAAACAACTCTCAGCAACGGATATCTTGGCTCTTGCAACGATGAAGAACGCAGCGAAATGCGATACGTAGTGTGAATTGCAGAATTCCGCGAATCATCGAGTCTTTGAACGCAAGTTGCGCCCGAGGCTTGACCAAGGGCATTTCTGCCAGAGCGTCACCGCGACACCCACCGATCCACTCCAAGCGAGCGGACTGAGTGAAAGTGGCCATCCGAATTGGGGGGCCGCCCCGGGACCTTCCGGTCTTGGGGTGGGCCGCAGATTGGGTTGGCTGAAATGGAGGGGAATTTGGCCGCCGTGGTGACACAGCCCGCGATCAGGTGATCCGAGCCTTCTTCGATGATGTGCTTGGAACTCAAACGTGCGCCGGTTGTGTCTCCCAGTTGGCACGAGGCTTCCCAAAGCAGGTCCCTCCCTCCCTCCACTCCCACTCCCCGAATGGGGAAAGTCGTGCGGGGGGGAGAGAGGAAAACGTC

>KY175133.1;tax=p:Streptophyta,c:Bryopsida,o:Dicranales,f:Rhabdoweisiaceae,g:Amphidium,s:Amphidium_mougeotii;
CACACACAGAGTTGCAGCAAACCCCTCAGCGAACCGTATGAATGTCCCCCTCGGTCTGGCCGGGGCGCCTTCAGTGGTGTCCCGGTCCGGCCAGCCAACCCAAGTCCCCCTGGGACGAAAGTCTTCGGGGCTCTCTCTCTCCCGCCCCATGGGGGCGGGGGCGTGGAGTCCCGGGGGCCCACCCCCCGGCGCACTTGGCGAGGTTTACCCAAACCACGATTGCGCAATGCATCAACACTCTCAATATGACTGAGTATAATAATGGAACCTGGCGGCGCCACTCCATTTGTGGCGCCGTCCGAGTTGTTGTGATATAAACAAAAACAACTCTCAGCAACGGATATCTTGGCTCTTGCAACGATGAAGAACGCAGCGAAATGCGATACGTAGTGTGAATTGCAGAATTCCGCGAATCATCGAGTCTTTGAACGCAAGTTGCGCCCGAGGCTTGACCAAGGGCATTTCTGCCAGAGCGTCACCGCGACACCCACCGATCCACTCCAAGCGAGCGGACTGAGTGAAAGTGGCCATCCGAATTGGGGGGCTGCCCCGGGACCTTCCGGTCTTGGGGTGGGCCGCAGATTGGGTTGGCTGAAATGGAGGGGAATTTGGCCGCCGTGGTGACACAGCCCGCGATCAGGTGATCCGAGCCTTCTTCGATGATGTGCTTGGAACTCAAACGTGCGTCGGTTGTGTCTCCCAGTTGGCACGAGGCTTCCCAAAGCAGGTCCCTCCCTCCCTCCACTCCCACTCCCCGAATGGGGAAAGTCGTGCggggggggAAAGAGGAAAACGTC

>KY175126.1;tax=p:Streptophyta,c:Bryopsida,o:Dicranales,f:Rhabdoweisiaceae,g:Amphidium,s:Amphidium_mougeotii;
CACACACAGAGTTGCAGCAAACCCCTCAGCGAACCGTATGAATGTCCCCCTCGGTCTGGCCGGGGCGCCTTCAGTGGTGTCCCGGTCCGGCCAGCCAACCCAAGTCCCCCTGGGACGAAAGTCTTCGGGGCTCTCTCTCTCCCGCCCCATGGGGGCGGGGGCGTGGAGTCCCGGGGGCCCACCCCCCGGCGCACTTGGCGAGGTTTACCCAAACCACGATTGCGCAATGCATCAACACTCTCAATATGACTGAGTATAATAATGGAACCTGGCGGCGCCACTCCATTTGTGGCGCCGTCCGAGTTGTTGTGATATAAACAAAAACAACTCTCAGCAACGGATATCTTGGCTCTTGCAACGATGAAGAACGCAGCGAAATGCGATACGTAGTGTGAATTGCAGAATTCCGCGAATCATCGAGTCTTTGAACGCAAGTTGCGCCCGAGGCTTGACCAAGGGCATTTCTGCCAGAGCGTCACCGCGACACCCACCGATCCACTCCAAGCGAGCGGACTGAGTGAAAGTGGCCATCCGAATTGGGGGGCTGCCCCGGGACCTTCCGGTCTTGGGGTGGGCCGCAGATTGGGTTGGCTGAAATGGAGGGGAATTTGGCCGCCGTGGTGACACAGCCCGCGATCAGGTGATCCGAGCCTTCTTCGATGATGTGCTTGGAACTCAAACGTGCGTCGGTTGTGTCTCCCAGTTGGCACGAGGCTTCCCAAAGCAGGTCCCTCCACTCCCACTCCCCGAATGGGGAAAGTCGTGCGGGGGGGAAAGAGGAAAACGTC

>KU927646.1;tax=p:Streptophyta,c:NA,o:Boraginales,f:Boraginaceae,g:Amsinckia,s:Amsinckia_menziesii;
GGGTGCGGGGAATTTTATTATTCCTCACCCTCGATCCGGCTCCTCATCGGTGCCTGGGCAGTTTGTCCTGGTGCCTAACAAACCCCCGGCGTGAGAAGCGCCAAGGAATACTATAACAAGGGCCGGATCCGTCCTCTCCCGTTCGCGGGGCCAAGGGGATTGGTGATAGCTTCTTTCTAAACTGAAACGACTCTCGGCAACGGATATCTCGGCTCTCGCATCGATGAAGAACGTAGCGAAATGCGATACTTGGTGTGAATTGCAGAATCCCGTGAACCATCGAGTTTTTGAACGCAAGTTGCGCCTGAAGCCATTAGGCTAAGGGCACGTCTGCCTGGGCGTCACGCATCGCGTCACCCCTCCCCCAATCTTGGTGGGCGGGGTGGAATGTGACCTCCTGTGCCTACGGGTGCAGTTGGTCGAAATTTGAGTCCGGAGCTTAGGACGTCACGACAAGTGGTGGTTGGACAACAACTCTCGTGCTGTCGTGTGCCGAACACTCTTGCGACTGTAAAGACCCTAGTGCGCATGTCATCGTCCCCTCACGGGGATGGTTGCTTGTGCTACGACCGCGACCCCAGTCAGGCGATACC

>JQ513392.1;tax=p:Streptophyta,c:NA,o:Boraginales,f:Boraginaceae,g:Amsinckia,s:Amsinckia_menziesii;
GTTGTCGATCCTGCATAGCAGTACCACTCGCGAACAAGTTCACAAACGAGGGCCGGACCGGGCGTGGGGAAGTTATATTCCTCGCCCTCGATTCGGTTCCTCATCGGTGCCTGGGCAGTTTGTCCTGGTGCCTAACAAACCCCCGGCGCGAGAAGCGCCAAGGAATACTCTAACAAGGGCCGGATCCGTCCTCTCTCGTTCGCGGGGCCAGGGGATTGGTGATAGCTTCTTTCTAAACTGAAACGACTCTCGGCAACGGATATCTCGGCTCTCGCATCGATGAAGAACGTAGCGAAATGCGATACTTGGTGTGAATTGCAGAATCCCGTGAACCATCGAGTCTTTGAACGCAAGTTGCGCCTGAAGCCATTAGGCTAAGGGCACGTCTGCCTGGGCGTCACGCATCGCGTCACCCCTCCCCCAATCTTGGTGGGCGGGGTGGAATGTGACCTCCTGTGCCTACGGGTGTAGTTGGTCGAAATTTGAGTCCAGAGCTTAGGACGTCACGACAAGTGGTGGTTGGACAACAACTCTCGTGTGTCGTGCGCCGATAACTCTTGCGACTGTAAAGACCCT

>AY603258.1;tax=p:Streptophyta,c:NA,o:Asterales,f:Asteraceae,g:Anacyclus,s:Anacyclus_clavatus;
TCGAACCCTGCAAAGCAGAACGACCCGTGAACACGTAAAAACAACCGAGCGTTGAGTGGATTAAGGATTTCTTGATCCACTCGATGCTCTGTCGATGCGCATTTACTTGTGTTCCTACGGAGCTTGGTGGATGTGTCATTGACGCAATAACAACCCCCGGCACAATGTGTGCCAAGGAAAACTAAACTTGAGAATGCTTGTTTCATGTTGCCCCGTTCGCGGTGTGCTCATGGGATGTGGCTTCTTTATAATTACAAACGACTCTCGGCAACGGATATCTCGGCTCACGCATCGATGAAGAACGTAGCAAAATGCGATACTTGGTGTGAATTGCAGAATCCCGTGAACCATCGAGTTTTTGAACGCAAGTTGCGCCCGAAGCCTTTTGGCCGAGGGCACGTCTGCCTGGGCGTCACGCATCGCGTCGCCCCCAACAAATCTTTGTTGGGAGCGGATATTGGTCTCCCGTGCTCATGGCGTGGTTGGCCAAAATAGGAGTCCCTTCGATGGACGCACGAACTAGTGGTGGTCGTAAAAACCCTCGTTCTTTGTTCTGTGTTAGTCGTAAGAAAATACTCTTCAAACACCCCAATGTGTTGTCTTAGGACGACGCTTCGACCG

>HE602384.1;tax=p:Streptophyta,c:NA,o:Asterales,f:Asteraceae,g:Anacyclus,s:Anacyclus_clavatus;
AACATGTAAAAACAACCGAGCGTCGAGTGGGTTAAGCTCTTGCTTGATCCTCTTGATGCTTTGTCGATGTGCACTTACTTGTCTCCATTGGGGACTTGCGAGTGCGTCGTCGGCGCAATAACAACCCCCGGCACAATGTGTGCCAAGGAAAACTAAACGTAAGAAGGCTTGTTTCATGTTGCCCCGTTCGCGGTGCGCTCATGGGATGTGGCTTCTTTATAATCACAAACGACTCTCGGCAACGGATATCTCGGCTCACGCATCGATGAAGAACGTAGCAAAATGCGATACTTGGTGTGAATTGCAGAATCCCGTGAACCATCGAGTTTTTGAACGCAAGTTGCGCCCGAAGCCTTTTGGCCGAGGGCACGTCTGCCTGGGCGTCACGCATCGCGTCGCCCCCCACAAATCTTTGTTGGGGGCGGATATTGGTCTCCCGTGCTCATGGCGTGGTTGGCCAAAATAGGAGTCCCTACGTCGGACGCACAAACTAGTGGTGGTCGTAAAAACCCTCGTTCTTTGTTTGTGTCGTACGTCGCTAGGATACGCTCTCTAAAAACCCC

>AF547709.1;tax=p:Streptophyta,c:NA,o:Ericales,f:Primulaceae,g:Anagallis,s:Anagallis_arvensis;
TCGAAACCTGCCTAGCAGAACGACCCGTGAACTTGTTTCTCATGCGGGGATGCACCGTTAGGGTCCCCGATCCTGCGGTGCCATCCTCCGTCGGGGGCGGGAGCTCTGCTCGCGTCCCCGGCCAACTAACGAACCCCGGCGCAAACCGCGCCAAGGATTATCTAACAAAGTGATCGAGCCGTCGCTCCCGTTCTCGGGCTGCGATCGGCGAGAGAATCTTGCATATAACAAAACGACTCTCGGCAACGGATATCTAGGCTCTCGCATCGATGAAGAACGTAGCAAAATGCGATACTTGGTGTGAATTGCAGAATCCCGTGAACCATCGAGTTTTTGAACGCAAGTTGCGCCCGAAGCCATTAGGCCGAGGGCACGTCTGCCTGGGCGTCTCACAACGCGTCGCCCCCCCACCCTTTCGTGGATGGGGCGGATACTGGCTCCCCGTACGCCCAGCGTGCGGTCGGCCTAAAAGCGAGTCCCGACGATCGAAGTCGTGGCAATTGGTGGTTGTAAAATGCCGTTTCACTTTGTCGCGCGCTTCCTTCGGTACGGTTGGCTCCCTGACCCTGAAGCTCCATGCATTTGGTGCCTCGATCGCG

>EF436989.1;tax=p:Streptophyta,c:NA,o:Ericales,f:Primulaceae,g:Anagallis,s:Anagallis_arvensis;
TCGAAACCTGCCTAGCAGAACGACCCGYGAACTTGTTTCTCATGYGGGRATGCRCCGTCAGGGTCCCCGATCCTGCGGTGCCATCCTCCGTCGGGGGCGGGAGCTCTGCTCRCGTCCCCGGCCAACTAACGAACCCCGGCGCAAACCGCGCCAAGGAWTATCTAACAAAGTGATCGAGCCGTCGCTCCCGTTCTCGGGCTGCGATCGGCGAGAGAATCTTGCATATAACAAAACGACTCTCGGCAACGGATATCTAGGCTCTCGCATCGATGAAGAACGTAGCAAAATGCGATACTTGGTGTGAATTGCAGAATCCCGTGAACCATCGAGTTTTTGAACGCAAGTTGCGCCCGAAGCCATTAGGCCGAGGGCACGTCTGCCTGGGCGTCTCACAACGCGTCGCCCCCCCACCCTTTCGTGGATGGGGCGGATACTGGCTCCCCGTACGCCCMGCGTGCGGTCGGCCTAAAAGCGAGTCCCGACGATCGAAGTCGTGGCAATTGGTGGTTGTAAAATGCCGTTTCTCTTTGTCGCGCGCTTCCTTCGGTACGGTTGGCTCCCTGACCCTGAAGCTCCATGCATTTGGTGCCTCGATCGCG

>EF436992.1;tax=p:Streptophyta,c:NA,o:Ericales,f:Primulaceae,g:Anagallis,s:Anagallis_arvensis;
TCGAAACCTGCCWAGCAGAACGACCCGTGAACTTGTTTCTCATGCGGGRATGCRCCGTCAGGGTCCCCGATCCTGCGGTGCCATCCTCCGTCGGGGGCGGGAGCTCTGCTCRCGTCCCCGGCCAACTAACGAACCCCGGCGCAAACCGCGCCAAGGATTATCTAACAAAGTGATCGAGCCGTCGCTCCCGTTCTCGGGCTGCGATCGGCGAGAGAATCTTGCATATAACAAAACGACTCTCGGCAACGGATATCTAGGCTCTCGCATCGATGAAGAACGTAGCAAAATGCGATACTTGGTGTGAATTGCAGAATCCCGTGAACCATCGAGTTTTTGAACGCAAGTTGCGCCCGAAGCCATTAGGCCGAGGGCACGTCTGCCTGGGCGTCTCACAACGCGTCGCCCCCCCACCCTTTCGTGGATGGGGCGGATACTGGCTCCCCGTACGCCCAGCGTGCGGTCGGCCTAAAAGCGAGTCCCGACGATCGAAGTCGTGGCAATTGGTGGTTGTAAAATGCCGTTTCACTTTGTCGCGCGCTTCMTTCGGTACGGTTGGCTCCCTGACCCTGAAGCTCCATGCATTTGGTGCCTCGATCGCG

>EF436988.1;tax=p:Streptophyta,c:NA,o:Ericales,f:Primulaceae,g:Anagallis,s:Anagallis_arvensis;
TCGAAACCTGCCTAGCAGAACGACCCGCGAACTTGTTTCTCATGYGGGRATGCGCCGTCAGGGTCCCCGATCCTGCGGTGCCATCCTCCGTCGGGGGCGGGAGCTCTGCTCRCGTCCCCGGCCAACTAACGAACCCCGGCGCAAACCGCGCCAAGGAATATCTAACAAAGTGATCGAGCCGTCGCTCCCGTTCTCGGGCTGCGATCGGCGAGAGAATCTTGCATATAACAAAACGACTCTCGGCAACGGATATCTAGGCTCTCGCATCGATGAAGAACGTAGCAAAATGCGATACTTGGTGTGAATTGCAGAATCCCGTGAACCATCGAGTTTTTGAACGCAAGTTGCGCCCGAAGCCATTAGGCCGAGGGCACGTCTGCCTGGGCGTCTCACAACGCGTCGCCCCCCACCCTTTCGTGGAGGGGGCGGATACTGGCTCCCCGTACGCCCCGCGTGCGGTCGGCCTAAAAGCGAGTCCCGACGATCGAAGTCGTGGCAATTGGTGGTTGTAAAATGCCGTTTCTCTTTGTCGCGTGCTTCCTTCGGTATGGTTGGCTCCCTGACCCTGAAGCTCCATGCATTTGGTGCCTCGATCGCG

>KF805123.1;tax=p:Streptophyta,c:NA,o:Ericales,f:Primulaceae,g:Anagallis,s:Anagallis_arvensis;
GATCGACCTGCCAGCAGAACGACCCGTGTACTTGTTTCTCATGCGGGGATGCGCCGTCAGGGTCCCCGATCCTGCGGTGCCATCCTCCGTCGGGGGCGGGAGCTCTGCTCACGTCCCCGGCCAACTAACGAACCCCGGCGCAAACCGCGCCAAGGATTATCTAACAAAGTGATCGAGCCGTCGCTCCCGTTCTCGGGCTGCGATCGGCGAGAGAATCTTGCATATAACAAAACGACTCTCGGCAACGGATATCTAGGCTCTCGCATCGATGAAGAACGTAGCAAAATGCGATACTTGGTGTGAATTGCAGAATCCCGTGAACCATCGAGTTTTTGAACGCAAGTTGCGCCCGAAGCCATTAGGCCGAGGGCACGTCTGCCTGGGCGTCTCACAACGCGTCGCCCCCCCACCCTTTCGTGGATGGGGCGGATACTGGCTCCCCGTACGCCCAGCGTGCGGTCGGCCTAAAAGCGAGTCCCGACGATCGAAGTCGTGGCAATTGGTGGTTGTAAAATGCCGTTTCACTTTGTCGCGCGCTTCATTCGGTACGGTTGGCTCCCTGACCCTGAAGCTCCATGCATTTGGTGCCTCGATCGCG

>AY855143.1;tax=p:Streptophyta,c:NA,o:Ericales,f:Primulaceae,g:Anagallis,s:Anagallis_minima;
TCGATACCTGCATGGCAGAACGACCCGTGAACTTGTTTTACTATTCGGGGAAGGTGTCGGTTGGGTCGTAGACCCTTCGATGTCTTCCCCTGTTGAGGGCGGGTGCTCGTCCTCCCTGACGGGTTGCGGGCTCTCGTTCTTGGCAAAACAACGAACCCCGGCGCAAACCGCGCCAAGGAAATGAAACAAAAGAGATTGCGTCTCGGCTCCCGTTCGCGGGTTGCCGGCGGCGAATGAATCTTGAATGTAATTATAACGACTCTCGGCAACGGATATCTAGGCTCTCGCATCGATGAAGAACGTAGCAAAATGCGATACTTGGTGTGAATTGCAGAATCCCGTGAACCATCGAGTTTTTGAACGCAAGTTGCGCCCGAAGCCATTAGGCCGAGGGCACGTCTGCATGGGCGTCTCACAACGCGTCGCTACCCCCACTCCCCCTCAGGGTTCTGTGGGGGAAGCGGATATTGGCTCCCCGTGCGCCCTAACTGGCCGCGGTCAGCCCAAAAGCGAGTCCCGACGACAGACGTCGCGGCAATTGGTGGTTGTCAAACCGTTTCATTTTGTCGCGCGCGATTCTGTCGGAAATCGGTAGGCTCCTAGACCCTGATGCTCTGTCCTTACGGATGGTGCCTCGATCGCG

>MH711498.1;tax=p:Streptophyta,c:Magnoliopsida,o:Asterales,f:Asteraceae,g:Anaphalis,s:Anaphalis_margaritacea;
TCGAACCCTGCAAAGCAGAACGACCCGTGAACATGTAACTATAACTGGCAAATTAGGGATTAAGCTTCTGTTTGATCCYTAGCTGCCTTGTCAATGTGCGTTCGAGATTCCTTACGGATGATAGGATGTCACATTGACATACTAACCAACCCCGGCACGGAATGTGCCAAGGAAATTAAAATTTTAGGAATTTAAGTTTCATGATGTCCCGTTTTGCGGTGCACTATTGAAACTTTACTTCTATGTAATGACAAACGACTCTCGGCAACGGATATCTCGGCTCTTGCATCGATGAAGAATGTAGCGAAATGCGATACTTGGTGTGAATTGCAGAATCCCGTGAACCATCGAGTCTTTGAATGCAAGTTGCGCCCGAGGCCATTAGGTCGAGGGCACGTCTGCCTGGGCGTCACACATCGTGTCGCCCCCTACCACTCCACAAATGGATGTTTGGTGTGGGGGCGGATATTGGTCTCCCGTTTCTTTGATACGGTTGGCCAAAATATGAGTTCCCATCGATGGACGCACGACTATTGGTGATTGATAAAACCTTCGTCTTCTGTTGTGCATCATCATTCGTACGGGAAGCTAAAAGACCCCAATGTGTTATCTTTTGATGACGCTTCGA

>JQ895453.1;tax=p:Streptophyta,c:NA,o:Asterales,f:Asteraceae,g:Anaphalis,s:Anaphalis_margaritacea;
TCGAACCCTGCAAAGCAGAACGACCAGTGAACATGTAACTACAACTGGCAAATTAGGGATTGAGCTTCTGTTTGATCCTTAGCTGCCTTGTCGATGTGCGTTCGAGATTCCTTACGGATGATAGGATGTCACATTGACACACTAACCAACCCCGGCACGGAATGTGCCAAGGAAATTAAAACTTTAAGAATGGAAGTTTCATGATGTCCCGTTTTGCGGTGCACTATTGAAGCTTTACTTCTTTGTAAACACAAACGACTCTCGGCAACGGATATCTCGGCTCACGCATCGATGAAGAACGTAGCAAAATGCGATACTTGGTGTGAATTGCAAAATCCCGTGAACCATCGAGTTTTTGAACGCAAGTTGCGCCCGAAGCCATTTGGTTGAGGGCACGTCTGCCTGGGCGTCACGCATCGTGTCGCCCCCTACCACTCCTTAAATGGATGTTTGGTGTGGGGGCGGATATTGGTCTCCCGTTTCTTCGATACGGTTGGCCAAAATATGAGTTCCCATCGATGGACGCACGACTATTGGTGATTGATAAAACCTTCGTCTTCTGTTGTGCATCTTCATTCGTACGGGAAGCTTAAAGACCCCAATGTGTTATCTTTTGATGATGCTTCG

>KT865450.1;tax=p:Streptophyta,c:NA,o:Asterales,f:Asteraceae,g:Anaphalis,s:Anaphalis_margaritacea;
TCGAACCCTGCAGAGCAGAACGACCYGTGAACATGTAACTACAACTGGCAAATTAGGGATTGAGCTTCTGTTCGATCCTTAGCTGCCTTGTCGATGTGCGTTCGAGATTCCTTACGGATGATAGGATGTCACATTGACATACTAACCAACCCCGGCACGGAATGTGCCAAGGAAATTTAAATTTTAGGAATGTAAGTTTCATGATGTCCCGTTTTGCGGTGCACTATTGAAACTTTACTTCTTTGTAATGACAAACGACTCTCGGCAACGGATATCTCGGCTCACGCATCGATGAAGAACGTAGCAAAATGCGATACTTGGTGTGAATTGCAGAATCCCGTGAACCATCGAGTTTTTGAACGCAAGTTGCGCCCGAAGCCATTTGGTTGAGGGCACGTCTGCCTGGGCGTCACGCATCGTGTCGCCCCCTACCACTCCTCAAATGGATGTTTGGTGTGGGGGCGGATATTGGTCTCCCGTTTCTTCGATACGGTTGGCCAAAATATGAGTTCCCATCGATGGACGCACGACTATTGGTGATTGATAAAACCTTCGTCTTCTGTTGTGCATCTTCATTCGTACGGGAAGCTTAAAGACCCCAATGTGTTGTCTTTTGATGATGCTTCG

>JQ895457.1;tax=p:Streptophyta,c:NA,o:Asterales,f:Asteraceae,g:Anaphalis,s:Anaphalis_margaritacea;
TCGACCCTGCAAGCAGAACGACCAGTGAACATGTAACTACAACTGGCAAATTAGGGATTGAGCTTCTGTTTGATCCTTAGTTGCCTTGTCGATGTGCGTTCGGGATTCCTTATGGATGATAGGATGTCACATTGACATACTAACCAACCCCGGCACGGAATGTGCCAAGGAAATTAAAACTTTAGGAATGGAAGTTTCATGATGTCCCGTTTTGCGGTGCACTATTGAAGCTTTACTTCTTTGTAAACACAAACGACTCTCGGCAACGGATATCTCGGCTCACGCATCGATGAAGAACGTAGCAAAATGCGATACTTGGTGTGAATTGCAGAATCCCGTGAACCATCGAGTTTTTGAACGCAAGTTGCGCCCGAAGCCATTTGGTTGAGGGCACGTCTGCCTGGGCGTCACGCATCGTGTCGCCCCCTACCACTCCTCAAATGGATGTTTGGTGTGGGGGCGGATATTGGTCTCCCGTTTCTTCGATACGGTTGGCCAAAATATGAGTTCCCATCGATGGACGCACGACTATTGGTGATTGATAAAACCTTCGTCTTCTGTTGTGCATCTTCATTCGTACGGGAAGCTTAAATACCCCAATGTGTTATCTTTTGATGATGCTTCG

>JQ895461.1;tax=p:Streptophyta,c:NA,o:Asterales,f:Asteraceae,g:Anaphalis,s:Anaphalis_margaritacea;
TCGAACCCTGCAAGCAGAACGACCCGTGAACATGTAACTACAACTGGCAAATTAGGGATTGAGCTTCTGTTTGATCCTTAGCTGCCTTGTCGATGTGCGTTCGAGATTCCTTACGGATGATAGGATGTCACATTGACATACTAACCAACCCCGGCACGGAATGTGCCAAGGAAATTAAAATTTTAGGAATATAAGTTTCATGATGTCCCGTTTTGCGGTGCACTATTGAAACTTTACTTCTTTGTAATGACAAACGACTCTCGGCAACGGATATCTCGGCTCACGCATCGATGAAGAACGTAGCAAAATGCGATACTTGGTGTGAATTGCAGAATCCCGTGAACCATCGAGTTTTTGAACGCAAGTTGCGCCCGAAGCCATTTGGTTGAGGGCACGTCTGCCTGGGCGTCACGCATCGTATCGCCCCCTACCACTCCTCAATGGATGTTTGGTGTGGGGGCGGATATTGGTCTCCCGTTTCTTTGATACGGTTGGCCAAAATATGAGTTCCCATCGATGGACGCACGACTATTGGTGATTGATAAAACCTTCGTCTTCTGTTGTGCATCTTCATTCGTACGGGAAGCTAAAAGACCCCAATGTGTTATCTTTTGATGATGCTTCG

>KT865449.1;tax=p:Streptophyta,c:NA,o:Asterales,f:Asteraceae,g:Anaphalis,s:Anaphalis_margaritacea;
GTAACTACAACCGGGCACATTAGGGATTGAGCTTCTGTTTGATCCTTAGTTGCCTTGTCGATGTGCGTTCGAGATTCCTTACGGATGATAGGATGTCACATTGACATACTAACCAACCCCGGCACGGAATGTGCCAAGGAAATTAAAACTTTAGGAATGGAAGTTTCATGATGTCCCGTTTTGCGGTGCACTATTGAAACTTTACTTCTTTGTAASCACAAACGACTCTCGGCAACGGATATCTCGGCTCACGCATCGATGAAGAACGTAGCAAAATGCGATACTTGGTGTGAATTGCAGAATCCCGTGAACCATCGAGTTTTTGAACGCAAGTTGCGCCCGAAGCCATTTGGTTGAGGGCACGTCTGCCTGGGCGTCACGCATCGTGTCACCCCCTACCACTCTTTAAATGGATGTTTGGTGCGGGGTGGATATTGATCTCCCGTTTCTGCGATACGGTTGGCCAAAATACAAGTCCCCATCAATGGACGCACAACTAGTGGTGATTGATAAAACCTTCGTCTTGTGTTGTGCATTTTCATTCGTTCGGGAAGCTTAAAGACCCCAATGTGTTGTCTTTTGACGACGCTTCG

>KU927732.1;tax=p:Streptophyta,c:NA,o:Boraginales,f:Boraginaceae,g:Anchusa,s:Anchusa_arvensis;
CCTGCATAGCAGAACCACTCGCGAACAAGTTAACAACAAACATGGCATGGTGGAGTGTGGGGGATACCTCGCATTTTAGTGTGCCTGATGGTGCCCGGGCAGTTTGCCTCGGTGCTCAACAAAACCCCGGCGTGAGAAACGCCAAGGAGTACTATAACAAGTGTCTTAACCGTCCTCTCCCGATAAAGGGGCCAAGGGGATTGGGATGGATTCTTTCTAAACCACAACGACTCTCGGCAACGGATATCTCGGCTCTCGCATCGATGAAGAACGTAGCGAAATGCGATACTTGGTGTGAATTGCAGAATCCCGTGAACCATCGAGTCTTTGAACGCAAGTTGCGCTTGAAGCCATTAGGCTAAAGGCACGTCTGCCTGGGCGTCACGCATCACGGTACTCCATCCACACTATTTCGACGGATGGGGTTGAATGTGACCTCGTGTGACTTAAGAGTTGCAGTTGGTCGAAATTTAGATGCGGAGCTTAGGACTTCACGACAAGTGGTGGTTGTTTAACAACTAGCGTCATGTCGTGTGCCAAAGCTACTCGACTCTCAAGATCCTAAGGTGCATGTTATCCTTCTTATTTGGTTGGAAAACTTGTGCTACGA

>MH645790.1;tax=p:Streptophyta,c:NA,o:Boraginales,f:Boraginaceae,g:Anchusa,s:Anchusa_officinalis;
TCGAATCCTGCATAGCAGAACCACTCGCGAACAAGTTAACAACAAACATGGCATGGTGGAGCGTGGGGGATACCTCACATTCTAGTGTGCCTGATGGTGCCCAGGCATTTTGCCTCGGTGCTCAACAAAACCCCGGCGTGAGAAACGCCAAGGAGTACTATAACAAGTGTCTTAACCGTCCTCTCCCGATAAAGGGGCCAAGGGGATTGGGATGGATTCTTTCTAAACCACAACGACTCTCGGCAACGGATATCTCGGCTCTCGCATCGATGAAGAACGTAGCGAAATGCGATACTTGGTGTGAATTGCAGAATCCCGTGAACCATCGAGTCTTTGAACGCAAGTTGCGCTTGAAGCCATTAGGCTAAAGGCACGTCTGCCTGGGCGTCACGCATCACGGTACTCCATCCACACGATTTCGACGGATGGGGTTGAATCTGACCTCGTGTGACTGAAGAGTTGCAGTTGGTCGAAATTTAGATGCGGAGCTTAGGACTTCACGACAAGTGGTGGTTGTTTAACAACTAGCGTCATGTCGTGTGCCAAAGCTACTCGACTCTCAAGATCCTAAGGCGCATGTTATCCTTCTTACTTTGGTTGGAAAACTTGTGCTACGA

>AF358872.1;tax=p:Streptophyta,c:NA,o:Ericales,f:Ericaceae,g:Andromeda,s:Andromeda_polifolia;
TCGAAAACCTGCCAAGCAGAAAACCCGCGAACTTGTATAATAATACGCTTGGGGATTGATGTGCGGGTCGTGGCCTAGTTGTCTCGCCTTCCATCTTTTTCCCCTTGCGACGAGCAGATGCGCACGGAACCTTCGGGCAACGTGTCCGTTTGCTTGTCAAACAACGAACCCCGGCGCAAGACGCGCCAAGGAAAAATCGAACAAAGAGCGCACGTCTCGCTGCCCGTTCTCGGGCGGTGTTGGCGCATGCAATCTTTCATGTAACTGAACGACTCTCGGCAACGGATATCTCGGCTCTTGCATCGATGAAGAACGTAGCGAAATGCGATACTTGGTGTGAATTGCAGAATCCCGTGAACCATCGAGTCTTTGAACGCAAGTTGCGCCTGAAGCCATTAGGCTGAAGGCACGTCTGCCTGGGCGTCACGCATCGCGTCACCCACTCCCCCTTGCCCCAAGCGGGCATGGCGGCGCGTGGGCGGATATTGGCCCCCCGTTCACATTCGTGCTCGGTCGGCCTAAAAAACGGGTCCCCAATGACGGACATCACGACAAGTGGTGGTTGCTAAACCGTCGCGTCATGTCGTGCATGCCATCGTTTGTTGTGGGTTGGCCCTTTGACCCTGAAGCGCCGTGTCTAACCGCGGCACCTCAATT

>MF963961.1;tax=p:Streptophyta,c:Liliopsida,o:Poales,f:Poaceae,g:Andropogon,s:Andropogon_glomeratus;
TCGTGACCCTTAAACAAAACAGACCGCGAACGCGTCCCTCGTGCCGTCGGGCTCCGGCCTGGCCAAAGGCTCCCGAGCCCCGTCTAGGGGCGGAGGGGCCGCAAAAGAACCAACGGCGCCTTAGGCGTCAAGGAACACTTATATTGCCTTGCTCGGCGGGGCGGTCGGCCTGCCTTCCGCTCCCCGCGCAGCGATGATATCTTAATCCACATGACTCTCGGCAACGGATATCTCGGCTCTCGCATCGATGAAGAACGTAGCAAAATGCGATACCTGGTGTGAATTGCAGAATCCCGCGAACCATCGAGTTTTTGAACGCAAGTTGCGCCCGAGGCCTTCTGGTCGAGGGCACGTCTGCCTGGGCGTCACGCCAAAAGACACTCCCAACCCAACCTTGGGGAGGGATGTGGTGTTTGGCCTCCCGTGCCGCAGGGCGCGGTGGGCCGAAGTTGGGGCTGCCGGCGAATCGTGTCGGGCACAGCACGTGGTGGGCGACATCAGTTGTTCTCGGTGCAGTGCCTCGGCACGCGGCTAGCGTATTGACCCTTAGGACCCATTAAGCACCGAAGCGCATCGCCGCTCGGA

>AY275100.1;tax=p:Streptophyta,c:NA,o:Ericales,f:Primulaceae,g:Androsace,s:Androsace_maxima;
TCGAAACCTGCATGGCAGAACGACCCGCGAACTTGTTTCCAACCCGGAGAGGCATCTCGGTGCCTCCCCGTGGCAAAGGGGCGTGCCCGCCGTTCCTCACGGTCGCGGGCAAGCATTCCTGGCCAAACACGAACCCCGGCGCGGACCGCGCCAAGGAAATCTAACAAAAGAGATCGCGCAACTCGCTCCCGTTCGCGGGCTGCGAGTGGCGTCAGAATCTTGCATATAACAAAACGACTCTCGGCAACGGATATCTAGGCTCTCGCATCGATGAAGAACGTAGCAAAATGCGATACTTGGTGTGAATTGCAGAATCCCGTGAACCATCGAGTTTTTGAACGCAAGTTGCGCCCGAAGCCATTAGGCCGAGGGCACGTCTGCCTGGGCGTCTCACAATGCGTCGCAACCCCAACCCGCCTTAGGCGATGTTGGCGGAGCGGATATTGGCTCCCCGTCTACGCGAGTGGGCGGTCGGCCTAAAAACGAGCCCCGATGACCGACGTCTCGGCAAGTGGTGGTTGTCAAAACTGTTGCGTGTTTGTCTTGACGCTCGGTCTCATACCGGTTGGCTCCTTGACCCTGACGGTCCATTCACTTGGGTGGATCTTCGATCGCGA

>AY275099.1;tax=p:Streptophyta,c:NA,o:Ericales,f:Primulaceae,g:Androsace,s:Androsace_maxima;
TCGAAACCTGCATAGCAGAACGACCCGCGAACTTGTTTCAAACCCGGAGAGGCATCTCGATGCCTCCCCGTGGCAAAGGGGCGTGCCCGTCGTTCCTCACGGTCGCGGGCAAGCATTCCTGGCCAAACACGAACCCCGGCGCGGACCGCGCCAAGGAAATCTAAAAAAAGGATCGCGCACCTCGCTCCCGTTCGCGGGCGGTGAGTGCGTCAGAATCTTGTATATAACAAAACGACTCTCGGCAACGGATATCTAGGCTCTCGCATCGATGAAGAACGTAGCAAAATGCGATACTTGGTGTGAATTGCAGAATCCCGTGAACCATCGAGTTTTTGAACGCAAGTTGCGCCCGAAGCCATTAGGCTGAGGGCACGTCTGCCTGGGCGTCTCATAATGCGTCGCAACCCTAACTCGCCTTAGGCGATGTTGGCGGAGCGGATATTGGCTCCCCGTCTACGCGAGTGGGCGGTCGGCCTAAATTCGAGCCCCGATGACCGACGTCTCGGCAAGTGGTGGTTGTCAAAACTGTTGCGTGTTTGTCTTGACGCTCGGTCTCATACCGGTTGGCTCCTTGACCCTGACGGTCCATTCACTTGAGTGGAACTTCGATCGCGA

>AY055402.1;tax=p:Streptophyta,c:NA,o:Ranunculales,f:Ranunculaceae,g:Anemone,s:Anemone_blanda;
CGATACCTGCTCAGCAGAACGACCCGCGAACACGTGAAAACAACTTATCATGCTCGGGGAGCCGGCTACGGCCGGCGACCCGGYGCAACAACAAAATTCGGCGCAACCCGCGTCAAGGAAAACTTACCGGAAGCAAGGCGTCGGCTCGTCCGGCGCCGCGTAWCCGAATACTCAAACGACTCTCGGCAACGGATATCTCGGCTCTTGCATCGATGAAGAACGTAGCGAAATGCGATACTTGGTGTGAATTGCAGAATCCCGTGAACCATCGAGTCTTTGAACGCAAGTTGCGCCCGAAGCCTTTTTGGCCAAGGGCACGCCTGCCTGGGCGTCACACACAGCGTCGCCCCCGCCAATCCCTTGGGACGGTGTGGGGGCGGAGATTGGCCCCCCGAGCCCTTCGGGGCACGGTCGGCATAAATGTTGGTCCTCGGCGGCGAGCGTCGCGGTCAGCGGTGGTTGTATACTCATCCCCAAAGACGAAATGACGCGSACGCCTCGTCCCTCGACGGACATAGCAAACCCCAGGAAGCCCGGCTTCC

>AY055387.1;tax=p:Streptophyta,c:NA,o:Ranunculales,f:Ranunculaceae,g:Anemone,s:Anemone_canadensis;
CGATACCTGCTCAGCAGAACGACCCGCGAACACGTGAAAAAAACCACAAGCCGGGGAACGGGACGCGGCAACCCAACAGCTGCCTCCGCACCGCAAACCGGCAAAAAATAAAATCCGGCGCAACAGGCGTCAAGGAAAACTTACCGGAAACAAGGGGTCATCCCGTAACAAGGAAGACACCCAGAATCCGAATACTGAAACGACTCTCGGCAACGGATATCTCGGCTCTTGCATCGATGAAGAACGTAGCGAAATGCGATACTTGGTGTGAATTGCAGAATCCCGTGAACCATCGAGTCTTTGAACGCAAGTTGCGCCCGAAGCCTAGTGCTTAGGGCACGCCTGCCTGGGCGTCACACACAGCGTCTCCCCCCACCAATCTCATTTGATGGGGGAAGGAGATTGGCCCCCCGAGCCACAAGGCCACGGTCGGCCCAAATKTTGGTCCTCGGCTGCGAGCTTCGCGGTCAGCGGTGGTTGTATACTCATCCTCGTAATGACGCGTATGCCTCGTAGGAYATAGGCCAGAACAAACCCTAAGAAGTCCCCTCAGGGGCTTCC

>AY055403.1;tax=p:Streptophyta,c:NA,o:Ranunculales,f:Ranunculaceae,g:Anemone,s:Anemone_caroliniana;
CGATGCCTGCTAAGCAGAACGACCCGCGAACACGTGAAAACAACTCACCCTGCCCGGGGAGCGGGCTCCGGCCTGCGACCCGGTGCAGCAACAAAATTCGGCGCAACTGGCGTCAAGGAAAACTTACCGGAAGCAAGGTGCCGGCTCGTCCGGCGCCGCGTATCCGAATACTCAAACGACTCTCGGCAACGGATATCTCGGCTCTTGCATCGATGAAGAACGTAGCGAAATGCGATACTTGGTGTGAATTGCAGAATCCCGTGAACCATCGAGTCTTTGAACGCAAGTTGCGCCCGAAGCCTTTTTGGCCGAGGGCACGCCTGCCTGGGCGTCACACACAGCGTCGCCCCCCCACCAATCCTTCTGGACTGTACGGGGGCGGAAATTGGCCCCCCGAGCCCCCCGGGGCACGGTCGGCATAAATGTTGGTCCCCGGCGGCGAGCGTCGCGGTCAGCGGTGGTTGTATACTAATCCCCAAAGACAAAATGACGCGCACGCCTCGTCGCCCGGCGGGCAGAGCAAACCCCAGGGAGCACGGCTTCC

>JF422887.1;tax=p:Streptophyta,c:NA,o:Ranunculales,f:Ranunculaceae,g:Anemone,s:Anemone_cylindrica;
CGATACCTGCTCAGCAGAACGACCCGTGAACACGTGAAAAAAACCTACCATGCCCGGGGAGCGGGCTCCCGCCAGCGACCCGGTGCTGCAACAAAATTCGGCGCAACTGGCGTCAAGGAAAACTCACCGGAAGCAAGGCGTCGGCTCGTTCGGCGCCGTGTGTCCGAATACTCAAACGACTCTCGGCAACGGATATCTCGGCTCTTGCATCGATGAAGAACGTAGCGAAATGCGATACTTGGTGTGAATTGCAGAATCCCGTGAACCATCGAGTCTTTGAACGCAAGTTGCGCCCGAAGCCTTTTTGGCCGAGGGCACGCCTGCCTGGGCGTCACACACAGCGTCGCCCCCCACCAATCCCTTTGGATGGGATGGGGATGGGGGCGGATATTGGCCCCCCGAGCCCTCTGGGGCACGGTCGGCATAAATGTTGGTCCCCGGCGGCGAGCGTCGCGGTCAGCGGTGGTTGTATACTCATCCCCCGAGGACAAAATGACGCGCATGCCTCGTCGCTCGTCGGGCAGAGCAAACCCCAGGGAGCACGGCTT

>MK551023.1;tax=p:Streptophyta,c:NA,o:Ranunculales,f:Ranunculaceae,g:Anemone,s:Anemone_multifida;
TCGATACCTGCTCAGCAGAACGACCTGCGAACACGTGAAAACAACTTACCATGCCCGGGAGCGGGCTACGGCCAGCGACCCGGTGCAACAACAAAATTCGGCGCAACTGGCGTCAAGGAAAACTTATCGGAAGCAAGGCGTCGGCTCGTTTGGCGTCGCGTATCCAAATACTCAAACGACTCTCGGCAATGGATATCTCGGCTCTTGCATCGATGAAGAACGTAGCGAAATGCGATACTTGGTGTGAATTGCAGAATCCCGTGAACCATCGAGTCTTTGAACGCAAGTTGCGCCCGAAGCCTTTTTGGCCGAGGGCACGCCTGCCTGGGCGTCACACACAGCGTCGCCCCCACTAATCCCTCTGGATTGGATGGGGCGGAGATTGGCCCCCCGAGCCCTCCGGGGCACGGTCGGCATAAATGTGGGTCCTCGGCGATGAGCGTCGCGGTCAGCGGTGGTTGTACACTCATCCCCCAAAGACGAAATGACGCGCACGCCTCGTCGCTCGGCGGACAGAGAAAACCCCAGGAAGCCGGGCTTCCACCT

>JF422895.1;tax=p:Streptophyta,c:NA,o:Ranunculales,f:Ranunculaceae,g:Anemone,s:Anemone_multifida;
CGATACCTGCTCAGCAGAACGACCTGCGAACACGTGAAAACAACTTACCATGCCCGGGGAGCGGGCTACGGCCAGCGACCCGGTGCAACAACAAAATTCGGCGCAACTGGCGTCAAGGAAAACTTATCGGAAGCAAGGCGTCGGCTCGTTCGGCGTCGCGTATCCAAATACTCAAACGACTCTCGGCAATGGATATCTCGGCTCTTGCATCGATGAAGAACGTAGCGAAATGCGATACTTGGTGTGAATTGCAGAATCCCGTGAACCATCGAGTCTTTGAACGCAAGTTGCGCCCGAAGCCTTTTTGGCCGAGGGCACGCCTGCCTGGGCGTCACACACAGCGTCGCCCCCACTAATCCCTCCGGATTGGATGGGGGCGGAGATTGGCCCCCCGAGCCCTCCGGGGCACGGTTGGCATAAATGTGGGCCCTCGGCGATGAGCGTCGCGGTCAGCGGTGGTTGTACACTCATCCCCCAAAGACGAAATGACGCGCACGCCTCGTCGCTCGGCGGACAGAGAAAACCCCAGGAAGCCGGGCTTCC

>JQ724107.1;tax=p:Streptophyta,c:NA,o:Ranunculales,f:Ranunculaceae,g:Anemone,s:Anemone_multifida;
CGATACCTGCTTAGCAGAACGACCCGCGAACACGTGAAAACAACTTACCATGCCCGGGGAGCGGGCTACGGCCAGCGACCCGGTGCAACAACAAAATTCGGCGCAACTGGCGTCAAGGAAAACTTATCGGAAGCAAGGCGTCGGCTCATTCGGCGTCGCGTATCCAAATACTAAAACGACTCTCGGCAATGGATATCTTGGCTCTTGCATCGATGAAGAACGTAGCGAAATGCGATACTTGGTGTGAATTGCAGAATCCCGTGAACCATCGAGTCTTTGAATGCAAGTTGCGCCCGAAGCCTTTTTGGCCGAGGGCACGCCTGCCTGGGCGTCACACACAGCGTCGCCCCCACTAATCCCTCTGGATTGGATGGGGGCGGAGATTGGCCCCCCGAGCCCTCCGGGGCACGGTCGGCATAAATGTGGGTCCTCGGCGATGAGCGTCGCGGTCAGCGGTGGTTGTACACTCATCCCCCAAAGACGAAATGACGCGCACGCCTCGTCGCTCGGCGGACAGAGAAAACCCCAGGAAGCCGGGCTT

>JF810686.1;tax=p:Streptophyta,c:NA,o:Ranunculales,f:Ranunculaceae,g:Anemone,s:Anemone_quinquefolia;
TGCGGAAGGATCATTGCCGCTACCTGCTCAGCAGAACGACCCGCGAACACGTGAAAACAACTTATCATGCCCGGGGAGCGGGCTCTGGCCAGCGACCCGGTGCAGCAACAAAATCCGGCGCAACTGGCGTCAAGGAAAACTTACCGGAAGCAAGGCGTCGGCTCGTTCGGCGCCGCGTATCCGAATACTCAAACGACTCTCGGCAACGGATATCTCGGCTCTTGCATCGATGAAGAACGTAGCGAAATGCGATACNNNNTGTGAATTGCAGAAGCCCGTGAACCATCGAGTCTTTGAACGCATGTTGCGCCCGAAGCCTTTTTGGACGACGGCACGCCTGCCTGGGCGTCACATACAGCGTCGCCCCCCACCAATCCCCTCGGATGGGATGGGGGGCGGAGATTGGCCCCCCGAGCCCTCCGGGGCACGGTCGGCATAAATGTTGGTCCCCGGCGGCGAGCGTCGCGGTCAGCGGTGGTTGTATACTCATCCCCCAAAGACGAAATGANGCGCACGCCTCGTCGCTCGGCGGGCAGAGCAAACCCCAGGAAGCNCGGCTTCCAC

>GU257978.1;tax=p:Streptophyta,c:NA,o:Ranunculales,f:Ranunculaceae,g:Anemone,s:Anemone_quinquefolia;
CCGCTACCTGCTCAGCAGAACGACCCGCGAACACGTGAAAACAACTTATCATGCCCGGGGAGCGGGCTCTGGCCAGCGACCCGGTGCAGCAACAAAAATCCGGCGCAACTGGCGTCAAGGAAAACTTACCGGAAGCAAGGCGTCGGCTCGTTTGGCGCCGCGTATCCGAATACTCAAACGACTCTCGGCAACGGATATCTCGGCTCTTGCATCGATGAAGAACGTAGCGAAATGCGATACTTGGTGTGAATTGCAGAATCCCGTGAACCATCGAGTCTTTGAACGCAAGTTGCGCCCGAAGCCTTTTTGGCCGAGGGCACGCCTGCCTGGGCGTCACACACAGCGTCGCCCCCCACCAATCCCCTYGGATGGGATGGGGGGCGGAGATTGGCCCCCCGAGCCCTCCGGGGCACGGTCGGCATAAATGTTGGTCCCCGGCGGCCAGCGTCGCGGTYAGCGGTGGTTGTATACTCATCCCCCAAAGACGAAATGACGCGCACGCCTCGTCGCTCGGCGGGCAGAGMAAACCCCAGGAAGCCCGGCTTCCAC

>KF977432.1;tax=p:Streptophyta,c:NA,o:Ranunculales,f:Ranunculaceae,g:Anemone,s:Anemone_quinquefolia;
CCGCTACCTGCTCAGCAGAACGACCCGCGAACACGTGAAAACAACTTATCATGCCCGGGGAGCGGGCRRRGGCCAGCGACCCGGTGCAGCAACAAAATCCGGCGCAACTGGCGTCAAGGAAAACTTACCGGAAGCAAGGCGTCGGCTCGTTCGGCGCCGCGTATCCGAATACTCAAACGACTCTCGGCAACGGATATCTCGGCTCTTGCATCGATGAAGAACGTAGCGAAATGCGATACTTGGTGTGAATTGCAGAATCCCGTGAACCATCGAGTCTTTGAACGCAAGTTGCGCCCGAAGCCTTTTTGGCCGAGGGCACGCCTGCCTGGGCGTCACACACAGCGTCGCCCCCCACCAATCCCCTCGGATGGGATGGGGGGCGGAGATTGGCCCCCCGAGCCCTCCGGGGCACGGTCGGCATAAATGTTGGTCCCCGGCGGCGAGCGTCGCGGTCAGCGGTGGTTGTATACTCATCCCCCAAAGACGAAATGACGCGCACGCCTCGTCGCTCGGCGGGCAGAGCAAACCCCAGGAAGCCCGGCTTCCAC

>FJ639898.1;tax=p:Streptophyta,c:NA,o:Ranunculales,f:Ranunculaceae,g:Anemone,s:Anemone_virginiana;
CCTGCAAGCAGAACGACCCGCGAACACGTGAAAACAACCTACGCCCGGGGAGCGGGCTTCGGCCAGCGACCCGGTGCTGCAACAAATTCGGCGCAACTGGCGTCAAGGAAAACTCACCGGAAGCAAGGCGTCGGCTCGTTCGGCGCCGCGTGTCCGAATACTCAAACGACTCTCGGCAACGGATATCTCGGCTCTTGCATCGATGAAGAACGTAGCGAAATGCGATACTTGGTGTGAATTGCAGAATCCCGTGAACCATCGAGTCTTTGAACGCAAGTTGCGCCCGAAGCCTTTTGGCCGAGGGCACGCCTGCCTGGGCGTCACACACAGCGTCGCCCCCACCAATCCCTCTGGATGGGATGGGGAGCGGATATTGGCCCCCCGAGCCCTCCGGGGCACGGTCGGCATAAATGTTGGTCCCCGGCGACGAGCGTCGCGGTCAGCGGTGGTTGTATACTCATCCCCCAAGGACAAAATGACGCGCACGCCTCGTTGCTCGTCGGGCAGAGCAAACCCCAGGGAGCACGGCTT

>KF843809.1;tax=p:Streptophyta,c:NA,o:Apiales,f:Apiaceae,g:Anethum,s:Anethum_graveolens;
TCGAATCCTGCGATAGCAGAATGACCCGCTAACACGTAAACACATTGGGCAAGCTTCAGAGGGCTTCGGTCCCCTGTTTGCAAACCCTTGGTAGGTGTCCCCCTCTATGGTGGTCACCGGCCTACGAAATCATCCGGGCGCGGAATGCGCCAAGGAACTTAAAATTGAATTGTACGTTCGCATCCCGTTAGCGGGCATCGAACGTCATTCCAAAACACAACGACTCTCGACAACGGATATCTCGGCTCTCGCATCGATGAAGAACGTAGCGAAATGCGATACTTGGTGTGAATTGCAGAATCCCGTGAACCATCGAGTCTTTGAACGCAAGTTGCGCCCGAAGCCAATAGGCCGAGGGCACGTCTGCCTGGGTGTCACACATTTGCTTGCCCCAACCACTCACTCCTTGATGAGATGTGCTGGTTTTTGGGCGGAAATTGGCCTCCCGTGCTGTATTGTGCGGTTGGTGCAAAAGCGAGTGTCGGGCGTTGGACGTCGTGACATTCGGTGGTTGTAAAAGACCCTCTTGACTTGTCGCACGAATCCTCGTCATCTAACTGAGCTCTAGGGGCCTTGGTCGCTACACAATCTGTCGCCCTAACTGGACCCCGTTGTGCGGTCGTTGTGTCGTCTGCGGTCC

>MN257763.1;tax=p:Streptophyta,c:Magnoliopsida,o:Apiales,f:Apiaceae,g:Anethum,s:Anethum_graveolens;
TCGAATCCTGCGATAGCAGAATGACCCGCTAACACGTAAACACATTGGGCAAGCTTCAGAGGGCTTCGGTCCCCTGTTTGCAAACCCTTGGTAGGTGTCCCCCTCTATGGTGGTCACCGGCCTACGAAATCATCCGGCGCGGAATGCGCCAAGGAACTTAAAATTGAATTGTACGTTCGCATCCCGTTAGCGGGCATCGAACGTCATTCCAAAACACAACGACTCTCGGCAACGGATATCTCGGCTCTTGCATCGATGAAGAATGTAGCGAAATGCGATACTTGGTGTGAATTGCAGAATCCCGTGAACCATCGAGTCTTTGAATGCAAGTTGCGCCCGAGGCCATTAGGTCGAGGGCACGTCTGCCTGGGCGTCACACGATGCGTCACGCCAAACCCTCACCCACATTTGATGTCGCTCGGGGATATTTTGGGGTGGATGTGGGCCTCCCGTGCACTTGTTTTGTGAGTGGTTGGTTGAAAAATATGAGTTCTTAATGCACGCTTTATGGTGATTGGTGGTTGTTACACCTGTGCATTGCGTCGTGCTCCATTGCTCGTGCTGTGCCAATATAGGGACTGGTCTTTGACCCTTTAGTATCGTCTTGGAGATGATACCTTTA

>KY483881.1;tax=p:Streptophyta,c:NA,o:Gentianales,f:Apocynaceae,g:Angadenia,s:Angadenia_berteroi;
TCGAATCCTACAAAGCAAACGACCCGTGAACACGTTTCAACCCTCGGTCGCGGGGATCCTTGTCCTCGCGTCCATCTCGTCTCGGCGGGTCCGTGCCCTTGGGTATTCGGTCTCGTCGGGGCAACAAAAAAATTCGGCGCGGAAAGCGCCAAGGACTATTGAAAACAATATGCCTGCCGGCTTCCCGACCGTTCGCGGCACGGGTTGCGGGTGTAGTAGGCTCCAGTCGAATCTATAACGACTCTCGGCAACGGATATCTAGGCTCTCGCATCGATGAAGAACGTAGCAAACTGCGATACTTGGTGTGAATTGCAGAATCCCGTGAACCATCGAGTCTTTGAACGCAAGTTGCGCCCGAAGCCATTAGGCCGAGGGCACGTCTGCCTGGGCGTCACGCATCACGTCGCCCCCTCACCCTGCCCTTGGTCAGGAAGGGGGCGGAGATTGGCCTCCCGTGCCCCGTTGCGGTTGGCCTAAAATTGAGTCCCTCAGTGCGGTCGTCACGACAAGTGGTGGTTGAAAGACACTCAACACGAATGCGAGTCGTGAGGCCCCCGCACTCGAGGGCTCTAGTTAAGACCCTTTGATGATGTAGTCTCCCTACGGGGAGGCGTCGTCTCCACGA

>MN030517.1;tax=p:Streptophyta,c:Bryopsida,o:Hypnales,f:Anomodontaceae,g:Anomodon,s:Anomodon_attenuatus;
CACACACAAGTTGCAGCCAACCCACGGCGAACGAACACATTGTCCCCCCCGGTGGGTCGTGGCGCCTCGCGGCGTCGCGGCCGGCCAACTCCCTTCGTCACGAGCTTCGTCACGAACTCGCGGCGTCGGGTTTCCACGCGATGCCTTCACCTTGACCGAATGACTGAGTCCCTTTACTTACTAGGAGTGAGTTCCGTCCCCCTTGGCTGGCTTGCTTGCGAAGGGGGTCGGCGCTGATTACCTTGCGAGTTGAAACATAACCAAAAACGACTCTCGGCAACGGATATCTCGGCTCTTGCATCGATGAAGAATGTAGCGAAATGCGATACTTGGTGTGAATTGCAGAATCCCGTGAACCATCGAGTCTTTGAATGCAAGTTGCGCCCGAGGCCATTAGGTCGAGGGCACGTCTGCCTGGGCGTCACACCGCCCCCCACCGATCCACTCCCACGGCGGCGAGTCGGGTCGAGTGGAAGTGGCCATCCCGGTGGGCCCTCCGAGGGGGCCCGAAGGGTTGGCTGAAATGGAGGGAATCGGGCCGCCGTGGTGACACAGTCCGCGATCGGGTGATCCGAGCTCCTCCGGGAGCCCGGAATTTTTCTAAGTGCGTGGCTGCGTCCCCCAGTCGGCTGTGGTTACCTCATGCAGGTCGAGCGCGCCCCCGCGGCGCGCGTCACGCATCAGACCTCTAATCG

>MN030518.1;tax=p:Streptophyta,c:Bryopsida,o:Hypnales,f:Anomodontaceae,g:Anomodon,s:Anomodon_attenuatus;
CACACACAAGTTGCAGCCAACCCACGGCGAACGAACACATTGTCCCCCTCGGTGGGTCGTGGCGCCTCGCGGCGTCGCGGCCGGCCAACTCCCTTCGTCACGAACTCGTGGCGTCGGGTTTCCACGCGATGCCTTCACCTTGACCGAATGACTGAGTCCCTTTACTTACTAGGAGTGAGTTCCGTCCCCCTTGGCTGGCTTGCTTGCGAAGGGGGTCGGCGCTGATTACCTTGCGAGTTGAAACATAACCAAAAACGACTCTCGGCAACGGATATCTCGGCTCTTGCATCGATGAAGAATGTAGCGAAATGCGATACTTGGTGTGAATTGCAGAATCCCGTGAACCATCGAGTCTTTGAATGCAAGTTGCGCCCGAGGCCATTAGGTCGAGGGCACGTCTGCCTGGGCGTCACACCGCCCCCCCACCGATCCACTCCCGCCGGGAGTCGGGTCGAGTGAAAGTGGCCATCCCGGTGGGCCTTCCAACTTGGAAGGCCTTAAGGGTTGGCTGAAATGGAGGGAATCGAGCCGCCGTGGTGACACAGTCCGCGATCGGGTGATTTTCGGGCTCTTCCGGGAGCCCGGAATTTTTCTAAGTGCGTGGCTGCGTCGCCCAGTTGGTTGTGGTTACCTCATGCAGGTCGAGCGCGCCCCCGCGGCGCGCGTCACGCATCAGACCTCTAATCG

>AY528899.1;tax=p:Streptophyta,c:Bryopsida,o:Hypnales,f:Anomodontaceae,g:Anomodon,s:Anomodon_rostratus;
GATCATTGCACACACAAGTTGCAGCCAACCCGCGGCGAACGAACACATTGTCCCCTTCGGTGGGTCGTGGCGCCTCGCGGCGTCGCGGCCGGCCGTCTCCCTTCGTCACGAGCTTCGTGGCGTGGGGTTTCCACGATGCATCACCTTGACCGAATGACTGAGTCCCAAATACTTGGATGTAGGGGTGGCGAGTTCCGTCCCCTCAAGTGAGCGGGCTCAAGTGGCTTGCTTGCGAAGGGGGTCGGCGCGCGCCGGTTACCTCATGACGAGTTGAAACATAACCAAAAACAACTCTCAGCAACGGATATCTTGGCTCTTGCAACGATGAAGAACGCAGCGAAATGCGATACGTAGTGTGAATTGCAGAATTCCGCGAATCATCGAGTCTTTGAACGCAAGTTGCGCCCGAGGCTTGTCCAAGGGCATTTCCGCTAGAGCGTCACCGCGCCCCCCACCGATCCACTCGCGCCGCGAGGCGATAGTCGGGTCGAGTGGAAGTGGCCGTCCCGGTCCTGGCCTTCGCAGGAGGCCAAGTGAAGGGTCGGCTGAAATGGAGGGAATTGGGCCGCCGTGGTGACACAGTCCGCGATCGGGTGATTTTTCGGCAGCCTCCTCCGTGAGGTCGCCGTGAATTTTTCTAAGTGCGTGGCTGCGTCCCCCAGTTGGCTTTTGTTACCTCATGCAGGTCCTGCGCGCCCCCGCGGCGCGCGTCACGC

>MN030534.1;tax=p:Streptophyta,c:Bryopsida,o:Hypnales,f:Anomodontaceae,g:Anomodon,s:Anomodon_rugelii;
CACACACGAGTTGCAGCCAACCCGCGGCGAACGAACACATTGTCCCCCTCGGCGGGTCGTGGCGCCTCGCGGCGTCGCGGCCGGCCACCTCCCCTTCGTCACGAGCTTCGTCACGTCACGTCACGAACTCGGGGCGTCGGGTTTCCACGATGCCTTCACCTTGACCGAATGACTGAGTCCCTGACTTGATAGGAGTGAGTTCCGTCCCCCTTGGCGCGGCTTGGCTCGGCTTGCCTTGCTTTTTCCTTGCGAAGGGGGTCGGCGCTGGTTACCTTGCGAGTTGTGAAACGTAACCCAAAACGACTCTCGGCAACGGATATCTCGGCTCTTGCATCGATGAAGAATGTAGCGAAATGCGATACTTGGTGTGAATTGCAGAATCCCGTGAACCATCGAGTCTTTGAATGCAAGTTGCGCCCGAGGCCATTAGGTCGAGGGCACGTCTGCCTGGGCGTCACACCGCCCCCCCACCGATCCACTCCCACGGCGAGTCGGGTCGAGTGAAAGTGGCCATCCCGGCCGGGCGGGCCCTCCTGAGGAAGGGAGGGAAGCCTGAAGGGTTGGCTGAAATGGAGGGAATTGGGCCGCCGTGGTGACACAGTCCGCGATCGGGTGATCCGAGCTCTTCCGGGAGCCCGGAGTTTTTCTAAGTGCGTGGCTGCGTCCCCCAGTTGGTTGTGGTTACCTCGTGCAGGTCGAGCGCGCCCCCGCGGCGCGCGTCACGCATCAGACCTCTAATCG

>MN030533.1;tax=p:Streptophyta,c:Bryopsida,o:Hypnales,f:Anomodontaceae,g:Anomodon,s:Anomodon_rugelii;
CACACACGAGTTGCAGCCAACCCGCGGCGAACGAACACATTGTCCCCCTCGGCGGGTCGTGGCGCCTCGCGGCGTCGCGGCCGGCCACCTCCCCTTCGTCACGAGCTTCGTCACGTCACGTCACGAACTCGGGGCGTCGGGTTTCCACGATGCCTTCACCTTGACCGAATGACTGAGTCCCTGACTTGATAGGAGTGAGTTCCGTCCCCCTTGGCGCGGCTTGGCTCGGCTTGCCTTGCTTTTTCCTTGCGAAGGGGGTCGGCGCTGGTTACCTTGCGAGTTGTGAAACGTAACCCAAAACGACTCTCGGCAACGGATATCTCGGCTCTTGCATCGATGAAGAATGTAGCGAAATGCGATACTTGGTGTGAATTGCAGAATCCCGTGAACCATCGAGTCTTTGAATGCAAGTTGCGCCCGAGGCCATTAGGTCGAGGGCACGTCTGCCTGGGCGTCACACCGCCCCCCACCGATCCACTCCCACGGCGGCGAGTCGGGTCGAGTGAAAGTGGCCATCCCGGTGGGCCTTCTGAGGGAGCCTGAAGGGTTGGCTGAAATGGAGGGAATCGGGCCGCCGTGGTGACACAGTCCGCGATCGGGTGAGATCCGAGCTCTTCCGGGAGCCCGGACTTTTTCTAAGTGCGTGGCTGCGTCCCCCAGTTGGTTGTGGTTACCTCATGCAGGTCGAGCGCGCCCCCGTGGCGCGCGTCACGCATCAGACCTCTAATCG

>JX524604.1;tax=p:Streptophyta,c:NA,o:Asterales,f:Asteraceae,g:Antennaria,s:Antennaria_howellii;
TCGAACCCTGCAAAGCAGAACGACCCGTGAACATGTAACTACAACCGGGCAACATAGGGATTGAGCTTTTGTTTGATCCTTAGTTTCCCTTGTTGATGTGTGTATGGGACTCCTTAGGGATGACTGGACGTCACATCGGCATACTAACCAACCCCGGCACGGAATGTGCCAAGGAAATATTAACTTAAAGAATGGACGGTTTCATGATGTCCCGTTTTGCGGTGTCCTAATGAAACTTTACTTCTTTGTAAATCACAAACGACTCTCGGCAACGGATATCTCGGCTCACGCATCGATGAAGAACGTAGCAAAATGCGATACTTGGTGTGAATTGCAGAATCCCGTGAACCATCGAGTTTTTGAACGCAAGTTGCGCCCGAAGCCATTTGGTTGAGGGCACGTCTGCCTGGGCGTCACGCATCGTGTCGCCCCCTACCACTCCTTATAGATGTTTGGTGGGGGGCGGAGATTGGTCTCCCGATTCTTAGATACGGTTGGCCAAAATAGGAGTCCCCATCGATGGACGCACGACTAGTGGTGGTTGACAAAACCTTCGTCTTGTGTTGTGCGTCTTTAGTCGTATGGGAAGATCTCTTTAAAGACCCCAATGTGTTTTCTTTCGATGACACTTCGACC

>JX524603.1;tax=p:Streptophyta,c:NA,o:Asterales,f:Asteraceae,g:Antennaria,s:Antennaria_solitaria;
TCGAACCCTGCAAAGCAGAACGACCCGTGAACATGTAACTACAACCTGTCAACTTAGGGATTGAGCTTTTGTTTGATCCTTAGTTGCCCTTGTCGATGTGCGTTTGAAAGTCCTTAGGGATGATTGGACGTCACATAGGCATACTAACCAACCCCGGCACGGAATGTGCCAAGGAAATATTAACTTAAAGAATGGACGGTTTCATGATGTCCCGTTTTGCGGTGACCTAATGAAACTTTACTTCTTTTTAATCACAAACGACTCTCGGCAACGGATATCTCGGCTCACGCATCGATGAAGAACGTAGCAAAATGCGATACTTGGTGTGAATTGCAGAATCCCGTGAACCATCGAGTTTTTGAACGCAAGTTGCGCCCGAAACCATTTGGTTGAGGGCACGTCTGCCTGGGCGTCACACATCGTGTCGCCCCCTACCACTCCTCTTATAGATGTCTGGTGCGGGGCGGAGATTGGTCTCCCGATTCTCAGATACGGTTGGCCAAAATAGGAGTCCCCCATCTATGGACGCACGACTAGTGGTGGTTGACAAAACCTTCGTCTTGTGTTGTGCGTCTTTAGTCGTACGGGAAGATCTCTTTAAAGACCCCAATGTGTTGTCTTTCGATGACACTTCGACC

>EU179214.1;tax=p:Streptophyta,c:NA,o:Asterales,f:Asteraceae,g:Anthemis,s:Anthemis_arvensis;
ATCATTGTCGAACCCTGCAAAGCAGAACGACCCGTGAACACGTAAAAACAACTGAGCGTCGAGTGAATTGAGGAATGTTTGATTACACTCGATGCTCTGTCGATGTGCATTCACTTTTGTTCTTTTGGACATGGCGAATGTGTCGTTGGCGCAATAACAAACCCCGGCACAATGTGTGCCAAGGAAAACTAAACTTAAGAAGGCTTGTTTTATGTTGCCCCGTTCGCGGTGTGCTCATGAGACGTGGCTTCTTTATAATTACAAACGACTCTCGGCAACGGATATCTCGGCTCACGCATCGATGAAGAACGTAGCAAAATGCGATACTTGGTGTGAATTGCAGAATCCCGTGAACCATCGAGTTTTTGAACGCAAGTTGCGCCCGAAGCCTTTTGGCTGAGGGCACGTCTGCCTGGGCGTCACGCATCGCGTCGCCCCCTGCAAATCATTGTTTGGGGCGGATATTGGTCTCCCGTGCTCATGGCGTGGTTGGCCAAAATAGGAGTCCCTTCGATGGACGCACGAACTAGTGGTGGATGTAAAAACCCTCGTTCTTTGTTCTGTGTTAGTCGCAAGGAATAACTCTTTGAATACCCCAACGTGTTGTCTTTTGATGACGCTTCGA

>KR150162.1;tax=p:Streptophyta,c:NA,o:Asterales,f:Asteraceae,g:Anthemis,s:Anthemis_cotula;
GCGGAAGACATTGTCGACCCTGCAAGCAGAACGACCCGTGAACATGTAAAACAACCGAGCGTCGAGTGAATTAAGGTTTGTTTGATACACTCGATGCTTTGTCGATGTGCATTTACCTTTGTTCTTTTGGACTTGGTTAATGTGTCATTGGCACAATAACAACCCCCGGCACAATGTGTGCCAAGGAAAACTAAACGTAAGAAGGCTTGTTTCATGTTGCCCCGTTCGCGGTCAGCACATGAGACGTGGCTTCTTTATAATTACAAACGACTCTCGGCAACGGATATCTCGGCTCACGCATCGATGAAGAACGTAACAAAATGCGATACTTGGTGTGAATTGCACAATCCCGTGAACCATCAAGTTTTTGAACGCACGTTGCGCCCGAAGCCTTTTGGCCGAGGGCACGTCTGCCTGGGCGTCACGCAGCGCGGCGCCCCCAACAAATTTTTGTTGGGGGCGGATATTGGTCTCCCGTGCTCATGGTGTGGTTGGCCAAAATAGGAGTCCCCTCGATGGACGCACGAACTAGTGGTGGACGTAAAAACCCTCGTACTTAGTTCTGCGTTAATCGCAGGGAAAAACTCTTTGAATACCCCAATGTGTTGTCTTCTGATGACGCTTCGACCGCGA

>EU179216.1;tax=p:Streptophyta,c:NA,o:Asterales,f:Asteraceae,g:Anthemis,s:Anthemis_cotula;
ATCATTGTCGAACCCTGCAAAGCAGAACGACCCGCGAACACGTAAAACAACCGAGCGTCGATTGAATTAAGGTTTGTTTGATACACTCGATGCTCTGTCGATGTGCATTTGCTTTTGTTCTTTTGGACATGGTGAATGTGTCATTCGCGCAATAACAACCCCCGGCACAATGTGTGCCAAGGAAAACTAAACTTAAGAAGGCTTGTTTTATGTTGCCCCGTTCGCGGTGTGCTCATGAGACGTGGCTTCTTTATAATTACTAACGACTCTCGGCAACGGATATCTCGGCTCACGCATCGATGAAGAACGTAGCAAAATGCGATACTTGGTGTGAATTGCAGAATCCCGTGAACCATCGAGTTTTTGAACGCAAGTTGCGCCCGAAGCCTTTTGGCCGAGGGCACGTCTGCCTGGGCGTCACGCATCGCGTCGCCCCCAACAAATCATTGTTGGGGGCGGATATTGGTCTCCCGTGCTCATGGTGTGGTTGGCCAAAATAGGAGTCCCTTCGATGGACGCACGAACTAGTGGTGGATGTAAAAACCCTCGTTCTTTGTTCTGTGTCAGTCGCAAGGAAAAACTCTTTGAATACCCCCAATGTGTTGTCTTTTGATGACGCTTCGA

>MF374581.1;tax=p:Streptophyta,c:Liliopsida,o:Poales,f:Poaceae,g:Anthoxanthum,s:Anthoxanthum_monticola;
GTAACCAAAACAGACCGAGCACGCGTCATCCATCCTGCCGACGACGGCATCGTTCGTCGCTCGGCAAATTCCTCGAACACCTCCTCTCCTCGGAGTGGGGGATCGGGGTAAAAGAACCCACGGCGCCAAAGGCGTCAAGGAACACTGTGCCAAGCTCGGGGATGCGGCTGGCTTGCTGGCTGCCCCCCGTGCTGCAATGCTATTTAATCCACATGACTCTCGGCAACGGATATCTCGGCTCTCGCATCGATGAAGAACGTAGCGAAATGCGATACCTGGTGTGAATTGCAGAATCCCGCGAACCATCGAGTCTTTGAACGCAAGTTGCGCCCGAGGCCTTTCGGCTGAGGGCACGCCTGCCTGGGCGTCACGCAAAACACGCTCCCACACCCCCTCATTTGGGAATGGGATGCGGCATGTGGCCCCCCGCCACGCAAGGGGCGGTGGGCCGAAGATATGGCTGCCGGCGTATCGTGTCGGACACAGCGCGTGGTGGGCGTCCTCGCTTTACTTACCGCAGTGCATCCGGCTTGTAGCCGGCGTGATGGCCAGAAAGGACCCTTTTGAACGGTGCGTACAACGCTCCGACCGCGACCCCA

>MF374582.1;tax=p:Streptophyta,c:Liliopsida,o:Poales,f:Poaceae,g:Anthoxanthum,s:Anthoxanthum_monticola;
CAGACCGAGCACGCGTCATCCATCCTGCCGACGACGACATCGTTCGTTGCTCGGCAAATTCCTCGAACACCTCCTCTCCTCGGAGTGGGGGATCGGGGTAAAAGAACCCACGGCGCCAAAGGCGTCAAGGAACACTGTGCCAAGCTCGGGGATGCGGCTGGCTTGCTGGCTGCCCCCCCGTGCTGCAATGCTATTTAATCCACAYGACTCTCGGCAACGGATATCTCGGCTCTCGCATCGATGAAGAACGTAGCGAAATGCGATACCTGGTGTGAATTGCAGAATCCCGCGAACCATCGAGTCTTTGAACGCAAGTTGCGCCCGAGGCCTTTCGGCTGAGGGCACGCCTGCCTGGGCGTCACGCAAAACACGCTCCCACACCCCCTCATTTGGGAATGGGATGCGGCATGTGGCCCCCCGTCACGCARGGGGCGGTGGGCCGAAGATATGGCTGCCGGCGTATCGTGTCGGACACAGCGCGTGGTGGGCGTTCTCGCTTTACTTACCGCAGTGCATCCGGCATGTAGCCGGCTGGATGGCCAGAAAGGACCCTTTTGAACGGTGCGTACAACGCT

>KX872930.1;tax=p:Streptophyta,c:Liliopsida,o:Poales,f:Poaceae,g:Anthoxanthum,s:Anthoxanthum_odoratum;
TCGTGACCCGTAACCAAAACAGACCGAGCACGCGTCATCCATCCTGCCGACGATGGCATTGTTCGTCGTTTGGCCAATTCCTCAAACACCTCCTCTCCTAGGAGTGGGGGTATTGGGGTAAAAGAACCCACGGCGCCAAAGGCGTCAAGGAACACTGTGCTAAGCTCGGGGACGCGGCTGGCTTGCTGGCTCGGCCCCGTGCTGCAATGCTATTTAATCCACACGACTCTCGGCAACGGATATCTCGGCTCTCGCATCGATGAAGAACGTAGCGAAATGCGATACCTGGTGTGAATTGCAGAATCCCGCGAACCATCGAGTCTTTGAACGCAAGTTGCGCCCGAGGTCTTTCGGCTGAGGGCACGCCTGCCTGGGCGTCACGCAAAACACGCTCCCAAACCCCTCNTTTGGGAATGGGATGCGGCATCTGGCCCCCCGTCACGCAAGGGTGGTGGGCCGAAGATATGGCTGCNGGCACATCGTGTCGGTCACAGCGCGTGGTGGGCGTCCTCGCTTTACTTACCGCAGTGCATCCGACATGTAGCCGGTTTGTTGGCCACGAATGACCCTTTTGAACGGTGCGTACAACGCTCCGACCGCG

>KC512877.1;tax=p:Streptophyta,c:Liliopsida,o:Poales,f:Poaceae,g:Anthoxanthum,s:Anthoxanthum_odoratum;
TCGTGACCCGTAACCAAAACAGACCGAGCACGCGTCATCCATCCTGGCGACGATGGCATTGTTCGTCGTTTGGCCAATTCCTCAAACACCTCCTCTCCTAGGAGTGGGGGTATTGGGGTAAAAGAACCCACGGCGCCAAAGGCGTCAAGGAACACTGGGCTAAGCTCGGGGACGCGGCTGGGTTGCTGGCTCGACCCCGTGCTGCAATGCTATTTAATCCACACGACTCTCGGCAACGGATATCTCGGCTCTCGCATCGATGAAGAACGTAGCGAAATGCGATACCTGGTGTGAATTGCAGAATCCCGCGAACCATCGAGTCTTTGAACGCAAGTTGCGCCCGAGGTCTTTTGGCTGAGGGCACGCCTGCCTGGGCGTCACGCAAAACACGCTCCCAAACCCCTCATTTGGGAATGGGATGCGGCATCTGGCCCCCCGTCACGCAAGGGTGGTGGGCCGAAGATATGGCTGCNGGCACATCGTGTCGGNCACAGCGCGTGGTGGGCGTCCTCGCTTTACTTACCGCAGTGCATCCGGCATGTAGCCGGTGTGTTGGCCACGAATGACCCTTTTGAACGGTGCGTACAACGCTCCGAC

>MH101998.1;tax=p:Streptophyta,c:NA,o:Apiales,f:Apiaceae,g:Anthriscus,s:Anthriscus_caucalis;
TCGAATCCTGCTCTAGCGGAATGACCCGTTAACTAGTTAAAACACCGGGCAAGCATTAGGGGGCCCAAGGTTCCCTCTTTGCGATCCCATGGTAGTTGTCCCCTCACGGGTGTCAACCAACCAAATAAATCAACCGGGCGCTGACCGCGCCAAGGAAATTAATACTGAATTGATTGTTCGCTTCTCGTTTGCGGGAAGTGGCATCAATCTGAAACACAAACGACTCTCGGCAACGGATATCCCGGCTCTCGCATCGATGAAGAACGTAGCGAAATGCGATACTTGGTGTGAATTGCAGAATCCCGTGAACCATTGAGTCTTTGAACGCAAGTTGCGCCCGAAGCCATTTGGCTAAGGGCACGTCTGCCTGGGTGTCACGCATCTTGTCGCCCCTTACTAAACTAATCTTTTAATAGATTTGGTCGGTTTGTGGGCGGAAATTAGCCTCCTGTGCCTTGTTGTGCGGCTGGCGCAAAACTGAGTCTATGGTGACGAATGTCGCGACATCGGTGGTTGTAATAAGACCTTCTTGTCTTGTCGTGTTAATGTTCGTCATCTTATAATGCTCAATGACCCTTAGGTGCAAAAAACATTTTGCACTTCGA

>MH645766.1;tax=p:Streptophyta,c:NA,o:Apiales,f:Apiaceae,g:Anthriscus,s:Anthriscus_cerefolium;
TCGAATCCTGCTCTATTGGAATGACCCGTTAACTCGTTAAAACATCGGGCAAGCATTTGGGGGTCCAAGGCCCCCTCTTTGCAACCCCATGGTAGTTGTCCCCTCAGGGGTGTCAACCTGCCAACTAAATCAACCGGGCGCTGACTGCGCCAAGGAAATTAAAACTGAACTGATTGTTCGCTTCTCGTTCTCGGGCAGCGGCGTCACTCTGAATTATAAATGACTCTCGGCAACGGATATCCCGGCTCTCGCATCGATGAAGAACGTAGCGAAATGCGATACTTGGTGTGAATTGCAGAATCCCGTGAACCATTGAGTCTTTGAACGCAAGTTGCGCCCGAAGCCATTAGGCTAAGGGCACGTCTGCCTGGGTGTCACGCCTCTCGTTGCCCCCTGTCCAAACTAATCTTCTATGAGATTTTGTTGGTTTGGGGGCGGAAATTAGCCTCCTGTGCCCTGTTGTGCGGCTGGCGTAAAAGTGAGTATATGGTGACGAATGTCGCGACATCGGTGGTTGTAAGAAAACCTTCTAGTCTTGTCGTGTGAATNGTTTGTCATTTTATAACGCTCAATGACCCTTAGGTGCCAAAACCTTTTGGCCCTTCGATTGTGACCCC

>AY548228.1;tax=p:Streptophyta,c:NA,o:Apiales,f:Apiaceae,g:Anthriscus,s:Anthriscus_sylvestris;
TCGAATCCTGCTCAAGCGGAATGACCCGTTAACTCGTTAAAACATCGGGCAAGCGTTAGGGGGCCCAAGGTCCCCTCTTTGCGATCCCGTGGTGGTTGTCCCCTCACGGGTGTCAACCAACCAAATAAATCAACCGGGCGCTGACGGCGCCAAGGAAATTAATATTGAATTGATTGTTAGCTTCTCGTTCGCGGGAAGCGGCGTCAATCTGAAACACAAATGACTCTCGGCAACGGATATCCCGGCTCTCGCATCGATGAAGAACGTAGCGAAATGCGATACTTGGTGTGAATTGCAGAATCCCGTGAACCATTGAGTCTTTGAACGCAAGTTGCGCCCGAAGCCACTAGGCTAAGGGCACGTCTGCCTGGGTCAGTCACGCATCTAGTTGCCCCCTGACCAACTAATCTTCTAAGAGATTTTGTCGGTTTGGGGGCGGAAATTAGCCTCCTGTGGACCATGTTGTGCGGCTGGCGTAAAACTGAGTCTATGGTGACGAATGTCACGACATCGGTGGTTGTAAGAAGACCTTCTTGTGGCTTGTCGTGTGAATGTCCGTCATCTTATAAGGCTCAATGACCCTTAGGCGCCAAAAACTTTGGCACTTCGA

>MH711182.1;tax=p:Streptophyta,c:Magnoliopsida,o:Apiales,f:Apiaceae,g:Anthriscus,s:Anthriscus_sylvestris;
TCGAATCCTGCTCAAGCGGAATGACCCGTTAACTCGTTAAAACATCGGGCAAGCGTTAGGGGGCCCAAGGTCCCCTCTTTGCGATCCCGTGGTGGTTGTCCCCTCACGGGTGTCAACCAACCAAATAAATCAACCGGGCGCTGACGGCGCCAAGGAAATTAATATTGAATTGATTGTTAGCTTCTCGTTCGCGGGAAGCGGCGTCAATCTGAAACACAAACGACTCTCGGCAACGGATATCTCGGCTCTTGCATCGATGAAGAATGTAGCGAAATGCGATACTTGGTGTGAATTGCAGAATCCCGTGAACCATCGAGTCTTTGAATGCAAGTTGCGCCCGAGGCCATTAGGTCGAGGGCACGTCTGCCTGGGCGTCACACATCTAGTTGCCCCMTGACCAAACTAATCTTCTAAGAGATTTTGTCGGTTTGGGGGCGGAAATTAGCCTCCTGTGCCATGTTGTGCGGCTGGCGTAAAACTGAGTCTATGGTGACGAATGTCACGACATCGGTGGTTGTAAGAAGACCTTCTTGTCTTGTCGTGTGAATATCCGTCATCTTATACGGCTCAATGACCCTTAGGCGCCAAAAACTTTGGCACTTCGA

>KT347715.1;tax=p:Streptophyta,c:NA,o:Apiales,f:Apiaceae,g:Anthriscus,s:Anthriscus_sylvestris;
TCGAATCCTGCTCAAGCGGAATGACCCGTTAACTCGTTAAAACATCGGGCAAGCGTTAGGGGGCCCAAGGTCCCCTCTTTGCGATCCCGTGGTGGTTGTCCCCTCACGGGTGTCAACCAACCAAATAAATCAACCGGGCGCTGACGGCGCCAAGGAAATTAATATTGAATTGATTGTTAGCTTCTCGTTCGCGGGAAGCGGCGTCAATCTGAAACACAAATGACTCTCGGCAACGGATATCCCGGCTCTCGCATCGATGAAGAACGTAGCGAAATGCGATACTTGGTGTGAATTGCAGAATCCCGTGAACCATTGAGTCTTTGAACGCAAGTTGCGCCCGAAGCCACTAGGCTAAGGGCACGTCTGCCTGGGTGTCACGCATCGTGTTGCCCTTGACCAAACATCTTCTTAGGAGATATTTCGGTTTAGGGGCGGATATTGGCCTCCCGTGCCTTGTTCGCGGTTGGCTCAAAAATGAGTCTTTGGTGATGGACATCGTGACATCGGTGGTTGTAACAAGACCTTCTTGTGTTGTCACGTATGCTTGTCACAACAGTTAGCTCAAGGGCCCTTAGACGCCATAAAATGTGTGCGTTTCGA

>HM468330.1;tax=p:Streptophyta,c:NA,o:Fabales,f:Fabaceae,g:Anthyllis,s:Anthyllis_vulneraria;
TCGCATCCTCACAAACATACCAACTGCGAACCCGTCCGAAAAACTCGGGACGGCCCGGGGCGGTCCGAATCCGCCTCAGCCTCCCCACGCGCCGGGCGGAGGCCTCCTCCTCCCGGCGCAATAACAAAACCCCGGCGCTTGATGCGTCAAGGAATTGAAATTGTTCAGTGCGCCCTCCTGCCAGCCCGGAGACGGCGCTCGCGCCGGAGGTGCCACGACGCACATTACACATAATGACTCTCGGCAACGGATATCTCGGCTCTCGCATCGATGAAGAACGTAGCGAAATGCGATACTTGGTGTGAATTGCAGAATCCCGTGAACCATCGAGTCTTTGAACGCAAGTTGCGCCCGAAGCCATTAGGCGGAGGGCACGTCTGCCTGGGTGTCACACATCGTTGCCCCAACTCCAACCGCTCCGCGCGGCTTGGTGTGCCGGGCGCACGCTGACATCCCGTGAGGCGCGCCTCGCGGTTTGTTGAAAATTGAGTCCGTGGCAGGGGTGCTTCCACGATGGATGGTGGCTGAGTGAATTCTCGAAACCATTCGTGGAAGGGCTCTACCGCTGCCGGGCTCCAGCATACAAGATGCGCCTAGCTGCGCTCACAA

>AF218499.1;tax=p:Streptophyta,c:NA,o:Fabales,f:Fabaceae,g:Anthyllis,s:Anthyllis_vulneraria;
TCGTATCCTCACAAACAGACCAACTGCGAACCCGTCCGAAACACTCGGGACGGCCCGGGGCGGTCCTCBCCGCCTCAGCCTCCCCACGCGCCGGGDGGAGGCCTCCTCCTCCCGGCGCAATAACAAAACCCCGGCGCTTGATGCGTCAAGGAATTGAAATTGTTCAGTGCGCCCTCCTGCCAGCCCGGAGACGGCGCTCGCGCCGGAGGTGCCACGACGCACATTACACATAATGACTCTCGGCAACGGATATCTCGGCTCTCGCATCGATGAAGAACGTAGCGAAATGCGATACTTGGTGTGAATTGCAGAATCCCGTGAACCATCGAGTCTTTGAACGCAAGTTGCGCCCGAAGCCATTAGGCGGAGGGCACGTCTGCCTGGGTGTCACACATCGTTGCCCCAACTCCAACCGCTCCGCGCGGCTTGGTGTGCCGGGCGCACGCTGACATCCCGTGAGGCGCGCCTCGCGGTTTGTTGAAAATTGAGTCCGTGGCAGGGGTGCTTCCACGATGGATGGTGGCTGAGTGAATTCTCGAAACCATTCGTGGAAGGCTCTACCGCTGCCGGGCTCCAGCATCCAAGATGCGCCTAGCTGCGCTCACAA

>AF513888.1;tax=p:Streptophyta,c:NA,o:Lamiales,f:Plantaginaceae,g:Antirrhinum,s:Antirrhinum_majus;
TCGAAACCTGCAAAGCAGTCCCGCGAACACGTGTTTAATCCCCGGGCGTCGAGATGAGGGAGGATGCAAGTCCCTCCTCGTCGAGACGCCCTGCCCGCTCGACGCGTGCGTCGTTCGGGCTAACGAACCCCGGCGCGGCATGCGCCAAGGAAAACAACTGAGAAGTGTCGTGCCCCCGCTGCCCCGTTTGCGGGTGCTTGCGGGGGGAACTCGACCTATCTTGAATGTCAAAACGACTCTCGGCAACGGATATCTCGGCTCTCGCATCGATGAAGAACGTAGCGAAATGCGATACTTGGTGTGAATTGCAGAATCCCGTGAACCATCGAGTCTTTGAACGCAAGTTGCGCCCGAAGCCATTAGGCCGAGGGCACGTCTGCCTGGGCGTCACGCATCGCGTCGCCCCCTCCCTCTGAGGGATGGGGCGGAAAATGGCCTCCCGTGCGCAAATGCGTGCGGCCGGCCCAAATCTGATCCCGCGTCGACGGATGTCGCGACAAGTGGTGGTTGAGCTCTCAACTCGCGTGTTGTCGTGACTGGCTCCGTCGCATGCTCGGGCATCTTTTTGACCCAACGGCGCCTAATCGCGCTTTCGACCGCGACCCCAGGTCAGGCGGGACTA

>AY591288.1;tax=p:Streptophyta,c:NA,o:Lamiales,f:Plantaginaceae,g:Antirrhinum,s:Antirrhinum_majus;
CCTGCGGAAGGATCATTGTCGAAACCTGCAAAGCAGACCCGCGAACACGTGTTTAATCCCCGGGCGTNGAGCCGAGGGAGGATGCAAGTCCCTCCTCGTCGAGACGCCCTGCCCGCTCGACGCGTGCGTCGTTCGGGCTAACGAACCCCGGCGCGGCATGCGCCAAGGAAAACAACTGANAANCGTCGTGCCCCCGCTGCCCCGTTCGCGGGTGCCTGCGGGGGGAACTCGACCTATCTTGAATGTCAAAACGACTCTCGGCAACGGATATCTCGGCTCTCGCATCGATGAAGAACGTAGCGAAATGCGATACTTGGTGTGAATTGCAGAATCCCGTGAACCATCGAGTCTTTGAACGCAAGTTGCGCCCGAAGCCATTAGGCCNAGGGCACNTCTGCCTGGGCGTCACGCATNNNNNNNCCCCCTCCTTTGAGGATGGGGCGGAAAATGGCCTCCCGTGCGCAAATGCGTGCGGCCGGCCCAAATNTGATCCCGCGTCGACGGATGTCGCGACAAGTGGTGGTTGAACTCTCAATCGCGTGTTGTCGTGACTGGCTCCGTCGCATGCTCGGGCATCTTTTTGACCCAACGGCGCCTAATCGCGCTTTCGA

>FJ487618.1;tax=p:Streptophyta,c:NA,o:Lamiales,f:Plantaginaceae,g:Antirrhinum,s:Antirrhinum_majus;
TCGAAACCTGCAAAGCAGACCCGCGAACACGTGTTTAATCCCCGGGCGTCGAGCCGAGGGAGGACGCAAGTCCCTCCTMGTTGAGAYGCCYTGCCCGCTCGACGCGTGCGTCGTTCGGGCTAACGAACCCCGGCGCGGCATGCGCCAAGGAAAACTACTGAGAAGTGTCGTKCCCCCGCTGCCCCGTTCGCGGGTGCCTGCGGGGGGGAACTCGACCTATCTTGAATGTCAAAACGACTCTCGGCAACGGATATCTCGGCTCTCGCATCGATGAAGAACGTAGCGAAATGCGATACTTGGTGTGAATTGCAGAATCCCGTGAACCATCGAGTCTTTGAACGCAAGTTGCGCCCGAAGCCATTAGGCCGAGGGCACGTCTGCCTGGGCGTCACGCATCGCGTCGCCCCCTCCCTCTRAGGGATGGGGCGGAAAATGGCCTCCCGTGCGCAAACGCGTGCGGCCGGCCCAAATCTGATCCCGCGTCGACGGATGTCGCGACAAGTGGTGGTTGAACTCTCAACTCGCGTGTTGTCGTGACTGGCTCCGTTGCATGCTCGGGCATCTTTTTGACCCAACGGCGCTTAATCGCGCTTTCGAC

>AY731271.1;tax=p:Streptophyta,c:NA,o:Lamiales,f:Plantaginaceae,g:Antirrhinum,s:Antirrhinum_majus;
TCGAAACCTGCAAAGCAGACCCGCGAACACGTGTTTAATCCCCGGGCGTCGAGCCGAGGGAGGACGMGAGTCCCTCCTCGTYGAGACGCCCTGCCCGCTCGACGCGTGCGTCGTTCGGGCTAACGAACCCCGGCGCGGCATGCGCCAAGGAAAACAACTGAGAAGCGTCGTGCCCCCGCTGCCCCGTTCGCGGGTGCYTGCGGGGGGAACTCGACCTATCTTGAATGTCAAAACGACTCTCGGCAACGGATATCTCGGCTCTCGCATCGATGAAGAACGTAGCGAAATGCGATACTTGGTGTGAATTGCAGAATCCCGTGAACCATCGAGTCTTTGAACGCAAGTTGCGCCCGAAGCCATTAGGCCGAGGGCACGTCTGCCTGGGCGTCACGCATCGCGTCGCCCCCTCCCTCTRAGGGATGGGGCGGAAAATGGCCTCCCGTGCGCARAYGCGTGCGGCCGGCCCAAATCTGATCCCGCGTCGACGGATGTCGCGACAAGTGGTGGTTGAACTCTCAACTCGCGTGTTGTCGTGACTGGCTCCGTTGCATGCYCGGGCATCTTTTTGACCCAACGGCGCCTAATCGCGCTTTCGAG

>AY731277.1;tax=p:Streptophyta,c:NA,o:Lamiales,f:Plantaginaceae,g:Antirrhinum,s:Antirrhinum_majus;
TCGAAACCTGCAAAGCAGACCCGCGAACACGTGTTTAATCCCCGGGCGTCGAGCCGAGGGAGGACGCAAGTCCCTCCTCGTCGAGACGCCCTGCCCGCTCGACGCGTGCGTCGTTCGGGCTAACGAACCCCGGCGCGGCATGCGCCAAGGAAAACAACTGAGATGTGTCGTGCCCCCGCTGCCCCGTTTGCGGGTGCCTGCGGGGGAAACTCGACCTATCTTGAATGTCAAAACGACTCTCGGCAACGGATATCTCGGCTCTCGCATCGATGAAGAACGTAGCGAAATGCGATACTTGGTGTGAATTGCAGAATCCCGTGAACCATCGAGTCTCTGAACGCAAGTTGCGCCCGAAGCCATTAGGCCGAGGGCACGTCTGCCTGGGCGTCACGCATCGCGTCGCCCCCTCCCTCTGAGGGATGGGGCGGAAAATGGCCTCCCGTGCGCACATGCGTGCGGCCGGCCCAAATCTGATCCCGCGTCGACGGATGTAGCGACAAGTGGTGGTTGAACTCTCAACTCGCGTGTTGTCGTGACTGGCTCCGTTGCATGCCCGGGCATCTTTTTGACCCAACGGCGCCTAATCGCGCTTTCGAG

>AY731280.1;tax=p:Streptophyta,c:NA,o:Lamiales,f:Plantaginaceae,g:Antirrhinum,s:Antirrhinum_majus;
TCGAAACCTGCAAAGCAGACCCGCGAACACGTGTTTAATCCCCGGGCGTCGAGMYGAGGGAGGACGCAAGTCCCTCCTCGTYGAGACGCCCTGCCCGCTCGACGCGTGCGTCGTTCGGGCTAACGAACCCCGGCGCGGCATGCGCCAAGGAAAACAACTGAGAAGYGTCGTGCCCCCGCTGCCCCGTTHGCGGGTGCYTGCGGGGGGAACTCGACCTATCTTGAATGTCAAAACGACTCTCGGCAACGGATATCTCGGCTCTCGCATCGATGAAGAACGTAGCGAAATGCGATACTTGGTGTGAATTGCAGAATCCCGTGAACCATCGAGTCTTTGAACGCAAGTTGCGCCCVAAGCCATTAGGCCGAGGGCACGTCTGCCTGGGCGTCACGCATCGCGTCGCCCCCTCCCTCTNAGGGATGGGGCGGAAAATGGCCTCCCGTGCGCAAAYGCGTGCGGCCGGCCCAAATCTGATCCCGCGTCGACGGATGTCGCGACAAGTGGTGGTTGAACTCTCAACTCGCGTGTTGTCGTGACTGGCTCCGTTGCATGCTCGGGCATCTTTTTGACCCAACGGCGCCTAATCGCGCTTTCGAC

>AY731285.1;tax=p:Streptophyta,c:NA,o:Lamiales,f:Plantaginaceae,g:Antirrhinum,s:Antirrhinum_majus;
TCGAAACCTGCAAAGCAGACCCGCGAACACGTGTTTAATCCCCGGGCGTCGAGCCGAGGGAGAACTCAAGTCCCTCCTCGTCGAGATGCCCTGCTCGTTCGACGCGTGCGTCGTTCGGGCTAACGAACCCCGGNGCGGCATGCGCCAAGGAAAACAACTGAGAAGTGTCGTGCCCCCGCTGCCCCGTTCGCGGGTGCSTGCGGAGGGAACTCGACCTATCTTGAATGTCAAAACGACTCTCGGCAACGGATATCTCGGCTCTCGCATCGATGAAGAACGTAGCGAAATGCGATACTTGGTGTGAATTGCAGAATCCCGTGAACCATCGAGTCTTTGAACGCAAGTTGCGCCCGAAGCCATTAGGCCGAGGGCACGTCTGCCTGGGCGTCACGCATCGCGTCGCCCCCTCCCTCTAAGGGATGGGGCGGAAAATGGCCTCCCGTGCGCAAATGCGTGCGGCCGGCCCAAATCTGATCCCGCGTCGACGGATGTCGCGACAAGTGGTGGTTGAACTCTCAACTCGCGTGTTGTCGTGACTGGCTCCGTTGCATGCTCGGGCATCTTTTTGACCCAACGGCGCCTAATCGCGCCTTCGAC

>FJ487617.1;tax=p:Streptophyta,c:NA,o:Lamiales,f:Plantaginaceae,g:Antirrhinum,s:Antirrhinum_majus;
TCGAAACCTGCAAAGCAGACCCGCGAACACGTGTTTAATCCCCGGGCGTCGAGCCGAGGGAGAACKCAAGTCCCTCCTCGTYGAGAYGCCYTGCYCGYTCGACGCGTGCGTCGTTCGGGCTAACGAACCCCGGCGCGGCATGCGCCAAGGAAAACWACTGAGAAGTGTCGTGCCCCCGCTGCCCCGTTCGCGGGTGCCTGCGGRGGGAACTCGACCTATCTTGAATGTCAAAACGACTCTCGGCAACGGATATCTCGGCTCTCGCATCGATGAAGAACGTAGCGAAATGCGATACTTGGTGTGAATTGCAGAATCCCGTGAACCATCGAGTCTTTGAACGCAAGTTGCGCCCGAAGCCATTAGGCCGAGGGCACGTCTGCCTGGGCGTCACGCATCGCGTCGCCCCCTCCCTCTGAGGGATGGGGCGGAAAATGGCCTCCCGTGCGCAAAYGCGTGCGGCCGGCCCAAATCTGATCCCGCGTCGACGGATGTCGCGACAAGTGGTGGTTGAACTCTCAACTCGCGTGTTGTCGTGACTGGCTCCGTTGCATGCTCGGGCATCTTTTTGACCCAAYGGCGCCTAATCGCGCTTTCGAC

>FJ648325.1;tax=p:Streptophyta,c:NA,o:Lamiales,f:Plantaginaceae,g:Antirrhinum,s:Antirrhinum_majus;
TCGAAACCTGCAAAGCAGACCCGCGAACACGTGTTTAATCCCCGGGCGTCGAGCCGAGGGAGGACGCAAGTCCYTYCTCGTCGAGACGCCCTGCCCGCTCGACGCGTGYGTCGTTCGGGCTAACGAACCCCGGCGCGGCATGCGCCAAGGAAAACAACTGAGAAGTGTCGTGCCCCCGCTGCCCCGTTYGCGGGTGCCTGCGGGGGGAACTCGACCTATCTTGAATGTCAAAACGACTCTCGGCAACGGATATCTCGGCTCTCGCATCGATGAAGAACGTAGCGAAATGCGATACTTGGTGTGAATTGCAGAATCCCGTGAACCATCGAGTCTTTGAACGCAAGTTGCGCCCGAAGCCATTAGGCCGAGGGCACGTCTGCCTGGGCGTCACGCATCGCGTCGCCCCCTCCCTCTRAGGGATGGGGCGGAAAATGGCCTCCCGTGCGCAAAYGCGTGCGGCYGGCCCAAATCTGATCCCGCGTCGACGGATGTCGCGACAAGTGGTGGTTGAACTCTCAACTCGCGTGTTGTCGTGACTGGCWCCGTTGCATGCTCGGGCATCTTTTTGACCCAACGGCGCCTAATCGCGCTTCGAC

>FJ648326.1;tax=p:Streptophyta,c:NA,o:Lamiales,f:Plantaginaceae,g:Antirrhinum,s:Antirrhinum_majus;
TCGAAACCTGCAAAGCAGACCCGCGAACACGTGTTTAATCCCCGGGCGTCGAGCCGAGGGAGRACTCAAGTCCCTCCTCGTCGAGAYGCCCTGCYCGCTCGACGCGTGCGTCGTTCGGGCTAACGAACCCCGGCGCGGCATGCGCCAAGGAAAACWACTGAGAAGTGTCGTGCCCCCGCTGCCCCGTTCGCGGGTGCCTGCGGGGGGAACTCGACCTATCTTGAATGTCAAAACGACTCTCGGCAACGGATATCTCGGCTCTCGCATCGATGAAGAACGTAGCGAAATGCGATACTTGGTGTGAATTGCAGAATCCCGTGAACCATCGAGTCTTTGAACGCAAGTTGCGCCCGAAGCCATTAGGCCGAGGGCACGTCTGCCTGGGCGTCACGCATCGCGTCGCCCCCTCCCTCTGAGGGATGGGGCGGAAAATGGCCTCCCGTGCGCAAAYGCGTGCGGCCGGCCCAAATCTGATCCCGCGTCGACGGATGTCGCGACAAGTGGTGGTTGAACTCTCAACTCGCGTGTTGTCGTGACTGGCTCCGTTGCATGCTCGGGCATCTTTTTGACCCAACGGCGCCTAATCGCGCTTCGAC

>EU677200.1;tax=p:Streptophyta,c:NA,o:Lamiales,f:Plantaginaceae,g:Antirrhinum,s:Antirrhinum_majus;
AAACCTGCAAAGCAGACCCGCGAACACGTGTTTAATCCCCGGGCGTCGAGCCGAGGAAGAACTCAAGTCTCTCCTCGTCGAGATGCCCTGCCCGTTCGACGCGTGCGTCGTTCGGGCTAACGAACCCCGGCGCGGCATGCGCCAAGGAAAACAACTGAGAAGTGTCGTGCCCCCGCTGCCCCGTTCGCGGGTGCCTGCGGGGGGAACTCGACCTATCTTGAATGTCAAAACGACTCTCGGCAACGGATATCTCGGCTCTCGCATCGATGAAGAACGTAGCGAAATGCGATACTTGGTGTGAATTGCAGAATCCCGTGAACCATCGAGTCTTTGAACGCAAGTTGCGCCCGAAGCCATTAGGCCGAGGGCACGTCTGCCTGGGCGTCACGCATCGCGTCGCCCCCTCCCTCTGAGGGATGGGGCGGAAAATGGCCTCCCGTGCGCAAACGCGTGCGGCCGGCCCAAATCTGATCCCGCGTCGACGGATGTCGCGACAAGTGGTGGTTGAACTCTCAACTCGCGTGTTGTCGTGACTGGCTCCGTTGCATGCTCGGGCATCTTTTTGACCCAACGGCGCCTAATCGCGCTTTCGAC

>EU677216.1;tax=p:Streptophyta,c:NA,o:Lamiales,f:Plantaginaceae,g:Antirrhinum,s:Antirrhinum_majus;
AAACCTGCAAAGCAGACCCGCGAACACGTGTTTAATCCCCRGGCGTCGAGCCGAGGGAGGACGCRAGTCCCTCCTCGTCGAGACGCCCTGCCCGCTCGACGCGTGCGTCGTTCGGGCTAACGAACCCCGGCGCGGCATGCGCCAAGGAAAACAACTGAGAAGYGTCGTGYCCCCGCTGCCCCGTTCGCGGGTGCCTGCGGGGGGAACTCGACCTATCTTGAATGTCAAAACGACTCTCGGCAACGGATATCTCGGCTCTCGCATCGATGAAGAACGTAGCGAAATGCGATACTTGGTGTGAATTGCAGAATCCCGTGAACCATCGAGTCTTTGAACGCAAGTTGCGCCCGAAGCCATTAGGCCGAGGGCACGTCTGCCTGGGCGTCACGCATCGCGTCGCCCCCTCCCTCTRAGGGATGGGGCGGAAAATGGYCTCCCGTGCGCAMATGCGTGCGGCCGGCCCAAATCTGATCCCGCGTCGACGGATGTCGCGACAAGTGGTGGTTGAACTCTCAACTCGCGTGTTGTCGTGACTGGCTCCGTTGCATGCCCGGGCATCTTTTTGACCCAACGGCGCCTAATCGCGCTTTCGAC

>KP735205.1;tax=p:Streptophyta,c:NA,o:Lamiales,f:Plantaginaceae,g:Antirrhinum,s:Antirrhinum_majus;
GCAGACCCGCGAACACGTGTTTAATCCCCGGGCGTCGAGCCGAGGGAGGACGCAAGTCCCTCCTCGTCGAGACGCCCTGCCCGCTCGACGCGTGCGTCGTTCGGGCTAACGAACCCCGGCGCGGCATGCGCCAAGGAAAACAACTGAGAAGCGTCGTGCCCCCGCTGCCCCGTTCGCGGGTGCCTGCGGGGGGAACTCGACCTATCTTGAATGTCAAAACGACTCTCGGCAACGGATATCTCGGCTCTCGCATCGATGAAGAACGTAGCGAAATGCGATACTTGGTGTGAATTGCAGAATCCCGTGAACCATCGAGTCTTTGAACGCAAGTTGCGCCCGAAGCCATTAGGCCGAGGGCACGTCTGCCTGGGCGTCACGCATCGCGTCGCCCCCTCCCTCTGAGGGATGGGGCGGAAAATGGCCTCCCGTGCGCAAATGCGTGCGGCCGGCCCAAATCTGATCCCGCGTCGACGGATGTCGCGACAAGTGGTGGTTGAACTCTCAACTCGCGTGTTGTCGTGACTGGCTCCGTCGCATGCTCGGGCATCTTTTTGACCCAACGGCGCCTAATCGCGCTTTCGACCGCGA

>FJ487613.1;tax=p:Streptophyta,c:NA,o:Lamiales,f:Plantaginaceae,g:Antirrhinum,s:Antirrhinum_majus;
TCGAAACCTGCAAAGCAGACCCGCGAACACGTGTTTAATCCCCGGGCRTYGAGMYGAGGGAGGACGCAAGTCCCTCCTCGTYGAGACGCCCTGCCCGCTCGACGCGTGCGTCGTTCGGGCTAACGAACCCCGGCGCGGCATGCGCCAAGGAAAACAACTGAGAAGTGTCGTGCCCCCGCTGCCCCGGGGGAACTCGACCTATCTTGAATGTCAAAACGACTCTCGGCAACGGATATCTCGGCTCTCGCATCGATGAAGAACGTAGCGAAATGCGATACTTGGTGTGAATTGCAGAATCCCGTGAACCATCGAGTCTTTGAACGCAAGTTGCGCCCRAAGCCATTAGGCCGAGGGCACGTCTGCCTGGGCGTCACGCATCGCGTCGCCCCCTCCCTCTRAGGGAYGGGGCGGAAAATGGYCTCCCGTGCGCAAAYGCGTGCGGCCGGCCCAAATCTGATCCCGCGTCGACGGATGTCGCGACAAGTGGTGGTTGAACTCTCAACTCGCGTGTTGTCGTGACTGGCTCCGTTGCATGCTCGGGCATCTTTTTGACCCAACGGCGCCTAATCGCGCTTTCGAC

>EU792364.1;tax=p:Streptophyta,c:Liliopsida,o:Poales,f:Poaceae,g:Apera,s:Apera_interrupta;
TCGTGACCCTGACCAAAACAGACCGCGCACGCGYTATCTATCCGTCCAGGCGGCGGCATCATTCGTCGCTTGGCCAAATGTCCTCGAAAACCTCCTCTCCTCGGAGCGGGGGCTCGGGGTAAAAGAACCCACGGCGCCGAAGGCGTCAAGGAACACTGTGCCTAACCTGGGGACGTGGCTGGCTTGCTAGCCGCCCCCCGTGTTGCGATGCTATATAATCCACACGACTCTCGGCAACGGATATCTCGGCTCTCGCATCGATGAAGAACGTAGCGAAATGCGATRCCTGGTGTGAATTGCAGAATCCCGCGAACCATCGAGTCTTTGAACGCAAGTTGCGCCCGAGGCCACCTGGCCGAGGGCACGCCTGCCTGGGCGTCACGCTAAATACGCTCCCACACCCCTCATCGGGCAGTGGGATGCGGCATGTGGCCCCCCGTCGCGCAAGAAGCGGTGGGCCGAAGATGCGGCTGCCGGCGTATCGTGCCGGACACAGCGCGTGGTGGGCGACCTCGCTTTACTTACCGCAGTGCATCCGACACGTAGCCGACGTGATGGCCTTAACGGACCCTATGAACGGAACGCATGACGTTTCGA

>KX872931.1;tax=p:Streptophyta,c:Liliopsida,o:Poales,f:Poaceae,g:Apera,s:Apera_interrupta;
TCGTGACCCTGACCAAAACAGACCGCGCACGCGTTATCTATCCGTCCAGCGGCGGCATCATTCGTCGCTTGGCCAAGTCCTCGAAAACCTCCTCTCCTCGGAGCGGGGGCTCGGGGTAAAAGAACCCACGGCGCCGAAGGCGTCAAGGAACACTGTGCCTAACCCGGGGACGCGGCTGGCTTGCTAGCCGCCCCCCGTGTTGCGATGCTATATAATCCACACGACTCTCGGCAACGGATATCTCGGCTCTCGCATCGATGAAGAACGTAGCGAAATGCGATACCTGGTGTGAATTGCAGAATCCCGCGAACCATCGAGTCTTTGAACGCAAGTTGCGCCCGAGGCCACCTGGCCGAGGGCACGCCTGCCTGGGCGTCACGCTAAATACGCTCCCACACCCCTCATCGGGCAGTGGGATGCGGCATGTGGCCCCCCGTCGCGCAAGAGGCGGTGGGCCGAAGATGCGGCTGCCGGCGTATCGTGCCGGACACAGCGCGTGGTGGGCGACCTCGCTTTACTTACCGCAGTGCATCCGACACGTAGCCGACGTGATGGCCTTAACGGACCCTATGAACGGAACGCATGACGTTCGAC

>DQ539570.1;tax=p:Streptophyta,c:Liliopsida,o:Poales,f:Poaceae,g:Apera,s:Apera_interrupta;
CGCTTATCTATCCGTCCAGGAGGCGGCATCATTCGTCGCTTGGCCAAAGTCCTCGAAAACCTCCTCTCCTCGGAGCGGGGGCTCGGGGTAAAAGAACCCACGGCGCCCAAGGCGTCAAGGAACACTGTGCCTAACCCGGGGACGCGGCTGGCTTGCTAGCCGCCCCCCGTGTTGCGATGCTATATAATCCACACGACTCTCGGCAACGGATATCTCGGCTCTCGCATCGATGAAGAACGTAGCGAAATGCGATACCTGGTGTGAATTGCAGAATCCCGCGAACCATCGAGTCTTTGAACGCAAGTTGCGCCCGAGGCCACCTGGCCGAGGGCACGCCTGCCTGGGCGTCACGCTAAATACGCTCCCACACCCCTCATCGGGCAGTGGGATGCGGCATGTGGCCCCCCGTCGCGCAAGAAGCGGTGGGCCGAAGATGCGGCTGCCGGCGTATCGTGCCGGACACAGCGCGTGGTGGGCGACCTCACTTTACTTACCGCAGTGCATCCGACACGTAGCCGACGTGATGGCCTTAACGGACCCTATGAACGGAACGCATGACGTTTCGACC

>KF272967.1;tax=p:Streptophyta,c:NA,o:Fabales,f:Fabaceae,g:Apios,s:Apios_americana;
TGAACCTGCGGAAGGATCATTGTCGATGCCTCGCGATCAGTTTGACCTGCGAACTCGTTTCATCCGCCTCGGGCTGGCCAAGGGGTGTCGAACGGCATCCCGTCCTCCCTTGTGTCGGGAGGGGGTCCTGCCTCGCTCGGCYTCCTCTCGACAAACACAAACCCCGGCGCTTCGTGCGTCAAGGAATTCAAAATTGTTCGGTGCAATCCCCGGGGACCCGGAGACGGCGTTCCCGCGGGTTGTCACGACACGTCAAATACAATGACTCTCGGCAACGGATATCTCGGCTCTCGCATCGATGAAGAACGTAGCGAAATGCGATACTTGGTGTGAATTGCAGAATCCCGTGAACCATCGAGTCTTTGAACGCAAGTTGCGCCCGAAGCCATTAGGTCGAGGGCACGCCTGCCTGGGTGTCACACGTCGTTACCCTCGCGCAAATGTCTCGCGGCAGCGTTGCGTCGGGTGTATGTTGACCTCCCGCGAGCTCGGTCTCGCGGTTGGTTGAAAATCGAGTTCGCGGTTGAGTGCGCCATGATATAACGGTGGACGAGTGCTCTGCTCGAGACCAATCGTGCGCGACTCAGTCCGGTTTGGATTCTTTGACCCCKTGCGTCTTCGGACGCTCCCAGCGAGA

>AF467019.1;tax=p:Streptophyta,c:NA,o:Fabales,f:Fabaceae,g:Apios,s:Apios_americana;
TCATTGTCGATGCCTCGCGATCAGTTTGACCTGCGAACTCGTTTCATCCGCCTCGGGCTGGCCAAGGGGTGTCGAACGGCATCCCGTCCTCCCTTGTGTCGGGAGGGGGTCCTGCCTCGCTCGGCCTCCTCTCGACAAACACAAACCCCGGCGCTTCGTGCGTCAAGGAATTCAAAATTGTTCGGTGCAATCCCCGGGGACCCGGAGACGGCGTTCCCGCGGGTTGTCACGACACGTCAAATACAATGACTCTCGGCAACGGATATCTCGGCTCTCGCATCGATGAAGAACGTAGCGAAATGCGATACTTGGTGTGAATTGCAGAATCCCGTGAACCATCGAGTCTTTGAACGCAAGTTGCGCCCGAAGCCATTAGGTCGAGGGCACGCCTGCCTGGGTGTCACACGTCGTTACCCTCGCGCAAATGTCTCGCGACAGCGTTGCGTCGGGTGTATGTTGACCTCCCGCGAGCTCGGTCTCGCGGTTGGTTGAAAATCGAGTTCGTGGTTGAGTGCGCCATGATATAACGGTGGACGAGTGCTCTGCTCGAGACCAATCGTGCGCGACTCAGTCCGGTTTGGATTCTTTGACCCCGTGCGTCTTCGGACGCTCCCAGCGAGACCTCAGGTCAGGCGG

>KF272969.1;tax=p:Streptophyta,c:NA,o:Fabales,f:Fabaceae,g:Apios,s:Apios_americana;
TGAACCTGCGGAAGGATCATTGTCGATGCCTCGCGATCAGTTTGACCTGCGAACTCGTTTCATCCGCCTCGGGCTGGCCAAGGGGTGTCGAACGGCATCCCGTCCTCCCTTGTGTCGGGAGGGGGTCCTGCCTCGCTCGGCTTCCTCTCGACAAACACAAACCCCGGCGCTTCGTGCGTCAAGGAATTCAAAATTGTTCGGCGCAATCCCCCGGGACCCGGAGACCGCGTTCCCCGGGGTTGTCACGACACCTCAAATACAATGACTCTCGGCAACCGATATCTCGGCTCTCGCATCGATGAAGAACGTAGCGAAATGCGATACTTGGTGTGAATTGCAGAATCCCGTGAACCATCGAGTCTTTGAACGCAAGTTGCGCCCGAAGCCATTAGGTCGAGGGCACGCCTGCCTGGGTGTCACACGTCGTTACCCTCCCGCAAATATCTCGCGGCAGGGTTGCGTGGGGTGTATGTTGTCCTCCCGCGAGCTCGGTCTCGCGGTTGGTTGAAAATCGAGTTCGTGGTTGAGTGCGCCATGATATAACGGTGGGGGAGTGCTCTGCTCGAGACCAATCGTGCGCGACTCTGTCCATTTTGGATTCTTT

>KF272999.1;tax=p:Streptophyta,c:NA,o:Fabales,f:Fabaceae,g:Apios,s:Apios_priceana;
TGAACCTGCGGAAGGATCATTGTCGATGCCTCGCAGCAATCAGTTTGACCTGTGAATTCGTTTTATCCACCTTGGGTTGGCTGGTGGGCGTGTTGAAAACGACCTCCCATCGTCCTCCCTTGCGTCGGGAGGCGGTCMTGCCTTGCTTGACCTCCTCCCGACAAACACAAACCCCGGCGCTTCGCGCGCCAAGGAATTCGAAACTGTTCGGTGCAATCCTCGGGGACCCGGAGACGGCGTTCCCGCGGCTTGTCACGACACACTATATACAACGACTCTCGGCAACGGATATCTCGGCTCTTGCATCGATGAAGAACGTAGCGAAATGCGATACTTGGTGTGAATTGCAGAATCCCGTGAACCATCGAGTCTTTGAACGCAAGTTGCGCCCGAAGCCATTAGGCCGAGGGCACGCCTGCCTGGGTGTCACACGTCGTTACCCTCGCGCAAATGCCTCACTTCACGGTGGCGCTGCGTCGGGTGTATGCTGGCTTCCCGCGAGCCCGGTCTCGTGGTTGGTTGAAAATTGAGTTCGCGGCCGAGGTCGCCGTGACGAAATGGTGGATGAGCACCGCTCGAGACCGATCGTCACGTGCGACTCGATCTGGTTTGGACTCTTCGACCCTGTGCGTCTTCGGACGCTCCTAGCGAGA

>KF273001.1;tax=p:Streptophyta,c:NA,o:Fabales,f:Fabaceae,g:Apios,s:Apios_priceana;
TGAACCTGCGGAAGGATCATTGTCGATGCCTCGCAGCAATCAGTTTGACCTGTGAATTCGTTTTATCCACCTTGGGTTGGCTGGTGGGCGTGTTGAAAACGACCTCCCATCGTCCTCCCTTGCGTCGGGAGGCGGTCCTGCCTTGCTTGACCTCCTCCCGACAAACACAAACCCCGGCGCTTCGCGCGCCAAGGAATTCGAAACTGTTCGGTGCAATCCTCGGGGACCCGGAGACGGCGTTCCCGCGGCTTGTCACGACACACTATATACAATGACTCTCGGCAACGGATATCTCGGCTCTTGCATCGATGAAGAACGTAGCGAAATGCGATACTTGGTGTGAATTGCAGAATCCCGTGAACCATCGAGTCTTTGAACGCAAGTTGCGCCCGAAGCCATTAGGCCGAGGGCACGCCTGCCTGGGTGTCACACGTCGTTACCCTCGCGCAAATGCCTCACTTCACGGTGGCGCTGCGTCGGGTGTATGCTGGCTTCCCGCGAGCCCGGTCTCGTGGTTGGTTGAAAATTGAGTTCACGGTCGAGGGCGCCGTGACGAAATGGTGGATGAGCACCGCTCGAGACCGATCGTCACGTGCGACACGACCTGGTTTGGAYTCTTCGACCCTGTGCGTCTTCGGACGCTCCTAGCGAGA

>KF273004.1;tax=p:Streptophyta,c:NA,o:Fabales,f:Fabaceae,g:Apios,s:Apios_priceana;
TGAACCTGCGGAAGGATCATTGTCGATGCCTCGCAGCAATCAGTTTGACCTGTGAATTCGTTTTATCCACCTTGGGTTGGCTGGTGGGCGTGTTGAAAACGACATCTCATCGTCCTCCCTTGCGTCGGGAGGCGGTCCTGCCTTGCTTGACCTCCTCCCGACAAACACAAACCCCGGCGCTTCGCGCGCCAAGGAATTCGAAACTGTTCGGTGCAATCCTCGGGGACCCGGAGACGGCGTTCCCGCGGCTTGTCACGACACACTATATACAATGACTCTCGGCAACGGATATCTCGGCTCTTGCATCGATGAAGAACGTAGCGAAATGCGATACTTGGTGTGAATTGCAGAATCCCGTGAACCATCGAGTCTTTGAACGCAAGTTGCGCCCGAAGCCATTAGGCCGAGGGCACGCCTGCCTGGGTGTCACACGTCGTTACCCTCGCGCAAATGCCTCACTTCACGGTGGCGCTGCGTCGGGTGTATGCTGGCTTCCCGCGAGCCCGGTCTCGTGGTTGGTTGAAAATTGAGTTCGCGGTCGAGGTCGCCGTGACGAAATGGTGGATGAGCACCGCTCGAGACCGATCGTCACGCGCGACTCGACCTGGTTTGGACTCTTCGACCCTGTGCGTCTTCGGACGCTCCTAGCGAGA

>KF273000.1;tax=p:Streptophyta,c:NA,o:Fabales,f:Fabaceae,g:Apios,s:Apios_priceana;
TGAACCTGCGGAAGGATCATTGTCGATGCCTCGCAGCAATCAGTTTGACCTGTGAATTCGTTTTATCCACCTTGGGTTGGCTGGTGGGTGTGTTGAAAACGACCTCCCATCGTCCTCCCTTGCGTCGGGAGGCGGTCCTGCCTTGCTTGACCTCCTCCCGACAAACACAAACCCCGGCGCTTCGCGCGCCAAGGAATTCGAAACTGTTCGGTGCAATCCTCGGGGACCCGGAGACGGCGTTCCCGCGGCTTGTCACGACACACTATATACAATGACTCTCGGCAACGGATATCTCGGCTCTTGCATCGATGAAGAACGTAGCGAAATGCGATACTTGGTGTGAATTGCAGAATCCCGTGAACCATCGAGTCTTTGAACGCAAGTTGCGCCCGAAGCCATTAGGCCGAGGGCACGCCTGCCTGGGTGTCACACGTCGTTACCCTCACGCAAATGCCTCACTTCACGGTGGCGCTGCGTCGGGTGTATGCTGGCTTCCCGCGAGCCCGGTCTCGTGGTTGGTTGAAAATTGAGTTCGCGGTCGAGGGCGCCGTGACGAAATGGTGGATGAGCACCGCTCGAGACCGATCGTCACGTGCGCCCCGCCCTGTTTGGATTCTTCGACCCTGTGCGTCTTCGGACGCTCCTAGCGAGA

>KF273003.1;tax=p:Streptophyta,c:NA,o:Fabales,f:Fabaceae,g:Apios,s:Apios_priceana;
TGACCTGCGCAGGATCATTGTCGATGCCTCGCAAGCATCAGTTTGACCTGTGAATTCGTTTTATCCACCTTGGGTTGGCTGGTGGGCGTGTTGAAAACGACCTCTCATCATCCTCCCTTGCGTCGGGAGGCGGTCCTGCCTTGCTTGACCTCCTCCCGACAAACACAAACCCCGGCGCTTCGCGCGCCAAGGAATTCGAAACTGTTCGGTGCAATCCTCGGGGACCCGGAGACGGCGTTCCCGCGGCTTGTCACGACACACTATATACAAYGACTCTCGGCAACGGATATCTCGGCTCTTGCATCGATGAAGAACGTAGCGAAATGCGATACTTGGTGTGAATTGCAGAATCCCGTGAACCATCGAGTCTTTGAACGCAAGTTGCGCCCGAAGCCATTAGGCCGAGGGCACGCCTGCCTGGGTGTCACACGTCGTTACCCTCGCGCAAATGCCTCACTTCACGGTGGCGCTGCGTCGGGTGTATGCTGGCTTCCCGCGAGCCCGGTCTCGTGGTTGGTTGAAAATTGAGTTCGCGGCCGAGGTCGCCGTGACGAAATGGTGGATGAGCACCGCTCGAGACCGATCGTCACGTGCGACTCGATCTGGTTTGGACTCTTCGACCCTGTGCGTCTTCGGACGCTCCTAGCGAGA

>KF843813.1;tax=p:Streptophyta,c:NA,o:Apiales,f:Apiaceae,g:Apium,s:Apium_graveolens;
TCGAATCCTGCGATAGCAGAATGACCCGCTAACACGTAAACACATTGGGCAAGCGTCGGTGGGCTTTGGTCCGCCGTTTGCAAACCTTTGGTAGGTGGCCCCTCTTTGGTGGCCACCGGCCTACGAATCATCCGGGCGCGGAATGCGCCAAGGAACTTAAAATTGAATTGTACGTTCGCAACCCGTTAGGGGCGGCGGCGTCATTCCAAAACACAACGACTCTCGACAACGGATATCTCGGCTCTCGCATCGATGAAGAACGTAGCGAAATGCGATACTTGGTGTGAATTGCAGAATCCCGTGAACCATCGAGTCTTTGAACGCAAGTTGCGCCCGAAGCCAATAGGCCGAGGGCACGTCTGCCTGGGTGTCACACATTTGCTTGCCCTCAAACACTCACTCCTTGATGAGGGGTGTTGGTTTTTGGGCGGAAATTGGCCTCCCGTGCCGTGTTGTGCGGTTGGCGCAAAAGCGAGTCTCCGGCGACGGACGTCGTGACATCGGTGGTTGTAAAAGGCCCTCTTGTTTTGTCGCACGTAATTGTGTCATCTAAGGAGCTCGAGGACCCTGAGGCGCTACACAATTTTTCACCTTAACTGTGACCCCTGCTGGTGTGCCCGGTGGGCGCGCGCGTC

>MT108800.1;tax=p:Streptophyta,c:Magnoliopsida,o:Apiales,f:Apiaceae,g:Apium,s:Apium_graveolens;
TCGAATCCTGCGATAGCAGAATGACCCGCTAACACGTAAACACATTGGGCAAGCGTCGGTGGGCTTTGGTCCGCCGTTTGCAAACCTTTGGTAGGTGGCCCCTCTTTGGTGGCCACCGGCCTACGAATCATCCGGGCGCGGAATGCGCCAAGGAACTTAAAATTGAATTGTACGTTCGCAACCCGTTAGGGGCGGCGGCGTCATTCCAAAACACAACGACTCTCGGCAACGGATATCTCGGCTCTTGCATCGATGAAGAATGTAGCGAAATGCGATACTTGGTGTGAATTGCAGAATCCCGTGAACCATCGAGTCTTTGAATGCAAGTTGCGCCCGAGGCCATTAGGTCGAGGGCACGTCTGCCTGGGCGTCACACATTTGCTTGCCCTCAAACACTCACTCCTTGATGAGGGGTGTTGGGTTTTTGGGCGGAAATTGGCCTCCCGTGCCGTGTTGTGCGGTTGGCGCAAAAGCGAGTCTCCGGCGACGGACGTCGTGACATCGGTGGTTGTAAAAGGCCCTCTTGTTTTGTCGCACGTAATTGTGTCATCTAAGGAGCTCGAGGACCCTGAGGCGCTACACAATTTGTTCGCCTTAA

>AY008468.1;tax=p:Streptophyta,c:Liliopsida,o:Asparagales,f:Orchidaceae,g:Aplectrum,s:Aplectrum_hyemale;
TCGAGACCGAAATATATCGAGCGATTCGGAGAACCCGTGAAATAAGCGGCGGCATCTGCTGTTGCATAAAAGCCGTCCCAGTCGTACGCCTCGGCTTTATTGAGGGGCGGCGATGAAGGATGGATGAAAACTCAAACCGGCGCAGTTCCGCGCCAAGGGAATGTCGAAGAACACGAGCCCTAAGTCGGGCATAGTGGCATGGAGTGTCTTTGCACCCCATGCGGGCTGACATGACTCTCGGCAATGGATATCTCGGCTCTCGCATCGATGAAGAGCGCAGCGAAATGCGATACGTGGTGCGAATTGCAGAATCCCGTGAACCATCGAGTTTTTGAACGCAAGTTGCGCCCGAGGCCAGCCGGCCAAGGGCACGTCCGCCTGGGCGTCAAGCGTTGCGTCGCTCCGTGCCAACTCCATCCCACCTATGGGTGTGCCGGCCAAGGCACGGACGTGCAGAGTGGCTCATCGTGCCAATCGGTGCGGCGGGCTGAAGAGCGGGTTATCGTCTCATTGGCCACGAACAACACGGGGTGGGTGAAAGCTGTGAGCAAGCCAATGTTGTCTCGTGTTGGCCAGAGAAAAGATTGTCCCTTTTAGTTGATCCCAATCCATGCGCCGATACACAGGCGGCGGCTTGGAAT

>EF525675.1;tax=p:Streptophyta,c:Liliopsida,o:Asparagales,f:Orchidaceae,g:Aplectrum,s:Aplectrum_hyemale;
ATATCGAGCGATTCGGAGAACCCGTGAAATAAGCGGCGGCATCTGCTGTTGCATAAAAGCCGTCCCAGTCGTACGCCTCGGCTTTATTGAGGGGCGGCGATGAAGGATGGATGAAAACTCAAACCGGCGCAGTTCCGCGCCAAGGGAATGTCGAAGAACACGAGCCCTAAGTCGGGCATAGTGGCATGGAGTGTCTTTGCACMCCATGCGGGCTGACATGACTCTCGGCAATGGATATCTCGGCTCTCGCATCGATGAAGAGCGCAGCGAAATGCGATACGTGGTGCGAATTGCAGAATCCCGTGAACCATCGAGTTTTTGAACGCAAGTTGCGCCCGAGGCCAGCCGGCCAAGGGCACGTCCGCCTGGGCGTCAAGCGTTGCGTCGCTCCGTGCCAACTCCATCCCACCTATGGGTGTGCCGGCCAAGGCACGGACGTGCAGAGTGGCTCATCGTGCCAATCGGTGCGGCGGGCTGAAGAGCGGGTTATCGTCTCATTGGCCACGAACAACACGGGGTGGGTGAAAGCTGTGAGCAAGCCAATGTTGTCTCGTGTTGGCCAGAGAAAAGATTGTCCCTTTTAGTTGATCCCAATCCATGCGCCGATANHNCAGKCGGCGGCTTGAATGCGACCCCAGAT

>DQ005016.1;tax=p:Streptophyta,c:Liliopsida,o:Poales,f:Poaceae,g:Apluda,s:Apluda_mutica;
CAAAACAGACCGCGAACGCGTCTCTCGTGCCGTCGGGCCTCGGCCCGGCACCAGGCCCCCGAGCCCCCCCGCGGGGCGGAGGGGCCGCAACAGAACCTACGGCGCCTTAGGCGTCAAGGAACACTTATATTGCCTTGCTCGGTGGAGCGGTCGGCCTGCCTTCCGCTCCCCGCGCAGCGATGATATCTTAATCCACACGACTCTCGGCAACGGATATCTCGGCTCTCGCATCGATGAAGAACGTAGCAAAATGCGATACCTGGTGTGAATTGCAGAATCCCGCGAACCATCGAGTTTTTGAACGCAAGTTGCGCCCGAGGCCTTCTGGCCGAGGGCACGTCTGCCTGGGCGTCACGCCAAAAGACACTCCCACCCCACCCTAAGGGGAGGGACGTGGCGTCTGGCCCCCCGTGCCGCAGGGCGCGGTGGGCCGAAGTTGGGGCTGCCGGCGTATCGTGTCGGGCACAGCACGTGGTGGGCGCCACAGCGCATCTGTGCAGTGCCCCGGCACGCGGCCGGCGCATCGGCCCTCGGGACCCATCGAGCACCGCAGCGCATCGACGCTCGGACC

>DQ005966.1;tax=p:Streptophyta,c:NA,o:Gentianales,f:Apocynaceae,g:Apocynum,s:Apocynum_cannabinum;
TCGAATCCTGCAAAGCAGACGACCCGCGAACTCGTTCTCTTTCGGGCGTCGGGGTCCTTCCCCGCGCCCATCTCATCTCGGCCGGCCGGTGCCCTCGGGTTCCCTGTCGTGCCGAGAAACTAAAAAATCGGCGCGGAAAGCGCCAAGGAATACGCAAACGGAATGCCCCCTCGTGGCTCGCCCGTTCGCGGCGCGGGTCTCGGGGAAAAGGCTCCATCGGAATCTAAAACGACTCTCGGCAACGGATATCTAGGCTCTCGCATCGATGAAGAACGTAGCAAACTGCGATACTTGGTGTGAATTGCAGAATCCCGTGAACCATCGAGTTTTTGAACGCAAGTTGCGCCCGAAGCCATTAGGCCGAGGGCACGTCTGCCTGGGCGTCACGCATCGCGTCGCCCCCCCGCTCTCGCCTCCATGAGGTGCGTGTGCGGGGGGGCGGAAAATGGCATCCCGTGCTCCGTGCGGCCTGCCTAAACTCGAGTCCCTCGCCTCGGACGTCACGACAAGTGGTGGTTGAAACTATCAACTAGATTGCGAGTCGTGAGCCGATCGCGGCCGAGGAGACGACACGACCCTTTAGCTAACCCATCCCTCCCTA

>AJ232923.1;tax=p:Streptophyta,c:NA,o:Brassicales,f:Brassicaceae,g:Arabis,s:Arabis_alpina;
TCGATACCTGTCCAAAACAGAACAACCCGCGAACGAACGATCATCACTCTCGGTTGGCCGGTTTCTTAGTTGATCCCGAGCCTGCCGATTCCGTGGTTCCGCGTACTTGTCCTCATGGGTCATTTGCGTAGCTCCCGGATATCACAAAACCCCGGCACGAAAAGTGTCAAGGAACATGCAATAAAACAGCCTGCTTTAGCTGCCCCGGAGACGGCGTGTGCGCTTAAGCTGTGCTGCAATATAAAGTCTATAACGACTCTCGGCAACGGATATCTCGGCTCTCGCATCGATGAAGAACGTAGCGAAATGCGATACTTGGTGTGAATTGCAGAATCCCGTGAACCATCGAGTCTTTGAACGCAAGTTGCGCCCCAAGCCTTCTGGCTGAGGGCACGTCTGCCTGGGTGTCACAAATCGTCGTCCCCATCCTTTGCGGATACCGGACGGAAGCTGGTCTCCCGTGTGTTACCGCACGCGGTTGGCCTAAATCTGAGCTGAGGACGCGTTGGAGCGTCTCGACATGCGGTGGTGAAACAAAGCCTCGTCATTTTGTCGGTCGCTCCTGTCCAAATGCTCTCGGATGACCCAAAGTCTTTAA

>DQ060107.1;tax=p:Streptophyta,c:NA,o:Brassicales,f:Brassicaceae,g:Arabis,s:Arabis_alpina;
TCGATACCTGTCCAAAACAGAACAACCCGCGAACGAACGATCATCACTCTCGGTTGGCCGGTTTCTTAGTTGATCCCGAGCCTGCCGATTCCGTGGTTCCGCATACTTGTCCTCATGGGTCATTTGCGTAGCTCCTGGATATCACAAAACCCCGGCACGAAAAGTGTCAAGGAACATGCAATAAAACAGCCTGCTTTTGCTGCCCCGGAAACGGCGTGTGCGCTTAAGCTGTGCTGCAATATAAAGTCTATAACGACTCTCGGCAACGGATATCTCGGCTCTCGCATCGATGAAGAACGTAGCGAAATGCGATACTTGGTGTGAATTGCAGAATCCCGTGAACCATCGAGTCTTTGAACGCAAGTTGCGCCCCAAGCCTTCTGGCTGAGGGCACGTCTGCCTGGGTGTCACAAATCGTCGTCCCCATCCTTTGCGGATACCGGACGGAAGCTGGTCTCCCGTGTGTTACCGCACGCGGTTGGCCTAAATCTGCGCTGAGGACGCCTTGGAGCGTCTCGACATGCGGTGGTGAAACAAAGCCTCGTCATTTTGTCGGTCGCTCCTGTCCAAATGCTCTCGATGACCCAAAGTCTTTAAC

>AJ232886.1;tax=p:Streptophyta,c:NA,o:Brassicales,f:Brassicaceae,g:Arabis,s:Arabis_hirsuta;
TCGATACCTGTCCAAAAACAGAACAACCCGCGAACAAATGATCATCACTCTCGGTTGGCCGGTTTCTTGACCGATCCTGCGCCTGCCGATTCCGTGGTTTCGCGTATTGAGCATATCAAGATTTCTTGGTCGGATCATGCGCGTAGCTTTCGGATATCACAAAACCCCGGCACGAAAAGTGTCAAGGAACATGCAACTAAGCAGCCTGCCTTTGCCGCCCCGGAGACGGTGTGTGTGCTTAAGCTGTGCTGCAATATAAAGTCTATAACGACTCTCGGCAACGGATATCTCGGCTCTCGCATCGATGAAGAACGTAGCGAAATGCGATACTTGGTGTGAATTGCAGAATCCCGTGAACCATCGAGTCTTTGAACGCAAGTTGCGCCCTAAGCCTTTTGGCCGAGGGCACGTCTGCCTGGGTGTTACAAATCGTCGTCCCCATCCTTTGCGGATATAGGACAGAAGCTGGTCTCCCGTGTGTTACCGCACGCGGTTGGCCAAAATCTGAGCTGAGGACGCCTTGGAGCCTCTCGACATGCGGTGGTGAAATAAAGCCTCGTCAATTCGTCGGTTGCTCCAGTCTAAATGCTCTTGATGACCCAAAAATTCTTTGA

>KF547376.1;tax=p:Streptophyta,c:NA,o:Brassicales,f:Brassicaceae,g:Arabis,s:Arabis_hirsuta;
TCGATACCTGTCCAAAACAGAACAACCCGCGAACGAATGATCATCACTCTYGGTTGGCCGGTTTCTTGACCGATCCYGYGCCTGCCGRTTCCGTGGTTTCGCGTATTGAGCATATCAAGATTTCTTGGTCGGATCATGCGCGTAGCTTYCGGATATCACAAAACCCCGGCACGAAAAGTGTCAAGGAACATGCAACTAAGCAGCCTGCCTTTGCCGCCCCGGAGACGGTGTGTGTGCTTAAGCTGTGCTGCAATATAAAGTCTATAACGACTCTCGGCAACGGATATCTCGGCTCTCGCATCGATGAAGAACGTAGCGAAATGCGATACTTGGTGTGAATTGCAGAATCCCGTGAACCATCGAGTCTTTGAACGCAAGTTGCGCCCTAAGCCTTYTGGCCGAGGGCACGTCTGCCTGGGTGTCACAAATCGTCGTCCCCATCCTTTGCGGATRTAGGACGGAATCTGGTCTCCCGTGTGTTACCGCACGCGGTTGGCCAAAATCTGAGCTGAGGACGCYTTGGAGCYTCTCGACATGCGGTGGTGAAATAAAGCCTCGTCAWTTCGTCGGTTGCTCCAGTCTAARTGCTCTTGATGACCCAAAATTCTTGAC

>KF547388.1;tax=p:Streptophyta,c:NA,o:Brassicales,f:Brassicaceae,g:Arabis,s:Arabis_hirsuta;
TCGATACCTGTCCAAAACAGAACAACCCGCGAACAAWTGATCATCACTCTCGGTTGGCCGGTTTCTTGACCGATCCTGCGCCTGCCGRTTCCGTGGTTTCGCGTATTGAGCATATCAAGATTTCTTGGTCGGATCATGCGCGTAGCTTTCGGATATCACAAAACCCCGGCACGAAAAGTGTCAAGGAACATGCAACTAAGCAGCCTGCCTTTGCCGCCCCGGAGACGGTGTGTGTGCTTAAGCTGTGCTGCAATATAAAGTCTATAACGACTCTCGGCAACGGATATCTCGGCTCTCGCATCGATGAAGAACGTAGCGAAATGCGATACTTGGTGTGAATTGCAGAATCCCGTGAACCATCGAGTCTTTGAACGCAAGTTGCGCCCTAAGCCTTTTGGCCGAGGGCACGTCTGCCTGGGTGTTACAAATCGTCGTCCCCATCCTTTGCGGATATAGGACGGAAKCTGGTCTCCCGTGTGTTACCGCACGCGGTTGGCCAAAATCTGAGCTGAGGACGCYTTGGAGCYTCTCGACATGCGGTGGTGAAATAAAGCCTCGTCAWTTCGTCGGTTGCTCCAGTCTAAATGCTCTTGATGACCCAAAATTCTTGAC

>KF547187.1;tax=p:Streptophyta,c:NA,o:Brassicales,f:Brassicaceae,g:Arabis,s:Arabis_hirsuta;
CCTGTCSAAAACAGAACAACCCGCGAACAAATGATCATCACTCTCGGTTGGCCGGTTTCTTGACCGATCCTGCGCCTGCCGATTTCCGTGGTTTCGCGTATTGAGCATATCAAGATTTCTTGGTCGGATCATGCGCGTAGCTTTCGGATATCACAAAACCCCGGCACGAAAAGTGTCARGGAACATGCAACTAAGCAGCCTGCCTTTGCCGCCCCGGAGACGGTGTGTGTGCTTAAKCTGTGCTGCMATATAAAGTCTATAACKACTCTCGGCAACGGATATCTCGGCTCTCGCATCGATGAATAACGTAGCGAAATGCGATACTTGGTGTGAATTGCAKAATCMCGTGAACCATCGAGTCTTTGAACGCAAGTTGCGCCCTAAGCCTTTTGGCSGAGGGCACGTCTGCCTGGGTGTTACAAATCGTCGTCCCCATCCTTTGCGGATATAGGAMGGAAGCTGGTCTCCCGTGTGTTACCGCACGCGGTTGGCCAAAATCTGAGCTGAGGACGCCTTGGAGCCTCTCGACATGCGGTGGTGAAATAAATCGTCGTCGATTCGTCSGTTGCTCCAGTCTAAATGCTCTTGATGACCCAAAATTCTTGAC

>KF547259.1;tax=p:Streptophyta,c:NA,o:Brassicales,f:Brassicaceae,g:Arabis,s:Arabis_hirsuta;
TCGATACCTGTCCAAAACAGAACAACCCGCGAACAAATGATCATCACTCTCGGTTGGCCGGTTTCTTGACCGATCCTGCGCCTGCCGATTCCGTGGTTTCGCGTATTGAGCATATCAAGATTTCTTGGTCGGATCATGCGCGTAGCTTTCGGATATCACAAAACCCCGGCACGAAAAGTGTCAAGGAACATGCAACTAAGCAGCCTGCCTTTGCCGCCCCGGAGACGGTGTGTGTGCTTAAGCTGTGCTGCAATATAAAGTCTATAACGACTCTCGGCAACGGATATCTCGGCTCTCGCATCGATGAAGAACGTAGCGAAATGCGATACTTGGTGTGAATTGCAGAATCCCGTGAACCATCGAGTCTTTGAACGCAAGTTGCGCCCCAAGCCTTYTGGCTGAGGGCACGTCTGCCTGGGTGTCACAAATCGTCGTCCCCATCCTTTGCGGATATAGGACGGAAGCTGGTCTCCCGTGTGTTACCGCACGCGGTTGGCCWAAATCTGAGCTGAGGACGCCTTGGAGCKTCTCGACATGCGGTGGTGAAAYAAAGCCTCGTCAWTYYGTCGGTTGCTCCAGTCTAAATGCTCTTGATGACCCAAA

>LC089990.1;tax=p:Streptophyta,c:NA,o:Brassicales,f:Brassicaceae,g:Arabis,s:Arabis_hirsuta;
TCGAAWCCTGTCCAAAACAGAATAACCCGCGAACAAATGATCATCACTCTCGGTTGGCCGGTTTCTTGACCGATCCTGCGCCTGCCGATTCCGTGGTTTCGCGTATTGAGCATATCAAGATTTCTTGGTCGGATCATGCGCGTAGCTTCCGGATATCACAAAACCCCGGCACGAAAAGTGTCAAGGAACATGCAAMTAAGCAGCCTGCCTTTGCCGCTCTGGAGACGGTGAGTCATCATCAGMTTTGTAACAATATAAAGTCTATAACGACTCTCGGCAACGGATATCTCGGCTCTCGCATCGATGAAGAACGTAGCGAAATGCGATACTTGGTGTGAATTGCAGAATCCCGTGAACCATCGAGTCTTTGAACGCAAGTTGCGCCCTAAGCCTTTTGGCCGAGGGCACGTCTGCCTGGGTGTTACAAATCGTCGTCCCCATCCTTTGCGGATATAGGACGGAAAGCTGGTCTCCCGTGTGTTACCGCACGCGGTTGGCCAAAATCTGAGCTGAGGACGCCCTTGGAGCTTCTCGACATGCGGTGGTGAAATAAAGCCTCGTCAATTTGTCGGTTGCTCCAGTCTAAATGCTCTTGATGACCC

>GU182042.1;tax=p:Streptophyta,c:NA,o:Brassicales,f:Brassicaceae,g:Arabis,s:Arabis_hirsuta;
TCGATACCTGTCCAAAACAGAACAACCCGCGAACAAATGATCATCACTCTCGGTTGGCCGGTTTCTTGACCGATCATGCGCCTGCCGATTCCGTGGTTTCGCGTATTGAGCATATCAAGATTTCTTGGTCGGATCATGCGCGTAGCTGTCGGATATCACAAACCCCCGGCACGAAAAGTGTCAAGGAACATGCAAGTAACCAGCCTGCCTTTGCCGCCCGGGAGACGGTGTGTGTGCTTAAGCTGTGCTGCAATATAAAGTCTATAACGACTCTCGGCAACGGATATCTCGGCTCTCGCATCGATGAAGAACGTAGCGAAATGCGATACTTGGTGTGAATTGCAGAATCCCGCGAACCATCGAGTGTTTGAACGCAAGTTGCGCCCAAAGCCTTTTGGCCGAGGGCACGTCTGCCTGGGTGTTACAAATCGTCGTCCCCATCCTTTGCGGATATAGGACGGAAGCTGGTCTCCCGTGTGTTACCGCACGCGGTTGGCCAAAATCTGAGCTGAGGACGCCTCGGACCCTCTCGACATGCGGTGGTGAAATAAAGCCTCGTCAATTCGTCGGCTGCTCCAGTCTAAATGCTCTT

>AF156675.2;tax=p:Streptophyta,c:NA,o:Fabales,f:Fabaceae,g:Arachis,s:Arachis_hypogaea;
TCGATGCCGCACAAACCAGGATTGACGCGCGAACGAGTCCACAAACACCCGAGGCGGGGAAGGGCCGGCCGTGCGCGGCCGGCGCCCCGTCTCAAACAAGAACAAAACCCCGGCGCGGAAAGCGCCAAGGAAGCCAAACGTTTCTGCTCTCCCCGCCGGCTTCCGGAGACGGCATCCGGTCGGGCGAGGAGTGACCACAAGAGTTAAAGAACGACTCTCGGCAACGGATATCTCGCTCTTGCATCGATGAAGAACGTAGCGAAATGCGATACTTGGTGTGAATTGCAAGAATCCCGTGAACCATCGAGTCTTTGAACGCAAGTTGCGCCCGAAGCCCTTAGGCTGGAGGGCACGCCTGCCTGGGTGTCAACCAAAAGGCGCCCCCCCGTCTCGCCCGTCCCAGGGCACGGGGGAGGGGGCGAACGTTGGCCTCCCGGGAGCCCCTGGCTCGCGGTTGGTTCAAAGAGACGGGCTCTTGGTGGGGAGCGGCACCGCGGCAGATGGTGGTCGAGAACAACCCTCGTGGCCAGTCGCGCGCGCCTCTCCCCCGGTTCAAGGCACGGCGACCCGCGGGCGACGTGGATCGTCCCGA

>HQ537458.1;tax=p:Streptophyta,c:NA,o:Fabales,f:Fabaceae,g:Arachis,s:Arachis_hypogaea;
GACGCGCGAACGAGTCCACAAACACCCGAGGCGGGGAAGGGCCGGCCGTGCGCGGCCGGCGCCCCGTCTCAAACAAGAACAAAACCCCGGCGCGGAAAGCGCCAAGGAAGCCAAACGTTTCTGCTCTCCCCGCCGGCTCCGGAGACGGCATCCGGTCGGGGCGACGAGTGACCACAAGAGTTAAGAACGACTCTCGGCAACGGATATCTCGGCTCTTGCATCGATGAAGAACGTAGCGAAATGCGATACTTGGTGTGAATTGCAGAATCCCGTGAACCATCGAGTCTTTGAACGCAAGTTGCGCCCGAAGCCCTTAGGCTGAGGGCACGCCTGCCTGGGTGTCACCAAAAGGCGCCCCCCCGTCTCGCCCGTCCCAGGGCACGGGGAGGGGGCAAACGTTGGCCTCCCGGGAGCCCCTGGCTCGCGGTTGGTTCAAAAAAACGGGCTCTTGGTGGGGAGCGGCACCGCGGCAAATGGTGGTCAAAAACAACCCTCGTGGCCAGTCGCGCGCGCCTCTCCCCCGGTTCAAGGCACGGCGACCCGCGGGCAACGTGGATCGTCCCGA

>MH710874.1;tax=p:Streptophyta,c:Magnoliopsida,o:Apiales,f:Araliaceae,g:Aralia,s:Aralia_chinensis;
ACCTGCGGAAGGATCATTGTCGAAACCTGCACAGCAGAACGACCCGCGAACACGTTACAACACCGGGTGAGGGACGAAGGGTGCGAAAGCTCCCCAAGTCGCGACCCCATGGTCGGGGACCGCCCTCGGGTGTTCCTCTTCCGAACAACGAACCCCGGCGCGGAATGCGCCAAGGAAATCAAATTGAACTGAACGCGTCCCCCCCGTTTGCGGGCGGCGGAGGCGTCTTTCTAAAACACAAACGACTCTCGGCAACGGATATCTCGGCTCTTGCATCGATGAAGAATGTAGCGAAATGCGATACTTGGTGTGAATTGCAGAATCCCGTGAACCATCGAGTCTTTGAATGCAAGTTGCGCCCGAGGCCATTAGGTCGAGGGCACGTCTGCCTGGGCGTCACACATCGCGTCGCCCCCCAACCCCGCACTCCCTCATGGGAGTCGAGGCAGAGGGGCGGATGTTGGCCTCCCGTGTCTCACCACGCGGTTGGCCCAAATGTGAGTCCTTGGCGACGGACGTCACGACAAGTGGTGGTTGTAAAAAGCCCTCTTCTCATGTCGTGCGGTGACCCGTCGCCAGCAAAGGCTCTCATGACCCTGTTGCGCCGTCCTCGACGCGCGCTCCGA

>AF242256.1;tax=p:Streptophyta,c:NA,o:Apiales,f:Araliaceae,g:Aralia,s:Aralia_chinensis;
GTCGAAACCTGCACAGCAGAACGACCCGCGAACACGTTACAACACTGGGTGAGGGACGAAGGGTGCGAAAGCTCCCCAAGTCGAGAACCCATGGTCGGGGWCCGCCCTCGGGTGTTCCTCTTCCGAACAACGAACCCCGGCGCGGAATGCGCCAAGGAAATCAAATTGAACTGAACGCGTCCCCCCCGTTTACGGGCGACGGAGGCGTCTTTCTAAAATACAAATGACTCTCGGCAACGGATATCTCGGRTCTCGCATCGATGAAGAACGTASCGAAATNCGATACTTGGTGTGAATTCCAGAATCCCGTGAACCATCGAGTCTTTGAACMCAAGTTGCGCCCGAAGCCATTAGNCCGAGGGCACGTCTGCCTGGGCGTCACGCATCGCATCGCCCCCCAACCCCGCACTCCCTCATGGGAGTCGAGGCAGAGGGGCGGATATTGCCCTCCCGTGTCTCACCATGCGGTTGGCCCAAATGTGAGTCCTTGGCGACGGACGTCGCGACAAGTGGTGGTTGTAAAAAGCCCTATTCTCATGTCGTGCGGTGACCCGTCGCCAGCAAAGGCTCTCATGACCCTGTTGCGCCATCCTTGACGCGCGCTCCGACCGCGACCCC

>MH117431.1;tax=p:Streptophyta,c:NA,o:Apiales,f:Araliaceae,g:Aralia,s:Aralia_chinensis;
TCGAAACCTGCACAGCAGAACGACCCGCGAACACGTTACAACATCGGGTGAGGGACGAAGGGTGCGAAAGCTCCCCAAGTCGTGAACCCATGGTCGGGGACCGCCCTCGGGTGTTCCTCTTCCGAACAACGAACCCCGGCGCGGAATGCGCCAAGGAAATCAAATTGAATTGAACGCGTCCCCCCCGTTTGCGGGCGGCGGAGGCGTCTTTCTAAAACACAAACGACTCTCGGCAACGGATATCTCGGCTCTCGCATCGATGAAGAACGTAGCGAAATGCGATACTTGGTGTGAATTGCAGAATCCCGTGAACCATCGAGTCTTTGAACGCAAGTTGCGCCCGAAGCCATTAGGCCGAGGGCACGTCTGCCTGGGCGTCACGCATCGCGTCGCCCCCCAACCCCGCACTCCCTCACGGGAGTCGAGGCATAGGGGCGGATACTGGCCTCCCGTGTCTCACCACGCGGTTGGCCCAAATGTGAGTCCTTGGCGACGGACGTCACGACAAGTGGTGGTTGTAAAAAGCCCTCTTCTCATGTCGTGCGGTGACCCGTCGTCAGCAAAAGCTCTCATGACCCTGTTGCGCCGTCCTCGACGCGCGCTCCGA

>MH711537.1;tax=p:Streptophyta,c:Magnoliopsida,o:Apiales,f:Araliaceae,g:Aralia,s:Aralia_chinensis;
TCGAAACCTGCACAGCAGAACGACCCGCGAACACGTTACAACATCGGGTGAGGGACGAAGGGTGCGAAAGCTCCCCAAGTCGTGAACCCATGGTCGGGGACCGCCCTCGGGTGTTCCTCTTCCGAACAACGAACCCCGGCGCGGAATGCGCCAAGGAAATCAAATTGAACTGAACGCGTCCCCCCCGTTTGCGGGCGGCGGAGGCGTCTTTCTAAAACACAAACGACTCTCGGCAACGGATATCTCGGCTCTTGCATCGATGAAGAATGTAGCGAAATGCGATACTTGGTGTGAATTGCAGAATCCCGTGAACCATCGAGTCTTTGAATGCAAGTTGCGCCCGAGGCCATTAGGTCGAGGGCACGTCTGCCTGGGCGTCACACATCGCGTCGCCCCCCAACCCCGCACTCCCTCACGGGAGTCGAGGCATAGGGGCGGATACTGGCCTCCCGTGTCTCACCACGCGGTTGGCCCAAATGTGAGTCCTTGGCGACGGACGTCACGACAAGTGGTGGTTGTAAAAAGCCCTCTTCTCATGTCGTGCGGTGACCCGTCGCCAGCAAAAGCTCTCATGACCCTGTTGCGCCGTCCTCGACGCGCGCTCCGA

>AF273528.1;tax=p:Streptophyta,c:NA,o:Apiales,f:Araliaceae,g:Aralia,s:Aralia_elata;
GTCGAAACCTGCACAGCAGAAYGACCCGCGAACACGTTACAACACCGGGTGAGGGACGAAGGGTGCGAAAGCTCCCCAAGTTGCGAACCCATGGTCGGGGACCGCCCTCGGGTGTTCCTCTTCCGAACAACGAACCCCGGCGCGGAATGCGCCAAGGAAATCAAATTGAACTGAACGCGTCCCCCCCGTGTGCGGGCGGCGGAGGCGTCTTTCTAAAACACAAACGACTCTCGGCAACGGATATCTCGGCTCTCGCATCGATGAAGAACGTAGCGAAATGCGATACTTGGTGTGAATTGCAGAATCCCGTGAACCATCGAGTCTTTGAACGCAAGTTGCGCCCGAAGCCATTAGGCCGAGGGCACGTCTGCCTGGGCGTCACGCATCGCGTCGCCCCCCAACCCCGCACTCCCTCATGGGAGTCGAGGCAGAGGGGCGGATATTGGCCTCCCGTGTCTCACCATGCGGTTGGCCCAAATGTGAGTTCTTGGCGACGGACGTCACGACAAGTGGTGGTTGTAAAAAGCCCTCTTCTCATGTCGTGCGGTGACCCGTTGCCAGCAAAGGCTCTCATGACCCTGTTGCGCCGTCCTCGACGCGCGCTCCGACCGCGACCCC

>AY271910.1;tax=p:Streptophyta,c:NA,o:Apiales,f:Araliaceae,g:Aralia,s:Aralia_elata;
GTCGAAACCTGCACAGCAGAACGACCCGCGAACACGTTACAACACCGGGTGAGGGACGAAGGGTGCGAAAGCTCCCCAAGTTGCGACCCCATGGTCGGGGACCGCCCTCGGGTGTTCCTCTTCCGAACAACGAACCCCGGCGCGGAATGCGCCAAGGAAATCAAATTGAACTGAACGCGTCCCCCCCGTTTGCGGGCGGCGGAGGCGTCTTTCTAAAACACAAACGACTCTCGGCAACGGATATCTCGGCTCTCGCATCGATGAAGAACGTAGCGAAATGCGATACTTGGTGTGAATTGCAGAATCCCGTGAACCATCGAGTCTTTGAACGCAAGTTGCGCCCGAAGCCATTAGGCCGAGGGCACGTCTGCCTGGGCGTCACGCATCGCGTCGCCCCCCAACCCCGCACTCCCTCATGGGAGTCGAGGCAGAGGGGCGGATGTTGBCCTCCCGTGTCTCACCACGCGGTTGGTCCAAATGTGAGTCCTTGGCGACGGACGTCACGACAAGTGGTGGTTGTAAAAAGCCCTCTTCTCATGTCGTGCGGTGACCCGTCGCCAGCAAAGGCTCTCATGACCCTGTTGCGCCGTCCTCGACGCGCGCTCCGACCGCGACCCC

>AF077875.1;tax=p:Streptophyta,c:NA,o:Apiales,f:Araliaceae,g:Aralia,s:Aralia_elata;
TCGAAACCTGACCAGAGAACGACCCGCGAACACGTTACAACACCGGGTGAGGGACGAAGGGTGCGAAAGCTCCCCAAGTTGCGAACCCATGGTCGGGGACCGCCCTCGGGTGTTCCTCTTCCGAACAACGAACCCCGGCGCGGAATGCGCGAAGGAAATCAAATTGAACTGAACGCGTCCCCCCCGTGTGCGGCGGCGGAGGCGTCTTTCTAAAACACAAACGACTCTCGGCAACGGATATCTCGGCTCTCGCATCGATGAAGAACGTAGCGAAATGCGATACTTGGTGTGAATTGCAGAATCCCGTGAACCATCGAGTCTTTGAACGCAAGTTGCGCCCGAAGCCATTAGGCCCAGGGCACGTCTGCCTGGGCGTCACGCATCCGGTCGCCCCCAACCCCGACTCCCTCATGGGAGTCGAGGCAGAGGGGCGGATATTGGCCTCCCGTGTCTCACCATGCGGTTGGCCCAAATGTGAGTTCTTGGCGACGGACGTCACGACAAGTGGTGGTTGTAAAAAGCCCTCTTCTCATGTCGTGCGGTGACCCGTTGCCAGCAAAGGCTCTCATGACCCTGTTGCCGTCCTCGACGCGCGCTCCGA

>U41674.1;tax=p:Streptophyta,c:NA,o:Apiales,f:Araliaceae,g:Aralia,s:Aralia_nudicaulis;
GTCGAAACCTGCACAGCAGAACGACCCGCGAACACGTTACAACACCGGGTGAGGGACGAAGGGTGCGCAAGCTCCCCAAGTCGCGAACCCATGGCCGGGGACCGCCCTTCGGGTGTTCCTCGTCCGAACAACGACCCCCCGGCGCGGAATGCGCCAAGGAAATCAAACTGAACTGCACGCATCCCCCCCGTTCGCGGGCGGCGGAGGCGTCTTTCTAAAACACAAACGACTCTCGGCAACGGATATCTCGGCTCTCGCATCGATGAAGAACGTAGCGAAATGCGATACTTGGTGTGAATTGCAGAATCCCGTGAACCATCGAGTCTTTGAACGCAAGTTGCGCCCGAAGCCATTAGGCCGAGGGCACGTCTGCCTGGGCGTCACGCATCGCGTCGCCCCCAACCCCGCACTCCCTCATTGGGAGTCGAGGCGGAGGGGCGGATACTGCCTCCCGTGTCTCACCGCGCGGTTGGCCCAAATGTGAGTCCCTGGCGACGGACGTCACGACAAGTGGTGGTTGTAAAAAGCCCTCTTCTCATGTCGTGCGGTGACCCGTCGCCAGCAAAAGCTCTAATGACCCTGTTGCGCCGTCCTCGACGCGCGCTCCGACCGCGACCCC

>U66926.1;tax=p:Streptophyta,c:NA,o:Apiales,f:Araliaceae,g:Aralia,s:Aralia_racemosa;
GTCGAAACCTGCACAGCAGAACGACCCGCGAACATGTTACAACACCGGGTGAGGGATGAAGGGTGCGCAAGCTCCACAAGTCACGAACCCATGGTCGGGGACCGCCCTCGGGTGTTCCTCGTCCGAACAACGACCCCCCGGCGCGGAATGCGCCAAGGAAATCAAACTGAACTGCACGCGTCCCCCCCGTTTGCGGGTGGCGGATACGTCTTTCTAAAACACAAACGACTCTCGGCAACGGATATCTCGCGTCTCGCATCGATGAAGAACGTAGCGAAATGCGATACTTGGTGTGAATTGCAGAATCCCGTGAACCATCGAGTCTTTGAACGCAAGTTGCGCCCGAAGCCATTAGGCCGAGGGCACGTCTGCCTGGGCGTCACGCATCGCGTCGCCCCCCAACCCCGCACTCCCTCATGGGAGTCGAGGCAGAGGGGCGGATACTGGCCTCCCGTGTCTCACCGCGCGGTTGGCCCAAATGTGAGTCCTTGGCGACGGACGTCACGACAAGTGGTGGTTGTAAAAAGCCTTCTTCTCATGTCGTGCGGTGACCCGTCGCCAGCAAAAGCTCTCATGACCCTGTTCGGCCGTCCTCGACGCGCGCTCCGACCGCGACCCC

>AF273533.1;tax=p:Streptophyta,c:NA,o:Apiales,f:Araliaceae,g:Aralia,s:Aralia_spinosa;
GTCGAAACCTGVACAGCAGAACGACCCGCGAACACGTCAAAACACCGGGTGAGGGACGAAGGGTGCGAAAGYTCCCCAAGTCGMGAACCCATGGTCGGGGACCGCCCTCGGGTGTTCCTCGHCCGAACAACGAACCCCGGCGCGGAATGCGCCAAGGAAATCAAATTGAACTGCACGCGTCCCCCCCGTTTGCGGGCGGCGAAGGCGTCTTTCTAAAACACAAACGACTCTCGGCAACGGATATCTCRGGTCTCGGATCGATGAAGAACGTAGCGAAATGCGATACTTGGTGTGAATTGCAGAATCCCGTGAACCATCGAGTCTTTGAACGCAAGTTGCGCCCGAAGCCATTAGGCCGAGGGSACGTCTGCCTGGGCGTCACGCATCGCGTCGCCCCCCAACCCCGSACTCCCTCATGGGAGTCGAGGCAGAGGGGCGGATACTGKCCTCCCGTGTCTCACCGCGCGGTTGGYCCAAATGTGAGTCCTTGGCGACGGACGTCACGACAAGTGGTGGTTGTAAAAAGCCCTCTTCTCATGTCGTGCGGTGACCGGTCGCCAACAAAAGCTCTCATGACCCTGTTGCGCCGTCCTCGACGCGCGCTCCGACCGCGACCCC

>U66928.1;tax=p:Streptophyta,c:NA,o:Apiales,f:Araliaceae,g:Aralia,s:Aralia_spinosa;
GTCGAAACCTGCACAGGAGAACGACCCGCGAACACGTCAAAACACCGGGTGAGGGACGAAGGGTGCGAAAGCTCCCCAAGTCGMGAACCCATGGTCGGGGACCGCCCTCGGGTGTTCCTCGTCCGAACAACGAACCCCGGCGCGGAATGCGCCAAGGAAATCAAATTGAACTGCACGMGTCCCCCCCGTTTGCGGGCGGCGAAGGCGTCTTTCTAAAACACAAACGACTCTCGGCAACGGATATCTCGGGTCTCGGATCGATGAAGAACGTAGCGAAATGCGATACTTGGTGTGAATTGCAGAATCCCGTGAACCATCGAGTCTTTGAACGCAAGTTGCGCCCGAAGCCATTAGGCCGAGGGCACGTCTGCCTGGGCGTCACGCATCGCGTCGCCCCCCAACCCCGCACTCCCTCATGGGAGTCGAGGCAGAGGGGCGGATACTGGCCTCCCGTGTCTCACCGBGCGGTTGGCCCAAATGTGAGTCCTTGGCGACGGACGTCACGACAAGTGGTGGTTGTAAAAAGCCCTCTTCTCATGTCGTGCGGTGACCGGTCGCCAACAAAAGCTCTCATGACCCTGTTCGGCCGTCCTCGACGCGCGCTCCGACCGCGACCCC

>GU054699.1;tax=p:Streptophyta,c:NA,o:Apiales,f:Araliaceae,g:Aralia,s:Aralia_spinosa;
TGCACAGCAGAACGACCCGCGAACACGTCAAAACACCGGGTGAGGGACGAAGGGTGCGAAAGCTCCCCAAGTCGCGAACCCATGGTCGGGGACCGCCCTCGGGTGTTCCTCGTCCGAACAACGAACCCCGGCGCGGAATGCGCCAAGGAAATCAAATTGAACTGCACGCGTCCCCCCCGTTTGCGGGCGGCGAAGGCGTCTTTCTAAAACACAAACGACTCTCGGCAACGGATATCTCGGCTCTCGCATCGATGAAGAACGTAGCGAAATGCGATACTTGGTGTGAATTGCAGAATCCCGTGAACCATCGAGTCTTTGAACGCAAGTTGCGCCCGAAGCCATTAGGCCGAGGGCACGTCTGCCTGGGCGTCACGCATCGCGTCGCCCCCCAACCCCGCACTCCCTCATGGGAGTCGAGGCAGAGGGGCGGATACTGGCCTCCCGTGTCTCACCGCGCGGTTGGCCCAAATGTGAGTCCTTGGCGACGGACGTCACGACAAGTGGTGGTTGTAAAAAGCCCTCTTCTCATGTCGTGCGGTGACCGGTCGCCAACAAAAGCTCTCATGACCCTGTTGCGCCGTCCTCGACGCGCGCTCCGACCGCGA

>FJ528300.1;tax=p:Streptophyta,c:NA,o:Asterales,f:Asteraceae,g:Arctium,s:Arctium_lappa;
GAACCTGCGGAAGGATCATTGTCGAAGCCTGCACAGCAGAACGACCCGTGAACATGTAATCACAACCGGGCATCGGGGGGATTGGGTGCGAGCCTGAGCCTTGCGATGCTCCGTCGGCATACGTGCATGGTGCCCCTTACGAGGCATTGTGGATGTTGTGTCGGCACGAAAACAAACCCCGGCACGGCATGTGCCAAGGAAAACCAAACTTAAGAAGGGCGCGTCCTGTGTTGCCCCGTTTGCGGTGTGTGCACGGGTCGTGGCCTCTCATCAAACCATAAACGACTCTCGGCAACGGATATCTCGGCTCACGCATCGATGAAGAACGTAGCAAAATGCGATACTTGGTGTGAATTGCAGAATCCCGTGAACCATCGAGTTTTTGAACGCAAGTTGCGCCCGAAGCCATTCGGCCGAGGGCACGTCTGCCTGGGCGTCACGCATCGCGTCGCCCCCGACCACGCCTCCCCAGTGGGGATGCGTGTCGTTTGGGGCGGAGACTGGTCTCCCGTGCCCATGGTGCGGTTGGCCTAAAAAGGAGTCCCCTTTGACGGACGCACGGCTAGTGGTGGTTGTCAAGGCCTTCGTATCGAGCCGTGCGGACGCAAGGGAAGCGCTCTCCAATGACCCCAACGTGTCGTCTTGCAACGACGCTTCGA

>KT249729.1;tax=p:Streptophyta,c:NA,o:Asterales,f:Asteraceae,g:Arctium,s:Arctium_lappa;
TCGAAGCCTGCACAGCAGAACGACCCGTGAACATGTAATCACAACCGGGCATCGGGGGGATTGGGTGCGAGCCTGAGCCTTGCGATGCTCCGTCGGCATACGTGCATGGTGCCCCTTACGAGGCATTGTGGATGTTGTGTCGGCACGAAAACAAACCCCGGCACGGCATGTGCCAAGGAAAACCAAACTTAAGAAGGGCGCGTCCTGTGTTGCCCCGTTTGCGGTGTGCGCACGGGTCGTGGCCTCTCATCAAACCATAAACGACTCTCGGCAACGGATATCTCGGCTCACGCATCGATGAAGAACGTAGCAAAATGCGATACTTGGTGTGAATTGCAGAATCCCGTGAACCATCGAGTTTTTGAACGCAAGTTGCGCCCGAAGCCATTCGGCCGAGGGCACGTCTGCCTGGGCGTCACGCCCCCGATCGCTCCCCCGCGGCATGGCCTGCCCCGGGGAGGCGGAGACTGGTCGCCCGTGCGCCACTCGAAGGCGAGCGGCTGGCCCAAATGCAGGTCGAAGTGCGGTGCGGCGCGACGCGTGGTGGTTTAGAGCCGCGATCGATCGCGAATCGGACGCAGTGCCTGCGTCACGCCGCACCCGTGCGACCCGTGGGACGCAGCTTGCCCGTTTCGGCGGGCACTCGGAC

>FJ449874.1;tax=p:Streptophyta,c:NA,o:Asterales,f:Asteraceae,g:Arctium,s:Arctium_lappa;
TCGAAGCCTGCACAGCAGAACGACCCGTGAACATGTAATCACAACCGGGCATCGGGGGGATTGGGTGCGAGCCTGAGCCTTGCGATGCTCCGTCGGCATACGTGCATGGTGCCCCTTACGAGGCATTGTGGATGTTGTGTCGGCACGAAAACAAACCCCGGCACGGCATGTGCCAAGGAAAACCAAACTTAAGAAGGGCGCGTCCTGTGTTGCCCCGTTTGCGGTGTGCGCACGGGTCGTGGCCTCTCATCAAACCATAAACGACTCTCGGCAACGGATATCTCGGCTCACGCATCGATGAAGAACGTAGCAAAATGCGATACTTGGTGTGAATTGCAGAATCCCGTGAACCATCGAGTTTTTGAACGCAAGTTGCGCCCGAAGCCATTCGGCCGAGGGCACGTCTGCCTGGGCGTCACGCATCGCGTCGCCCCCGACCACGCCTCCCCAGTGGGGATGCGTGTCGTTTTGGGGCGGAGACTGGTCTCCCGTGCCCATGGTGCGGTTGGCCTAAAAAGGAGTCCCCTTTGACGGACGCACGGCTAGTGGTGGTTGTCAAGGCCTTCGTATCGAGCCGTGCAGACGCAAGGGAAGCGCTCTCCAATGACCCCAACGTGTCGTCTTGCAACGACGCTCCGACCG

>MH710842.1;tax=p:Streptophyta,c:Magnoliopsida,o:Asterales,f:Asteraceae,g:Arctium,s:Arctium_lappa;
TCGAAGCCTGCACAGCAGAACGACCCGTGAACATGTAATCACAACCGGGCATCGGGGGGATTGGGTGCGAGCCTGAGCCTTGCGATGCTCCGTCGGCATACGTGCATGGTGCCCCTTACGAGGCATTGTGGATGTTGTGTCGGCACGAAAACAAACCCCGGCACGGCATGTGCCAAGGAAAACCAAACTTAAGAAGGGCGCGTCCTGTGTTGCCCCGTTTGCGGTGTGTGCACGGGTCGTGGCCTCTCATCAAACCATAAACGACTCTCGGCAACGGATATCTCGGCTCTTGCATCGATGAAGAATGTAGCGAAATGCGATACTTGGTGTGAATTGCAGAATCCCGTGAACCATCGAGTCTTTGAATGCAAGTTGCGCCCGAGGCCATTAGGTCGAGGGCACGTCTGCCTGGGCGTCACACATCGCGTCGCCCCCGACCACGCCTCCCCAGTGGGGATGCGTGTCGTTTGGGGCGGAGACTGGTCTCCCGTGCCCATGGTGCGGTTGGCCTAAAAAGGAGTCCCCTTTGACGGACGCACGGCTAGTGGTGGTTGTCAAGGCCTTCGTATCGAGCCGTGCGGACGCAAGGGAAGCGCTCTCCAATGACCCCAACGTGTCGTCTTGCAACGACGCTTCGA

>KT249920.1;tax=p:Streptophyta,c:NA,o:Asterales,f:Asteraceae,g:Arctium,s:Arctium_minus;
TCGAAGCCTGCACAGCAGAACGACCCGTGAACATGTAATCACAACCGGGCATCGGGGGGATTGGGTGCGAGCCTGAGCCTTGCGATGCTCCGTCGGCATATGTGCATGGTGCCCCTTACGAGGCATTGTGGACGTTGTGTCGGCACGAAAACAAACCCCGGCACGGCATGTGCCAAGGAAAACCAAACTTAAGAAGGGCGCGTCCTGTGTTGCCCCGTTTACGGTGTGCGCACGGGTCGTGGCCTCTCATCAAACCATAAACGACTCTCGGCAACGGATATCTCGGCTCACGCATCGATGAAGAACGTAGCAAAATGCGATACTTGGTGTGAATTGCAGAATCCCGTGAACCATCGAGTTTTTGAACGCAAGTTGCGCCCGAAGCCATTCGGCCGAGGGCACGTCTGCCTGGGCGTCACGCATCGCGTCGCTCCCCACCATACCTCCCCAACGGGTTGGCATGGTGTTGGGGGCGGATAATGGCCTCCCGTGCTTGTGTTTCGGTTGGCCTAAATAAGAGTTCCCTTCGGCGGACACACGACTAGTGGTGGTTGAATAGACCCTCGTCTTTTGTTGCGTGTCGTGAGCTGTAAGGGTAGCCCTCATCAAAGACCCCATTGTATCGTCTTCGGATGATGCTTCGACC

>HM921426.1;tax=p:Streptophyta,c:NA,o:Asterales,f:Asteraceae,g:Arctium,s:Arctium_minus;
TCGGAAGCCCCCCAGCAAAGGGGCCGTGAACATGTAATCACAACCAGGCATCGGGGGGATTGGGTGCGAGCCTGAGCCCCGTGATGCTTCGTCGGCATACGTGCATGGTGCCCCCTACGAGGCATTATGGACGTTTTGTCGGCACGAAAACAAACCCCGGCACGGCATGTGCCAAGGAAAACCAAACTTAAGAAGGGCGCGTCCTGTGTTGCCCCGTTTGCGGTGTGCGCACGGGTCGTGGCCTCTCATCAAACCATAAACGACTCTCGGCAACGGATATCTCGGCTCACGCATCGATGAAGAACGTAGCAAAATGCGATACTTGGTGTGAATTGCAGAATCCCGTGAACCATCGAGTTTTTGAACGCAAGTTGCGCCCGAAGCCATTCGGCCGAGGGCACGTCTGCCTGGGCGTCACACATCGCGTCGCCCCCGACCACGCCTCCCTAGTGGGGATGCGTGTCGTTTGGGGCGGAGACTGGTCTCCCGTGCCCATGGTGCGGTTGGCCTAAAAAGGAGTCCCCTTTGACGGACGCACGGCTAGTGGTGGTTGTCAAGGCCTTCGTATCGAGCCGTGTGGACGAAAGGGTAGCGCTCTCCAATGACCCCAACGTGTCGTCTTGCAACGACGCTTCGACCG

>KC603906.1;tax=p:Streptophyta,c:NA,o:Asterales,f:Asteraceae,g:Arctium,s:Arctium_minus;
TCGAAGCCTGCACAGCAGAACGACCCGTGAACATGTAATCACAACCGGGCATCGGGGGGATTGGGTGCGAGCCTGAGCCTTGCGATGCTTCGTCGGCATACGTGCATGGTGCCCCTTACGAGGCATTATGGACGTTTTGTCGGCACGAAAACAAACCCCGGCACGGCATGTGCCAAGGAAAACCAAACTTAAGAAGGGCGCGTCCTGTGTTGCCCCGTTTGCGGTGTGCGCACGGGTCGTGGCCTCTCATCAAACCATAAACGACTCTCGGCAACGGATATCTCGGCTCACGCATCGATGAAGAACGTAGCAAAATGCGATACTTGGTGTGAATTGCAGAATCCCGTGAACCATCGAGTTTTTGAACGCAAGTTGCGCCCGAAGCCATTCGGCCGAGGGCACGTCTGCCTGGGCGTCACACATCGCGTCGCCCCCGACCACGCCTCCCTAGTGGGGATGCGTGTCGTTTGGGGCGGAGACTGGTCTCCCGTGCCCATGGTGCGGTTGGCCTAAAAAGGAGTCCCCTTTGACGGACGCACGGCTAGTGGTGGTTGTCAAGGCCTTCGTATCGAGCCGTGTGGACGAAAGGGTAGCGCTCTCCAATGACCCCAACGTGTCGTCTTGCAACGACGCTTCGACC

>AY826230.1;tax=p:Streptophyta,c:NA,o:Asterales,f:Asteraceae,g:Arctium,s:Arctium_minus;
TNGNNGCNTGCACAGSAGAACGACCCGTGAACATGTAATCACAACCNGGCATCGGGGGGATTGGGTGCGAGCCTGAGCCTTGCGATGCTTCGTNGGCATACGTGCATGGTGCCCCTTACGAGGCATTATGGACGTTTTGTMGGCACGAAAACAAACCCCGGCACGGCATGTGCCAAGGAAAACCAAACTTAAGAAGGGCGCGTCCTGTGTTGCCNCGTTTGCRGTGTGCGCACGGGTCGTGGCCTCTCATCAAACCATAAACGACTCTCGGCAACGGATATCTCGGCTCACGCATCGATGAAGAACGTAGCAAAATGCGATACTTGGTGTGAATTGCAGAATCCCGTGAACCATCGAGTTTTTGAACGCAAGTTGCGCCCGAAGCCATTCGGCCGAGGGCACGTCTGCCTGGGCGTCACACATCGCGTCGCCCCCGACCACGCCTCCCTAGTGGGGATGCGTGTCGTTTGGGGCGGAGACTGGTCTCCCGTGCCCATGGTGCGGTTGGCCTAAAAAGGAGTCCCCTTTGACGGACGCACGGCTAGTGGTGGTTGTCAAGGCCTTCGTATCGAGCCGTGGGGACGAAAGGGTAGCGCTCTCCAATGACCCCAACGTGTCGTCTAGCAACGACGCTTCGA

>GQ281034.1;tax=p:Streptophyta,c:NA,o:Asterales,f:Asteraceae,g:Arctium,s:Arctium_tomentosum;
TCGAAGCCTGCACAGCAGAACGACCCGTGAACATGTAATCACAACCGGGCATCGGGGGGATTGGGTGCGAGCCTGAGCCTTGCGATGCTCCGTCGGCATATGTGCATGGTGCCCCTTACGAGGCATTGTGGACGTTGTGTCGGCACGAAAACAAACCCCGGCACGGCATGTGCCAAGGAAAACCAAACTTAAGAAGGGCGCGTCCTGTGTTGCCCCGTTTACGGTGTGCGCACGGGTCGTGGCCTCTCATCAAACCATAAACGACTCTCGGCAACGGATATCTCGGCTCACGCATCGATGAAGAACGTAGCAAAATGCGATACTTGGTGTGAATTGCAGAATCCCGTGAACCATCGAGTTTTTGAACGCAAGTTGCGCCCGAAGCCATTCGGCCGAGGGCACGTCTGCCTGGGCGTCACGCATCGCGTCGCCCCCGACCACGCCTCCCCAATGGGGATGCGTGTCGTTTGGGGCGGAGACTGGTCTCCCGTGCCCATGGTGCGGTTGGCCTAAAAAGGAGTCCCCTTTGACGGACGCACGGCTAGTGGTGGTTGTCAAGGCCTTCGTATCGAGCCGTGCGGACGCAAGGGAAGCGCTCTCCAATGACCCCAATGTGTCGTCTTGCAACGACGCTTCGACCG

>KP148878.1;tax=p:Streptophyta,c:NA,o:Caryophyllales,f:Caryophyllaceae,g:Arenaria,s:Arenaria_lanuginosa;
TCGAAACCTGCCCAGCAGAACAACCAGCGAACATGTTCACTACTCGGTCGTGGGCGTGTTGGGTGCCTTGTGCTCTCGCTCGCCCCGCGACCGCCTAGGGAATCTCTCGAGAGAGACCACCTTGGCAAAATAACAAACCCGGCGAAAGCGTCAAGGAACATAACATTAATGTGTGCAACCTCCCGCTGCCCGGTCATCCGTGCACGGGTGTGATGCCATGTACTAACAATAAACGACTCTCGGCAACGGATATCTCGGCTCTCGCATCGATGAAGAACGTAGCGAAATGCGATACTTGGTGTGAATTGCAGAATCCCGTGAACCATCAGTTTTTGAACGCAAGTTGCGCCCGAAGCTTAGGCTTAGGGCACGTCTGCCTGGGCGTCACGCATTGCATCTCCCCCTCTCCCACCTTGATGGGGGGGAAGGAGGATGGCTTCCCGTGCCTCACCGGGCATGGTTGGCCTAAAATTGGAGCCTTAGGCATTGAGCCGCGCGGCGTTAGGTGGTGAACAAGGCATCTGCCGTGCTACCAACCCGTCGCGCATCACTTTGCTATTTGGAGCTCGAAGGACCC

>JN589113.1;tax=p:Streptophyta,c:NA,o:Caryophyllales,f:Caryophyllaceae,g:Arenaria,s:Arenaria_serpyllifolia;
ATCATTGTCGAAACCTGCCCAGCAGAATGACCAGCGAACATGTTCACTACTCGGGCGTTGTCTGGAGCCTTGTGCACCCGCTCGTCCCGAGCCCCTTGCAAAATAACAAAACCCGGCGCGAAAGCGTCAAGGAACATAACTTCAATGTGTGCCTTCCGGTGCGCGGTAATTCCGTGCACGGTTGTGATGCCATGTACTAACAATAAACGACTCTCGGCAACGGATATCTCGGCTCTCGCATCGATGAAGAACGTAGCGAAATGCGATACTTGGTGTGAATTGCAGAATCCCGTGAACCATCGAGTTTTTGAACGCAAGTTGCGCCCAAAGCTTCTGGCTGAGGGCACGTCTGCCTGGGCGTCACGCATCGCATCTCCCCCACACCCACCTTTTGGGAAGGGGAAGGAGGATGGCTTCCCATGCCTCACCGGGCACGGTTGGCCTAAAAACGGAGCCTTAGGCATGAGCTGCCGCGGCGATAGGTGGTGAACAAGGCATCTGCCATGCAAGCAACCCGTCGCGCAGCACTTTGTCATTGGAGCTCGAAGGACCTTGTGAGTTGTCTT

>MG101844.1;tax=p:Streptophyta,c:NA,o:Caryophyllales,f:Caryophyllaceae,g:Arenaria,s:Arenaria_serpyllifolia;
CCCGCTCGCWCCCCGACCGGCAGGGGGATCTCTCTTGAGGGACCACCCCTTGCAAAATAACAAAACCCGGCGCGAAAGCGTCAAGGAAYATAACTTCAATGTGTGCAACTTCCKGTGCRCGGTAATTCCGTGCACGGTTGTGATGCCATGTAYTAACAATAAACGACTCTCGGCAACGGATATCTCGGCTCTCGCATCGATGAAGAACGTAGCGAAATGCGATACTTGGTGTGAATTGCAGAATCCCGTGAACCATCGAGTTTTTGAACGCAAGTTGCGCCCAAAGCTTCTGGCTGAGGGCACGTCTGCCTGGGCGTCACGCATCGCATCTCCCCCCACWCCCACCTTTATGGGAAGGGGGAAGGAGGATGGCTTCCCATGCCTCACCGGGCACGGTTGGCCTAAAAACGGAGCCTTAGGCACTGAGCTGCCGCGGCGATAGGTGGTGAACAAGGCATCTGCCATGCAAGCAAYCCGTCGCGCAGCACTTTGTCATTTGGAGCTCGAAG

>MG101846.1;tax=p:Streptophyta,c:NA,o:Caryophyllales,f:Caryophyllaceae,g:Arenaria,s:Arenaria_serpyllifolia;
CCCGCTCGCWCCCCGACCGGCAGGGGGATCTCTCTTGAGGGACCACCCCTTGCAAAATAACAAAACCCGGCGCGAAAGCGTCAAGGAAYATAACTTCAATGTGTGCAACTTCCKGTGCRCGGTAATTCCGTGCACGGTTGTGATGCCATGTAYTAACAATAAACGACTCTCGGCAACGGATATCTCGGCTCTCGCATCGATGAAGAACGTAGCGAAATGCGATACTTGGTGTGAATTGCAGAATCCCGTGAACCATCGAGTTTTTGAACGCAAGTTGCGCCCAAAGCTTCTGGCTGAGGGCACGTCTGCCTGGGCGTCACGCATCGCATCTCCCCCCACWCCCACCTTTATGGGAAGGGGGAAGGAGGATGGCTTCCCATGCCTCACCGGGCACGGTTGGCCTAAAAACGGAGCCTTAGGCACTGAGCTGCCGCGGCGATAGGTGGTGAACAAGGCATCTGCCATGCAAGCAACGGATGGMGCAGCACTWCTCAGTTGGAGCTCGAGG

>MG101850.1;tax=p:Streptophyta,c:NA,o:Caryophyllales,f:Caryophyllaceae,g:Arenaria,s:Arenaria_serpyllifolia;
CCCGCTCGCWCCCCGACCGGCAGGGGGATCTCTCTTGAGGGACCACCCCTTGCAAAATAACAAAACCCGGCGCGAAAGCGTCAAGGAAYATAACTTCAATGTGTGCAACTTCCKGTGCRCGGTAATTCCGTGCACGGTTGTGATGCCATGTAYTAACAATAAACGACTCTCGGCAACGGATATCTCGGCTCTCGCATCGATGAAGAACGTAGCGAAATGCGATACTTGGTGTGAATTGCAGAATCCCGTGAACCATCGAGTTTTTGAACGCAAGTTGCGCCCAAAGCTTCTGGCTGAGGGCACGTCTGCCTGGGCGTCACGCATCGCATCTCCCCCCACWCCCACCTTTATGGGAAGGGGGAAGGAGGATGGCTTCCCATGCCTCACCGGGCACGGTTGGCCTAAAAACGGAGCCTTAGGCACTGAGCTGCCGCGGCGATAGGTGGTGAACAAGGCATCTGCCATGCAAGCAACGGAAGGAGAAGCACAACTCAGTTGGAGCAGGAGG

>AF273338.1;tax=p:Streptophyta,c:Liliopsida,o:Asparagales,f:Orchidaceae,g:Arethusa,s:Arethusa_bulbosa;
GAAGGATCATGTCGAGACGAAAATATACTACCGAGCGATTCAGAGAACCCGTGAAAATAAGCGGCGGCTACGGCCTCCGCATCACATCCATCCTTATCATCGCCTTGGCGTGTTAAAGGACGGATGCAATCTCAAAACCGGCGCAGTCTCGCGCCAAGGGAAATTGAAACACGAGCCTTGTATTGGGCTTAGTGGTACGGAGTGCTCCCGCACATCGTATGGATAAAATGACTCTCGGCAATGGATATCTCGGCTCTCGCATCGATGAAGAGCGCAGCGAAATGCGATACGTGGTGCGAATTGCAGAATCCCGCGAACCATCGAGTCTTTGAACGCAAGTTGCGCCCGAGGCCAGCCGGCCAAGGGCACGTCTGCCTGGGCGTCAAGCGTCGCGTCGCTCCGTGCTAGCCGTGACATGCCAACGGCATGGCTGTCGGGCGCGGATGCGTAGAATGGCCCGTCGTGCCCATCGGTGCGGCGGGCTGAAGAGCGGGTCGTCGTCTCATTGGCCACGAACAGCAGGGGTGGATAAAAGTTACCACAAGGCTTATGCTGTCTCGTGCTGGCCTGAGAAAAGATTTAACGATCCGGGTGATCCCAACCCATGCGCCGTCGATACAGAAGCGGTGGCTTGGAATGCGACCCCAGGAGGCCGAG

>AF273339.1;tax=p:Streptophyta,c:Liliopsida,o:Asparagales,f:Orchidaceae,g:Arethusa,s:Arethusa_bulbosa;
TCATTGTCGAGACGATATTCTACCGAGCGATTCAGAGAACCCGTGAAATAAGCGGCGGCTACGGCCTCCGCATCACATCCATCCTTATCATCGACTTGGCGTGTTAAAGGACGGATGCATCTCAAACCGGCGCAGTCTCGCGCCAAGGGAAATTGAACACGAGCTGTATTGGCTAGTGGTACGGAGTGCTCCCGCACATCGTATGGATAAAATGACTCTCGGCAATGGATATCTCGGCTCTCGCATCGATGAAGAGCGCAGCGAAATGCGATACGTGGTGCGAATTGCAGAATCCCGCGAACCATCGAGTCTTGAACGCAAGTTGCGCCCGAGGCCAGCCGGCCAAGGGCACGTCTGCCTGGGCGTCAAGCGTCGCGTCGCTCCGTGCTAGCCGTGACATCCCAACGGCATGTCTGTCGGGCGCGGATGCGTAGAATGCCCCGTCGTCCCCATCGGTGCGGCGGTCTGAAGAGCGGGTCGTCGTCTCATTGGCCACGAACAGCAGGGGTGGATAAAAGTTACCACAAGGCTTATGCTGTCTCGTGCTGGCCTGAGAAAAGATTTAACGATCCGGGTGATCCCAACCCATGCGCCGTCGATACAGAAGCGGTGGCTTGGAATGCGACCCCAGGATGGCGAG

>JX078976.1;tax=p:Streptophyta,c:NA,o:Ranunculales,f:Papaveraceae,g:Argemone,s:Argemone_albiflora;
TCGAAACCTGCCTAGCAGAACGACCCGTGAACACGTGAAGCCAAGTTCAGCGGGACGGCAAGGGGAGTGATCCCGTTGCCTTACCGCTTCGGCCGGGACTTGGGTGCGAGCCCACTGTTCCCTGCCGAACAACGAACCCAAGGCGCGGCAAGCGCCAAGGAACAAACAAACGGAAACGACGCGGTGTCCCCGTTCTCTGGCCTCGGCGGGAGAGCGGCTGTGGCATCGTGAACCATCCGATCTCAGAACGACTCTCGGCAACGGATATCTCGGCTCTCGCATCGATGAAGAACGTAGCGAAATGCGATACTTGGTGTGAATTGCAGAATCCCGTGAACCATCGAGTTTTTGAACGCAAGTTGCGCCCCAAGCCTCCGGGCCGAGGGCACGCCTGCCTGGGCGTCACGCACCGAGTCGCCCCCACTCCCGACTTTGTCCTTGCGACACGGCCGGCGAATACTTTAGGGCGGAGATTGGCCCCCCGTGCCTCGCGGCGCGGTCGGCCCAAACGAGGGCCCCTTGGCGGCCAACGTCACGATTCGTGGTGGTCGACACTTGCGTTGTCTTATCCGAAATCCGTGTGCGTTGTGCCGCTGCGAAAGGCCACCGGACCCCATCGGGCCGTTTTTACGGCACCCACTCT

>AY328303.1;tax=p:Streptophyta,c:NA,o:Ranunculales,f:Papaveraceae,g:Argemone,s:Argemone_mexicana;
TCGAAACCTGCCTAGCAGAACGACCCGTGAACACGTGAAGCCAAGTTCAGTGGGACGGCAAGGGGAGTGATCCCATTGCCTTACCGCTTCGGCCGGGACTTGGGTGTGAGCCCACTGTTCCTTGCCGAACAACGAACCCAAGGCGCGGCAAGCGCCAAGGAACAAACAAACGGAAACGACGCGGTGCCCCCGTTCTCCAGCCTTGGTGGGCGAAATGCAGCGGGTGCCGTAGCGAGATCCGATCTTCAAACGACTCTCGGCAACGGATATCTCGGCTCTCGCATCGATGAAGAACGTAGCGAAATGCGATACTTGGTGTGAATTGCAGAATCCCGTGAACCATCGAGTTTTTGAACGCAAGTTGCGCCCCAAGCCTCCGGGCCGAGGGCACGCCTGCCTGGGCGTCACGCACCGAGTCGCCCCCACTCCCGACTTTGTCCTTGCGACATGGCCGGCGAATAGTCTGGGGCGGAGATTGGCCCCCCGTGCCTCGCGGTGCGGTCGGCCCAAACGAGGGCCCCTTGGCGGCCAACGTCACGATTCGTGGTGGTCGACAATAACGTTGTCTTATCCGAAATCCGTGTGCGTTGTGCCGCTGTGAAAGGCCACCAGACCCCATCGGGCCGTTTTCACGGCACCCACTCT

>MH768272.1;tax=p:Streptophyta,c:NA,o:Ranunculales,f:Papaveraceae,g:Argemone,s:Argemone_mexicana;
TCGAAACCTGCCTAGCAGAACGACCCGTGAACACGTGAAGCCAAGTTCAGTGGGACGGCAAGGGGAGTGATCCCATTGCCTTACCGCTTCGGCCGGGACTTGGGTGTGAGCCCACTGTTCCTTGCCGAACAACGAACCCAAGGCGCGGCAAGCGCCAAGGAACAAACAAACGGAAACGACGCGGTGCCCCCGTTCTCTGGCCTCGGCGGGAGAGCGACGGTGGCATCGTGAACCATCCGATCTCATAACGACTCTCGGCAACGGATATCTCGGCTCTCGCATCGATGAAGAACGTAGCGAAATGCGATACTTGGTGTGAATTGCAGAATCCCGTGAACCATCGAGTTTTTGAACGCAAGTTGCGCCCCAAGCCTCCGGGCCGAGGGCACGCCTGCCTGGGCGTCACGCACCGAGTCGCCCCCACTCCCGACTTTGTCCTTGCGACATGGCCGGCGAATAGTCTGGGGCGGAGATTGGCCCCCCGTGCCTCGCGGTGCGGTCGGCCCAAACGAGGGCCCCTTGGCGGCCAACGTCACGATTCGTGGTGGTCGACAATAACGTTGTCTTATCCGAAATCCGTGTGCGTTGTGCCGCTGTGAAAGGCCACCAGACCCCATCGGGCCGTTTTCACGGCACCCACT

>KC846118.1;tax=p:Streptophyta,c:Liliopsida,o:Alismatales,f:Araceae,g:Arisaema,s:Arisaema_triphyllum;
GAAGGATCATTGTCGTATCCTACCACTCGACACACTCGTGAACGGTTGACCCCTGCCATCTCGGAGGGGGGCGGGTTCTCCTCGGGCTCTCGTCTCTCTTCGAGGTATTTTCCCTGCCTTCGGCACGTTTGACCGGTGGGAGCCTCCTATCGATCGGGCTGTCGATCGGCGGGACGATGAATCTTCCGGCGCGGCATGCGCCAAGGAAAACGGAAGTGAAGGCCCGTGTGATCCATCTGTGCGGTGGATGCACGTGGTGCTTGTCACCCAATACGAAATGAGTCTGAATGACTCCCGGCAACGGATATCTAGGCTCTCGCATCGATGAAGAACGTAGCGAAATGCGATACGTGGTGTGAATTGCAGAATCCCGTGAACCATCGAATCTTTGAACGCAAGTTGCGCCCGAGGCCTCTAGGTCGAGGGCACGCCTGCCTGGGCGTCACGCCCCGCGTCGCTCCCTGACCCCCCACAGAGTGTGGGGTGAGGGATGCGGAGATTGGCCCACCGTGCACGTGCGCGGCAGGCTGAAGAACTCGGCCCTCCTGCCGGGCGATTAACGGCGAGTGGTGGACGATGCTCATCGTCGCCGTAGTGCACGCCCGCGCGTAAGGACAGGCTGATTGTGAGGAACCCAGTCATCGGAGAGAATGCCCATATCTTAAGATAGGATAGCTCTTCG

>MK119153.1;tax=p:Streptophyta,c:Magnoliopsida,o:Poales,f:Poaceae,g:Aristida,s:Aristida_adscensionis;
TCGTGACCCTGACCAAAACAGACCGTGAACGTGTCCCTGTGCCGCCGGGCGTCTCACACGGCGCCCGGCCCCGGCCCCCGACCTCCCCTCGGGAGGAGAGGGGCCGAAACAGAACCCACGGCGCCGAACGGCGTCAAGGAACACAGTCTATTGCCTGGCGCGGGGCTGCGGCCGGCCTGCCGGACGCGCCCACGCCAGCGATGCTATCATAACCAACACGACTCTCGGCAACGGATATCTCGGCTCTTGCATCGATGAAGAATGTAGCGAAATGCGATACTTGGTGTGAATTGCAGAATCCCGTGAACCATCGAGTCTTTGAATGCAAGTTGCGCCCGAGGCCATTAGGTCGAGGGCACGTCTGCCTGGGCGTCACACCAAAAGACACTCCCCACCCACCCCGGTGCGGGACGTGGCGTATGGCCCCCCGTGCCGCGAGGCGCGGTGGGCCGAAGTTGGGGCTGCCGGCGTATCGTGCCGGGCACAGCACGTGGTGGGCGACCTCAGTTGTCATCGGTGCCGTGACTCGACGCGCAGCCGGCGCAAGGGCCCTGCTCGACCCATCGACCGCAGCGCTTGCCGCTCGGACCGCGA

>MK119156.1;tax=p:Streptophyta,c:Magnoliopsida,o:Poales,f:Poaceae,g:Aristida,s:Aristida_adscensionis;
TCGTGACCCTGACCAAAACAGACCGTGAACGTGTCCCTGTGCCGCCGGGCGTNYCACACGGCGCCCGGCYCCGGCCCYCGAYCTCCCCTCGGGAGGAGAGGGGCCGAAACAGAACCCACGGCGCCGAACGGCGTCAAGGAACACAGTCTATTGCCTGGCGCGGGGCTGCGGCCGGCYTGCCGGACGCGCCCACGCCAGCGATGCTATCATAACCAACACGACTCTCGGCAACGGATATCTCGGCTCTTGCATCGATGAAGAATGTAGCGAAATGCGATACTTGGTGTGAATTGCAGAATCCCGTGAACCATCGAGTCTTTGAATGCAAGTTGCGCCCGAGGCCATTAGGTCGAGGGCACGTCTGCCTGGGCGTCACACCAAAAGACACTCCCCACCCACCCCGGTGCGGGACGTGGCGTATGGCCCCCCGTGCCGCGAGGCGCGGTGGGCCGAAGTTGGGGCTGCCGGCGTATCGTGCCGGGCACAGCACGTGGTGGGCGACYTCAGTTGTCATCGGTGCCGTGACTCGACGCGCAGCCGGYGCAAGGTCCCTGCTCGACCCATCGACCGCACTACTTGCCGCTCGGACCGCGA

>MK119160.1;tax=p:Streptophyta,c:Magnoliopsida,o:Poales,f:Poaceae,g:Aristida,s:Aristida_adscensionis;
TCGTGACCCTGACCAAAACAGACCGTGAACGTGTNNNNGTGCCGCCGGGCGTCTCACACGGCGCTCGGCCCCGGCCCCCGACCTCCCCTCGGGAGGAGAGGGTCCGAAACAGAACCCACGGCGCCGAACGGCGTCAAGGAACACAGTCTATTGCCTGGCGCGGGGCTGCGGCCGGCCTGCCGGACGCGCCCACGCCAGCGATGCTATCATAACCAACACGACTCTCGGCAACGGATATCTCGGCTCTTGCATCGATGAAGAATGTAGCGAAATGCGATACTTGGTGTGAATTGCAGAATCCCGTGAACCATCGAGTCTTTGAATGCAAGTTGCGCCCGAGGCCATTAGGTCGAGGGCACGTCTGCCTGGGCGTCACACCAAAAGACACTCCCCACCCACCCCGGTGCGGGACGTGGCGTATGGCCCCCCGTGCCGCGAGGCGCGGTGGGCCGAAGTTGGGGCTGCCGGCGTATCGTGCCGGGCACAGCACGTGGTGGGCGACCTCAGTTGTCATCGGTGCCGTGACTCGACGCGCAGCCGGCGCAAGGGCYCTGCTCNACCCATCGACCGCRRCGCTTGCCGCTCGGACCGCGA

>MK119162.1;tax=p:Streptophyta,c:Magnoliopsida,o:Poales,f:Poaceae,g:Aristida,s:Aristida_adscensionis;
YYGTGACCCTGACCAAAACAGACCGTGAACATGTCCCTGTGCCGGCGGGCGTMTNACACGGCGCCCGGCCCCGGCCCCCGACCTCCCCTCGGGAGGAGAGGGGCCGAAACAGAACCCRCGGCGCCGAACGGCGTCAAGGAACACAGTCTATTGCCTGGCGCGGGGCTGCGGCCGGCCTGCCGGACGCGCCCACGCCAGCGATGCTATCATAACCAACACGACTCTCGGCAACGGATATCTCGGCTCTTGCATCGATGAAGAATGTAGCGAAATGCGATACTTGGTGTGAATTGCAGAATCCCGTGAACCATCGAGTCTTTGAATGCAAGTTGCGCCCGAGGCCATTAGGTCGAGGGCACGTCTGCCTGGGCGTCACACCAAAAGACACTCCCCACCCACCCCGGTGCGGGACGTGGCGTATGGCCCCCCGTGCCGCGAGGCGCGGTGGGCCGAAGTTGGGGCTGCCGGCGTATCGTGCCGGGCACAGCACGTGGTGGGCGACCTCAGTTGTCATCGGTGCCGTGACTCGACGCGCAGCCGGCGCAAGGGCCCTGCTCGACCCATCGACCGCAGCGCTTGCCGCTCGGACCGCGA

>DQ171985.1;tax=p:Streptophyta,c:Liliopsida,o:Poales,f:Poaceae,g:Aristida,s:Aristida_condensata;
TCGTGACCCTGACCAAAACAGACCGCGAACGCGTCACCGTGCCGCCGGGCGTCTCCCACGGCGCCCGGCCCAGGCCCCCGACCTCCCTCCGGAGGGGAGGGGCCGCAACAGAACCCACGGCGCCGAACGGCGTCAAGGAACACTGTCTATTGCCTGGAACGGGGCTGCGGCCGGCCTGCCGGACGCGCCCCAGCCAGCGATGCTATCGTAACCAACACGACTCTCGGCAACGGATATCTCGGCTCTCGCATCGATGAAGAACGTAGCAAAATGCGATACCTGGTGTGAATTGCAGAATCCCGCGAACCATCGAGTCTTTGAACGCAAGTTGCGCCCGAGGCCTTCTGGCCGAGGGCACGTCTGCCTGGGCGTCACGCCAAAAGACACTCCCCACCCACCCCGGTGCGGGACGTGGCGTATGGCCCCCCGTGCCGCGAGGCGCGGTGGGCCTAAGTTGGGGCTGCCGGCGTATCGCGCCGGGCACAGCACGTGGTGGGCGACCTCAGTTGTCATCGGTGCCGTGACCCGACGCGCAGCCGGCGAGAGGGCCCTGTACGACCCATCGACCGCAGCGCGAGCCGCTCGGACCGCGA

>DQ172011.1;tax=p:Streptophyta,c:Liliopsida,o:Poales,f:Poaceae,g:Aristida,s:Aristida_lanosa;
TCGTGACCCTGACCAAAACAGACCGCGAACGCGTCACCGTGCCGCCGGGCGTCTCCCACGGCGCCCGGCCCAGGCCCCCGACCTCCCTTCGGAGGGGAGGGGCCGCAACAGAACCCACGGCGCCGAACGGCGTCAAGGAACACTGTATATTGCCTGGCGCGGGGCTGCGGCCGGCCTGCCGGACGCGCCCTAGCCAGCGATGCTATCATAACCAACACGACTCTCGGCAACGGATATCTCGGCTCTCGCATCGATGAAGAACGTAGCAAAATGCGATACCTGGTGTGAATTGCAGAATCCCGCGAACCATCGAGTTTTTGAACGCAAGTTGCGCCCGAGGCCTTCTGGCCGAGGGCACGTCTGCCTGGGCGTCACGCCAAAAGACACTCCCCACCCACCCCGGTGTGGGACGTGGCGTATGGCCCCCCGTGCCGCGAGGCGCGGTGGGCCGAAGTTGGGGCTGCCGGCGTATCGCGCCGGGCACAGCACGTGGTGGGCGACCTCAGTTGTCATCGGTGCCGTGACCCGTCGCGCAGCCGGCGAGAGGGCCCTGTACGACCCATCGACCGCAGCGCAAGCCGCTCGGACCGCGA

>DQ172021.1;tax=p:Streptophyta,c:Liliopsida,o:Poales,f:Poaceae,g:Aristida,s:Aristida_palustris;
TCGTGACCCTGACCAAAACAGACCGCGAACGCGTCACCGTGCCGCCGGGCGTCTCACACGGCGCCCGGCCCAGGCCCCCGACCTCCCTCCGGAGGGGAGGGGCCGCAACAGAACCCACGGCGCCGAACGGCGTCAAGGAACACTGTCTATTGCCTGGCGCGGGGCTGCGGCCGGCCTGCCGGACGCGCCCCAGCCAGCGATGCTATCATAACCAACACGACTCTCGGCAACGGATATCTCGGCTCTCGCATCGATGAAGAACGTAGCAAAATGCGATACCTGGTGTGAATTGCAGAATCCCGCGAACCATCAAGTTTTTGAACGCAAGTTGCGCCCGAGGCCTTCTGGCCGAGGGCACGTCTGCCTGGGCGTCACGCCAAAAGACACTCCCCACCCACCCCGGTGCGGGACGTGGCGTATGGCCCCCCGTGCCGCGAGGCGCGGTGGGCCTAATTTGGGGCTGCCGGCGTATCGCGCCGGGCACAGCACGTGGTGGGCGACCTCAGTTGTCATCGGTGCCGTGACCCGACGCGCAGCCGGCGAGAGGGCCCTGTACGACCCATCGACCGCAGCGCAAGCCGCTCGGACCGCGA

>DQ172030.1;tax=p:Streptophyta,c:Liliopsida,o:Poales,f:Poaceae,g:Aristida,s:Aristida_purpurea;
TCGTGACCCTGACCAAAACAGACCGCGAACGCGTCACCGTGCCGCCGGGCGTCTCCCACGACGCCCGGCCCAGGCCCCCGACCTCCGTCCGGAGGGGAGGGGCCGCAACAGAACCCACGGCGCCGAACGGCGTCAAGGAACACTGTCTATTGCCTGGCGCGGGGCAGCGGCCGGCCTGCCGGACGCGCCCCAGCCAGCGATGCTATCATAACCAACACGACTCTCGGCAACGGATATCTCGGCTCTCGCATCGATGAAGAACGTAGCAAAATGCGATACCTGGTGTGAATTGCAGAATCCCGCGAACCATCGAGTTTTTGAACGCAAGTTGCGCCCGAGGCCTTCTGGCCGAGGGCACGTCTGCCTGGGCGTCACGCCAAAAGACACTCCCCACCCACCCCGGTGTGGGACGTGGCGTATGGCCCCCCGTGCCGCGAGGCGCGGTGGGCCGAAGTTGGGGCTGCCGGCGTATTGCGCCGGGCACAGCACGTGGTGGGCGACCTCAGTTGTCATCGGTGCCGTGACCCGACGCGCAGCCGGCGAGAGGGCCCTGTACGACCCATCAACCGCAGCGCAGGCCGCTCGGACCGCGA

>DQ172031.1;tax=p:Streptophyta,c:Liliopsida,o:Poales,f:Poaceae,g:Aristida,s:Aristida_purpurea;
TCGTGACCCTGACCAAAACAGACCGCGAACGCGTCACCGTGCCGCCGGGCGTCTCCCACGGCGCCCGGCCCAGGCCCCCGACCTCCTTATGGAGGGGAGGGGCCGCAACAGAACCCACGGCGCCGAACGGTGTCAAGGAACACTGTCTATTGCCTGGCGCGGGGCTGTGGCCGGCCTGCCGGACGCGCCCCAGCCAGCGATGCTATCATAACCAACACGACTCTCGGCAACGGATATCTCGGCTCTCGCATCGATGAAGAACGTAGCAAAATGCGATACCTGGTGTGAATTGCAGAATCCCGCGAACCATCGAGTTTTTGAACGCAAGTTGCGCCCGAGGCCTTCTGGCCGAGGGCACGTCTGCCTGGGCGTCACGCCAAAAGACACTCCCCACCCACCCCGGTGTGGGACGTGGCGTATGGCCCCCCGTGCCGCGAGGCGCGGTGGGCCGAAKTTGGGGCTGCCGGCGTATCGCGCCGGGCACAGCACGTGGTGGGCGACCTCAGTTGTCATCGGTGCCGTGACCCGACGCGCAGCCGGCGAGAGGGCCCTGTACGACCCATCGACCGCAGCGCAAGCCGCTCGGACCGCGA

>DQ172032.1;tax=p:Streptophyta,c:Liliopsida,o:Poales,f:Poaceae,g:Aristida,s:Aristida_purpurea;
TCGTGACCCTGACCAAAACAGACCGCGAACGCGTCACCGTGCCGCCGGGCGTCTCCCGCGGCGCCCGGCCCAGGCCCCTGACCTCCGCACGGAGGGGAGGGGCCGCAACAGAACCCACGGCGCCGAACGGCGTCAAGGAACACTGTCTATTGCCTGGCGCGGGGCTGTGGCCGGCTTGCCGGACGCGCCCCAGCCAGCGATGCTATCATAACCAACACGACTCTCGGCAACGGATATCTCGGCTCTCGCATCGATGAAGAACGTAGCAAAATGCGATACCTGGTGTGAATTGCAGAATCCCGCGAACCATCGAGTTTTTGAACGCAAGTTGCGCCCGAGGCCTTCTGGCCGAGGGCACGTCTGCCTGGGCGTCACGCCAAAAGACACTCCCCACCCACCCCGGTGTGGGACGTGGCGTATGGCCCCCCGCGCCGCGAGGCGCGGTGGGCCGAAGTTGGGGCTGCCGGCGTACCGCGCCGGGCACAGCACGTGGTGGGCGACCTCAGCTGTCATCGGTGCCGTGACCCGACGCGCGGCCGGCGAGAGGGCCCTGTACGACCCATCGACCGCAGCGCGAGCCGCTCGGACCGCGA

>DQ172034.1;tax=p:Streptophyta,c:Liliopsida,o:Poales,f:Poaceae,g:Aristida,s:Aristida_purpurea;
TCGTGACCCTGACCAAAACAGACCGCGAACGCGTCACCGTGCCGCCGGGCGTCTCCCACGGCGCCCGGCCCAGGCCCCCGACCTCCGCACGGAGGGGAGGGGCCGCAACAGAACCCACGGCGCCGAACGGCGTCAAGGAACACTGTTTATTGCCTGGCGCGGGGCTGCGGCCGGCCTGCCGGACGCGCCCCAGCCAGCGATGCTATCGTAACCAACACGACTCTCGGCAACGGATATCTCGGGTCTCGCATGATGAAGAACGTAGCAAAATGCGATACCTGGTGTGAATTGCAGAATCCCGCGAACCATCGAGTTTTTGAACGCAAGTTGCGCCCGAGGCCTTCTGGCCGAGGGCACGTCTGCCTGGGCGTCACGCCAAAAGACACTCCCCACCCACCCCGGTGAGGGACGTGGCGTATGGCCCCCCGTGCCGCGAGGCGCGGTGGGCCGAAGTTGGGGCTGCCGGCGTATCGCGCCGGGCACAGCACGTGGTGGGCGACCTAAGCTGTCATCGGTGCCGTGACCCGACGCGTGGCCGGCGAGAGGGCCCTGTACGACCCATCGACCGCAGCGCGAGCCGCTCGGACCGCGA

>AF019807.1;tax=p:Streptophyta,c:Liliopsida,o:Poales,f:Poaceae,g:Aristida,s:Aristida_purpurea;
TCGTGACCCTGACCAAAACAGACCGCGAACGCGTCACCGTGCCACCGGGGGTCTCCCGCGGCGCCCGGCCCAGGCCCCTGACCTCCGCACGGAGGGGAGGGGCCGCAACAGAACCCACGGTGCCGAACGGCGTCAAGGAACACTGTCTATTGCCTGGCGCGGGGCTGTGTCCGGCTTGCCGGACGCGCCCCAGCCAGCGATGCTATCATAACCAACACGACTCTCGGCAACGGATATCTCGGCTCTCGCATCGATGAAGAACGTAGCAAAATGCGATACCTGGTGTGAATTGCAGAATCCCGCGAACCATCGAGTTTTTGAACGCAAGTTGCGCCCGAGGCCTTCTGGCCGAGGGCACGTCTGCCTGGGCGTCACGCCAAAAGACACTCCCCACCCACCCCGGTGTGGGACGTGGTGTATGGcccccccccccGCGAGGCGCGGTGGGCCGAAGTTGGGGCTGCCGGCGTACCGCGCCGGGCACAGTACGTGGTGGGCGACCTTAGCTGTCATCGGTGCCGTGACCCGACGCGCGGCCGGCGAGAGGGCCCTGTACGACCCATCGACCGCAGCGCGAGCCGCTCGGACC

>DQ172033.1;tax=p:Streptophyta,c:Liliopsida,o:Poales,f:Poaceae,g:Aristida,s:Aristida_purpurea;
TCGTGACCCTGACCAAAACAGACCGCGAACGCGTCACCGTGCCGCCGGGCGTCTCCCACGGCGCCCGGCCCAGGCCCCCGACCTCCGTAYGGAGGGGAGGGGCCGCAACAGAACCCACGGCGCCGAACGGCGTCAAGGAACACTGTCTATTGCCTGGCGCGGGGCTGCGGCCGGCCTGCCGGACGCGCCCCAGCCAGCGATGCTATCATAACCAACACGACTCTCGGCAACGGATATCTCGGCTCTCGCATCGATGAAGAACGTAGCAAAATGCGATACCTGGTGTGAATTGCAGAATCCCGCGAACCATCGAGTTTTTGAACGCAAGTTGCGCCCGAGGCCTTCTGGCCGAGGGCACGTCTGCCTGGGCGTCACGCCAAAAGACACTCCCCACCCACCCCGGTGTGGGACGTGGCGTATGGCCCCCCGTGCCGCGAGGCGCGGTGGGCCGAAGTTGGGGCTGCCGGCGTATCGCGCCGGGCACAGCACGTGGTGGGCGACCTCAGCTGTCATCGGTGCCGTGACCCGACGCGCGGCCGGCGAGAGGGCCCTGTACGACCCATCGACCGCAGCGCAAGCCGCTCG

>DQ172049.1;tax=p:Streptophyta,c:Liliopsida,o:Poales,f:Poaceae,g:Aristida,s:Aristida_spiciformis;
TCGTGACCCTGACCAAAACAGACCGCGAACGTGTCACCGTGCCGCCGGGCGTCTCCCACGGCGCCCAGCCCAGGCCCCCGACCTCCCTCTGGAGGGGAGGGGCCGCAACAGAACCCACGGCGCCGAACGGCGTCAAGGAACACTGTCTATTGCCTGGCGCGGGGCTGCGGCCGGCTTGCCGAACGCGCCCCAGCCAGCGATGCTATCATAACCAACACGACTCTCGGCAACGGATATCTCGGCTCTCGCATCGATGAAGAACGTAGCAAAATGCGATACCTGGTGTGAATTGCAGAATCCCGCGAACCATCGAGTTTTTGAACGCAAGTTGCGCCCGAGGCCTTCTGGCCGAGGGCACGTCTGCCTGGGCGTCACGCCAAAAGACACTCCCCACCCACCCGGTGTGGGACGTGGCGTATGGCCCCCCGTGCCGCGAGGCGCGGTGGGCCGAAGTTGGGGCTGCCGGCGTATCGCGCCGGGCACAGCACGTGGTGGGCGACCCCAGTTGTCATCGGTGCCGTGACCCGACGCGCAGCCGGCGAGAGGGCCCTGTACGACCCATCGACCGCAGCGCAAGCCGCTCGGACCGCGA

>DQ172062.1;tax=p:Streptophyta,c:Liliopsida,o:Poales,f:Poaceae,g:Aristida,s:Aristida_tuberculosa;
TCGTGACCCTGACCAAAACAGACCGCGAACGTGTCACCGTGCCACCGGGCGTCTCGCACGGCGCCCGGCCTAGGCCCCCGACCTCCCTCCGGAGGGGAGGGGCCGCAACAGAACCCACGGCGCCGAACGGCGTCAAGGAACACTGTCTATTGCCTGGTGCGGGACTGCGGCCGGCCTGCCGGACGCACCCCAGCCAGCGATGCTATCATAACCAACATGACTCTCGGCAACGGATATCTCGGCTCTCGCATCGATGAAGAACGTAGCAAAATGCGATACCTGGTGTGAATTGCAGAATCCCGCGAACCATCGAGTTTTTGAACGCAAGTTGCGCCCGAGGCCTTCTGGCCGAGGGCACGTCTGCCTGGGCGTCACGCCAAAAGACACTCCCCACCAACCCCGGTGTGGGACGTGGTGTATGGCCCCTCGTGCCGCGAGGCGCGGTGGGCCGAAGTTGGGGCTGCCGGCGTTTCGCGCTGGGCACAGCACGTGGTGGGCGACCTCAGTTGTCATCGGTGCCGTGACCCGACGCGTAGCTGGCGAGAGGGCCCTACATGACCCATCGACCGCAGCGCAAGCCGCTCGGACCGCGA

>MG886676.1;tax=p:Streptophyta,c:NA,o:Brassicales,f:Brassicaceae,g:Armoracia,s:Armoracia_rusticana;
TCGAATCCTGTCCAAAACAGAATGACCCGCGAACCAAAGATCATCACCCACKGTGGGCCGGTTTCTTAGCCGAGATCGTGCCTGCCAAATCCGTGGTTTCGCGAACAATCCTTACTAGGAGCTATCTCTGTTTGGGTTGTGCGCGTTGCTTCCGGGTATCACAAAACCCCGGCACGAAAAGTGTCAAGGAACATGCAAACGAACAGCCAGCCTTCGCCTCCCCGGAGACGGTGTGTGCGCGGATGCTGTGCTTATCTAAAGTCTAAAACGACTCTCGGCAACGGATATCTCGGCTCTCGCATCGATGAAGAACGTAGCGAAATGCGATACTTGGTGTGAATTGCAGAATCCCGTGAACCATCGAGTCTTTGAACGCAAGTTGCGCCCCAAGCCTTCTGGCCGAGGGCACGTCTGCCTGGGTGTCACAAATCGTCGTCCCTCTCATCCTTCTTGGATTTGGGACGGAAGCTGGTCTCCCGTGTGTTACCGCACGCGGTTGGCCAAAATCCGAGCTAAGGACGCCGAGAGCGTCATGACATGCGGTGGTGAACTAAAGCCTCTTCGTATCGTCGGTCGTTCTTGTCCGGAAGCTCTCGATGACCCAAAGTCCTCA

>AM690706.1;tax=p:Streptophyta,c:NA,o:Asterales,f:Asteraceae,g:Arnica,s:Arnica_acaulis;
TCGAATCCTGCATAGCAGAACGACCCGTGAACACGTACAACAACATGGCCTAAAGAGGACYGATCCATTTGTTTTGGGCCTCGTTAAGCCACGTCGACATTGTGTTTATGATATCCTGTTTAGGACTCATGGACATCATGTCGGCACAACAACAACCCCCGGCACAACGTGTGCCAAGGAAAACCAAACTTAAGAAGGCCTGTGCCATGACACCCCRTTTCTGGCGGTGCTCATTGTGCGTGGCTTCTTTCAAATCTTAAATGACTCTCGGCAACGGATATCTYGGCTCACGCATCGATGAAGAACGTAGCAAAATGCGATACTTGGTGTGAATTGCAGAATCCCGTGAACCATCGAGTTTTTGAACGCAAGTTGCGCCTGAAGCCTTCTGGTTGAGGGCACGTCTGCCTGGGCGTCACGCATCATGTCACCCCCACCGATCATCCTTGCCAGGATGTGTTGGATGTGGGCGGAGATTGGTCTCCCGTGTTAATGACGCGGTTGGCCTAAATATGAGTCCTATCAAGAGGGACGCACGACTAGTGGTGGTTGATTACACAGTCGTCTCGTGTCGTGCGTCTTGATTCTTGAGGGGTAAGTCTCTTAAAATACCCTGATGTGTTGTCTTCTGATGGCACTTCGA

>KJ418356.1;tax=p:Streptophyta,c:NA,o:Asterales,f:Asteraceae,g:Arnoglossum,s:Arnoglossum_atriplicifolium;
TCAAAACCCGCATAGCGAAACCACCCGTGGACTCGTATTAATATCTAGGTGTCTTTGTTTCGTGCTTTTGTTCGATTCTTTGGATGCCTTGTTGATGTGTATGTTTGTTTCGACCCTTGTGTCCTATTCACATTTGCATCGACACAACAATAAACCACGGCACAACTATGTGCCAAGGAAAATTAAATTTAAGATGATCTTTATCATACTTTGCTGTTTGTGGTGTTTGTATGGTATATGGCTTCTTTATAATTGAAAATGACTCTCGGCAACGGATATCTTGGCTCACGCATCGATGAAGAACGTAGCAAAATGCGATACTTGGTGTGAATTGCAGAATCCCGTGAACCATCGAGTTTTTGAACGCAAGTTGCGCCCAATGTCTTTTGGCTGAGGGCACGTCTGCCTGGGTGTCACATATCGTGTTGCTCCTATCTATTTTCCTCAATTGGAATGTGATGATGGGGCGGAGATTGGTCTCCCGTTTCGGTGATGCGGTTGGCTAAAATGCGAGTCCTTTTCGATAGACACATAATTAGTGGTGGTTGCAAGACCCTCTTATCAAGTTGTGTGTTTTAAGTGGTTAGGAGTATCTCTTTTGTCACCCATATGATCATCTTGTGATGATGATTCGAAT

>KJ418355.1;tax=p:Streptophyta,c:NA,o:Asterales,f:Asteraceae,g:Arnoglossum,s:Arnoglossum_ovatum;
TCAAAACCCGCATAGCGAAACCACCCGTGGACTCGTAATAATATCTAGGTGTCTTTGTTTCGTGCTTTTGTTCGATTCTTTGGATGCCTTTGTTGATGTGTATGTTTTTTTGGACCCTTGTGTCCTATTCACATTTGCATCGACACAACAATAAACCACGGCACAACTATGTGCCAAGGAAAATTAAATTTAAGATGATCTTTGATCATACATCGCTGCTTGCGGTGTTTGTGTGATGGTATATGGCTTCTTTATAATTGAAAATGACTCTCGGCAACGGATATCTTGGCTCATGCATCGATGAAGAACGTAGCAAAATGCGATACTTGGTGTGAATTGCAGAATCCCGTGAACCATCGAGTTTTTGAACGCAAGTTGCGCCCAATGTCTTTTGGCTGAGGGCACGTCTGCTTGGGTGTCACATATCGTGTTGCTCCTATCTATTTTCCTCAATTGGAATGTGATGATGGGGCGGAGATTGGTCTCCCGTTTCGGTGATGCGGTTGGCTAAAATGTGAGTCCTTTTCGATAGAATACATAATTAGTGGTGGTTGCAAGACCCTCTTATCAGGTTGTGTGTTTTAAGTGGTAAGGAGTATCTCTTTTGTCACCCATATAATCATCTTGTGATGATGATTCGAAT

>KJ418354.1;tax=p:Streptophyta,c:NA,o:Asterales,f:Asteraceae,g:Arnoglossum,s:Arnoglossum_plantagineum;
TCAAAACCCGCATAGCGAAACCACCCGTGGACTCGTAATAATATCTAGGTGTCTTTGTTTCGTGCTTTTGTTCGATTCTTTGGATGCCTTGTTGATGTGTATGTTTGTTTGGACCCTTGTGTCCTATTCTCATTTGCATTGACACAACAATAAACCACGGCACAACTATGTGCCAAGGAAAATTAAATTTAAGATGATCTTAATCATACTTCATTGTTTGTGGTGTTTGTATGGTATATGGCTCTTCATTATAATTGAAAATGACTCTCGGCAACGGATATCTTGGCTCACGCATCGATGAAGAACGTAGCAAAATGCGATACTTGGTGTGAATTGCAGAATCCCGTGAACCATCGAGTTTTTGAACGCAAGTTGCGCCCAATGTCTTTTGGCTGAGGGCACGTCTGCCTGGGTGTCACATATCGTGTTGCTCCTATCGATTTTCCTCAATTGGAATGTGATGATGGGGCGGAGATTGGTCTCCCGTTTCGGTGATGCGGTTGGCTAAAATGCGAGTCCTTTTTGATAAACACATAATTAGTGGTGGTTGCAAGACCCTCTTATCAAGTTGTGTGTTTTAAGTGGTAAGGCGTATCTCTTTTGTCACCCATATGATCATCTTGTGATGATGATTCGAAT

>AJ633444.1;tax=p:Streptophyta,c:NA,o:Asterales,f:Asteraceae,g:Arnoseris,s:Arnoseris_minima;
TCGAACCCTGCAAAGCAGAACGACCCGTGAACATGTACAACAACTGGGAGCCGGAGAGATGGGCCATGGCCCTTTTCTTTGGCACCTTGTCGGCATATGTTTGTGGTGACCCTTTTGGGATGCCATGGATGTCATGCTGACACCTTAACCAACCCCGGCACGGAATGTGCCAAGGAAAACAATAAATGAGAAGGACACGTCAAGCACTGCCCCGTTTGCGGTGTGCATGTTGGTCGTGGCCTCCTTGGAATCATAAACGACTCTCGGCAACGGATATCTCGGCTCACGCATCGATGAAGAACGTAGCAAAATGCGATACTTGGTGTGAATTGCAGAATCCCGTGAACCATCGAGTTTTTGAACGCAAGTTGCGCCCGAAGCCATTCGGTCGAGGGCACGCCTGCCTGGGCGTCACGCATCGCGTCGCCCCCAACCATTCGTCCCTTACGGGGATGCTTGGCATCGGGGCGGAGATTGGTCTCCCGTGCTTTTGGTGCGGTTGGCCTAAACTGGAGTCCCCTTCGGTGGACGCACAACTAGTGGTGGTTGAATAGACCCTCGTCTTGTGTTGTGCGTCGTGAGCTGTGAGGGAGGCCCTTGATGAAGACCCCAATGTGTCGTCTTGCGACGATGCTTCGAC

>AJ632187.1;tax=p:Streptophyta,c:Liliopsida,o:Poales,f:Poaceae,g:Arrhenatherum,s:Arrhenatherum_elatius;
CATTGTAGTGACCCTGACCAAAACAGACCGCCGCACGNGTAATCCAGCCTGGCTGAGCGGCGGCACTGTCCGTCGCTCGGCCAAGTCCTCGATAACCTTCGCTCCTAGGAGCGGGGGCTCGGGGTAAAAGAACCCACGGCGCCGAAGGCGTCAAGGAACACTGTGCCTAGCTGGGGGACGTGGCTGGCTTGCTAGCCGCCCCCTAGCTGCAAAGCTATTTAATCCACACGACTCTCGGCAACGGATATCTCGGCTCTCGCATCGATGAAGAACGTAGCGAAATGCGATACCTGGTGTGAATTGCAGAATCCCGCGAACCATCGAGTCTTTGAACGCAAGTTGCGCCCGAGACCATTCGGTCGAGGGCACGCCTGCCTGGGCGTCACGCTAAACACGCTCCAACCCCCATCATTGGGAGTAGGATGCGGCATGTGGCCTCCCGTCACGCAAGGGGCGGTGGGCCGAAGATATGGCTGCCGGCGTATCGTGTCGGACACAGCGCGTGGTGGGCGACCTCGCTTTACTTACCGCAGTGCCTCCGAGGCGTAGCTGACGTGATGGCCTCTAAAGACCCTTTGAACGGTGCGCATGACGCTCCGACCGGAAACCCCAGGTCAGGCGGGACTACCCG

>AJ632226.1;tax=p:Streptophyta,c:Liliopsida,o:Poales,f:Poaceae,g:Arrhenatherum,s:Arrhenatherum_elatius;
CATTGTCGTGACCCTGACCAAAACAGCCGGCGCACGCGTAATCCAACCTTGCTGAGCGGCGGCACTGTCCGTCACTCGGCCAAGTCCTCCGATAACCTTCGCTCCTAGGAGCGGGGGCTCGGGGTAAAAGAACCCACGGCGCCGAAGGCGTCAAGGAACACTGTGCCTAGCTGGGGGACGTGGCTGGCTTGCTAGCCGCCCCCTAGCTGCAAAGCTATTTAATCCACACGACTCTCGGCAACGGATATCTCGGCTCTCGCATCGATGAAGAACGTAGCGAAATGCGATACCTGGTGTGAATTGCAGAATCCCGCGAACCATCGAGTCTTTGAACGCAAGTTGCGCCCGAGACCATTCGGTCGAGGGCACGCCTGCCTGGGCGTCACGCTAAACACGCTCCAACCCCCATCATTGGGAGTAGGATGCGGCATGTGGCCTCCCGTCACGCAAGGGGCGGTGGGCCGAAGATATGGCTGCCGGCGTATCGTGTCGGACACAGCGCGTGGTGGGCGACCTCGCTTTACTTACCGCAGTGCCTCCGAGGCGTAGCTGACGTAATGGCCTCTAAAGACCCTTTGAACGGTGCGCATGACTCTCCGACCGGGACCCCAGGTCAGGCGGGACTACCCG

>AJ632189.1;tax=p:Streptophyta,c:Liliopsida,o:Poales,f:Poaceae,g:Arrhenatherum,s:Arrhenatherum_elatius;
CATTGTCGTGACCCTGACCAAAACAGCCCGCGCACGCGTAATCCAACCTAATGAGCGGAGGCATTGTCCGTCGCTCGGCCAAGTCCTCGATAACCTTCGCTCCTAGGAGCGGGGGCTCGGGGTAAAAGAACCCGCGGCGCCGAAGGCGTCAAGGAACACTGTGCCTAGCTGGGGGACGTGGCTGGCTTGCTAGCCGCCCCCTAGCTGCAAAGCTATTTAATCCACACGACTCTCGGCAACGGATATCTCGGCTCTCGCATCGATGAAGAACGTAGCGAAATGCGATACCTGGTGTGAATTGCAGAATCCCGCGAACCATCGAGTCTTTGAACGCAAGTTGCGCCCGAGACCATTCGGTCGAGGGCACGCCTGCCTGGGCGTCACGCTAAACACGCTCCAACCCCCATCATTGGGAGTAGGATGCGGCATGTGGCCTCCCGTCACGCAAGGGGCGGTGGGCCGAAGATATGGCTGCCGGCGTATCGTGTCGGACACAGCGCGTGGTGGGCGACCTCGCTTTACTTACCGCAGTGCCTCCGAGGCGTAGCTGACGTGATGGCCTCTAAAGACCCTTTGAACGGTGCGCATGACGCTCCGACCGGGACCCCAGGTCAGGCGGGAACTCCCCG

>AJ632246.1;tax=p:Streptophyta,c:Liliopsida,o:Poales,f:Poaceae,g:Arrhenatherum,s:Arrhenatherum_elatius;
CATTGTCGTGACCTTGACCAAAACAGACCGGCCACGGGTAATCCACTGTTGAGCGGCGGCATTTTCGTTCATTGGCCAAGTCCTCGATACCTTTCGCTCCTAGGAGCGGGGGCTCGGGGTAAAAGAACCCACGGCGCCGAAGGCGTCAAGGACCACTGTGCCTAGCTGGGGGAGGTGGCTGGCTTGTTACCCGCCCCCTAGCTGCAAAGCTATTTAATCCACACGACTCTCGGCAACGGATATCTCGGCTCTCGCATCGATGAAGAACGTAGCGAAATGCGATACCTGGTGTGAATTGCAGAATCCCGCGAACCATCGAGTCTTTGAACGCAAGTTGCGCCCGAGACCATTCGGTCGAGGGCACGCCTGCCTGGGCGTCACGCTAAACACGCTCCAACCCCCATCATTGGGAGTAGGATGCGGCATGTGGCCTCCCGTCACGCAAGGGGCGGTGGGCCGAAGATATGGCTGCCGGCGTATCGTGTCGGACACAGCGCGTGGTGGGCGACCTCGCTTTACTTACCGCAGTGCCTCCGAGGCGTAGCTGACGTAATGGCCTCTAAAGACCCTTTGAACGGTGCGCATGACGCTCCGACCGCGACCCCAGGTCAGGCGGACTCCCG

>AJ632186.1;tax=p:Streptophyta,c:Liliopsida,o:Poales,f:Poaceae,g:Arrhenatherum,s:Arrhenatherum_elatius;
CATTGTCGTGACCCTGACCAAAAACAGACCGCGCACGAGTAAATCCCAGCCTGCTGAAGCGGCGGGCAACTGTCCGTCACTCGGGCCAAGTCCTCGATAACCTTCGCTCCTAGGAGCGGGGGCTCGGGGTAAAAGAACCCACGGCGCCGAAGGCGTCAAGGAACACTGTGCCTAGCTGGGGGACGTGGCTGACTTGCTAGCCGCCCCCTAGCTGCAAAGCTATTTAATCCACACGACTCTCGGCAACGGATATCTCGGCTCTCGCATCGATGAAGAACGTAGCGAAATGCGATACCTGGTGTGAATTGCAGAATCCCGCGAACCATCGAGTCTTTGAACGCAAGTTGCGCCCGAGACCATTCGGTCGAGGGCACGCCTGCCTGGGCGTCACGCTAAACACGCTCCAACCCCCATCATTGGGAGTAGGATGCGGCATGTGGCCTCCCGTCACGCAAGGGGCGGTGGGCCGAAGATATGGCTGCCGGCGTATCGTGTCGGACACAGCGCGTGGTGGGCGACCTCGCTTTACTTACCGCAGTGCCTCCGAGGCGTAGCTGACGTAATGGCCTCTAAAGACCCTTTGAAGCGGTGCGCATGAA

>JF904803.1;tax=p:Streptophyta,c:Liliopsida,o:Poales,f:Poaceae,g:Arrhenatherum,s:Arrhenatherum_elatius;
TCGTGACCCTGACCAAAAYAGACCGCGCACGCGTAATCCAGCCTGCTGAGCGGCGGCACTGTCCGTCACTCGGCCAAGTCCTCGATAACCTTCGCTCCTAGGAGCGGGGGCTCGGGGTAAAAGAACCCACGGCGCCGAAGGCGTCAAGGAACACTGTGCCTAGCTGGGGGACGTGGCTGGCTTGCTAGCCGCCCCCTAGCTGCAAAGCTATTTAATCCACACGACTCTCGGCAACGGATATCTCGGCTCTCGCATCGATGAAGAACGTAGCGAAATGCGATACCTGGTGTGAATTGCAGAATCCCGCGAACCATCGAGTCTTTGAACGCAAGTTGCGCCCGAGACCATTCGGTCGAGGGCACGCCTGCCTGGGCGTCACGCTAAACACGCTCCAAACCCCATCATTGGGAGTAGGATGCGGCATGTGGCCTCCCGTCACGCAAGGGGCGGTGGGCCGAAGATATGGCTGCCGGCGTATCGTGTCGGACACAGCGCGTGGTGGGCGACCTCGCTTTACTTACCGCAGTGCCTCCGAGGCGTAGCTGACRTAATGGCCTCTAAAGACCCTTTGAACGGTGCGCATGACGCTCCGACCGCGA

>AJ632162.1;tax=p:Streptophyta,c:Liliopsida,o:Poales,f:Poaceae,g:Arrhenatherum,s:Arrhenatherum_elatius;
CATTGTCGTGACCCTAACCAAAACAGACCGCGCACGCGTAATCCAGCCTGCTGAGTGGCGGCACTGTCTGTCACTCGGCCAAGTCCTCGATAACCTTCGCTCCTAGGAGCGGGGGCTCGGGGTAAAAGAACCCACGGCGCCGAAGGCGTCAAGGAACACTGTGCCTAGCTGGGGGACGTGGCTGGCTTGCTAGCCGCCCCCTAGCTGCAAAGCTATTTAATCCACACGACTCTCGGCAACGGATATCTCGGCTCTCGCATCGATGAAGAACGTAGCGAAATGCGATACCTGGTGTGAATTGCAGAATCCCGCGAACCATCGAGTCTTTGAACGCAAGTTGCGCCCGAGACCATTCGGTCGAGGGCACGCCTGCCTGGGCGTCACGCTAAACACGCTCCAACCCCCATCATTGGGAGTAGGATGCGGCATGTGGCCTCCCGTCACGCAAGGGGCGGTGGGCCGAAGATATGGCTGCCGGCGTATCGTGTCGGACACAGCGCGTGGTGGGCGACCTCGCTTTACTTACCGCAGTGACTCCGAGGCGTAGCTGACGTGATGGCCTCTAAAGACCCTTTGAACGGTGCGCATGACGCTCCGA

>AJ632166.1;tax=p:Streptophyta,c:Liliopsida,o:Poales,f:Poaceae,g:Arrhenatherum,s:Arrhenatherum_elatius;
CATTGTCGTGACCCTGACCAAAACAGACCGCGCACGCGTAATCCAGCTTGTTGAGCGGCGGCATGTCCGTCTTCGGCCAAGTCCTCGATAACCTTCGCTCCTAGGAGCGGGGGCTCGGGGTAAAAGAACCCACGGCGCCGAAGGCGTCAAGGAACACTGTGCCTAGTGGGGGAGGTGGCTGGCTTGCTAGCCGCCCCCTAGCTGCAAAGCTATTTAATCCACACGACTCTCGGCAACGGATATCTCGGCTCTCGCATCGATGAAGAACGTAGCGAAATGCGATACCTGGTGTGAATTGCAGAATCCCGCGAACCATCGAGTCTTTGAACGCAAGTTGCGCCCGAGACCATTCGGTCGAGGGCACGCCTGCCTGGGCGTCACGCTAAACACGCTCCAACCCCCATCATTGGGAGTAGGATGCGGCATGTGGCCTCCCGTCACGCAAGGGGCGGTGGGCCGAAGATATGGCTGCCGGCGTATCGTGTCGGACACAGCGCGTGGTGGGCGACCTCGCTTTACTTACCGCAGTGCCTCCGAGGCGTAGCTGACGTAATGGCCTCTAAAGACCCTTTGAACGGTGCGCATGACGCTCCGA

>AJ632177.1;tax=p:Streptophyta,c:Liliopsida,o:Poales,f:Poaceae,g:Arrhenatherum,s:Arrhenatherum_elatius;
CCCTTGCTGAGCGGGGGCCACTGTCCGTCACTCGGCCAAGTCCTCGATAACCTTCGCTCCTAAGAGCGGGGGCTCGGGGTAAAAGAACCCACGGCGCCGAAGGCGTCAAGGAACAATGTGCCTAGCTGGGGGACGTGGCTGGCTTGCTAGCCGCCCCCTAGCTGCAAAGCTATTTAATCCACACGACTCTCGGCAACGGATATCTCGGCTCTCGCATCGATGAAGAACGTAGCGAAATGCGATACCTGGTGTGAATTGCAGAATCCCGCGAACCATCGAGTCTTTGAACGCAAGTTGCGCCCGAGACCATTCGGTCGAGGGCACGCCTGCCTGGGCGTCACGCTAAACACGCTCCAACCCCCATCATTGGGAGTAGGATGCGGCATGTGGCCTCCCGTCACGCAAGGGGCGGTGGGCCGAAGATATGGCTGCCGGCGTATCGTGTCGGACACAGCGCGTGGTGGGCGACCTCGCTTTACTTACCGCAGTGCCTCCGAGGCGTAGCTGACGTAATGGCCTCTAAAGACCCTTTGAACGGTGCGCATGACGCTCCGACCGAGACCCCAGGTCAGGCGGGACTACCCCG

>AJ632179.1;tax=p:Streptophyta,c:Liliopsida,o:Poales,f:Poaceae,g:Arrhenatherum,s:Arrhenatherum_elatius;
GACCCTGAGCAAAACAGACCGCGGCACGAGTAATCCCAGCCTGCTGAGCGGCGGCCCTATCCGTCGCTCGGCCAAAGTCCTCCGATAACCTTCGCTCCTAGGGAGCGGGGGCTCGGGGTAAAAAAACCCACGGGCGCGGAAGGCGTCAAGGAACACTGTTCCTAGCTGGGGGACGTGGCTGGCTTACTAGCCGCCCCCTAGCTGCAAAGCTATTTAATCCACACGACTCTCGGCAACGGATATCTCGGCTCTCGCATCGATGAAGAACGTAGCGAAATGCGATACCTGGTGTGAATTGCAGAATCCCGCGAACCATCGAGTCTTTGAACGCAAGTTGCGCCCGAGACCATTCGGTCGAGGGCACGCCTGCCTGGGCGTCACGCTAAACACGCTCCAACCCCCATCATTGGGAGTAGGATGCGGCATGTGGCCTCCCGTCACGCAAGGGGCGGTGGGCCGAAGATATGGCTGCCGGCGTATCGTGTCGGACACAGCGCGTGGTGGGCGACCTCGCTTTACTTACCGCAGTGCCTCCGAGGCGTAGCTGACGTAATGGCCTCTAAAGACCCTTTGAACGGTGCGCATG

>AJ632228.1;tax=p:Streptophyta,c:Liliopsida,o:Poales,f:Poaceae,g:Arrhenatherum,s:Arrhenatherum_elatius;
TGCTGAGCGGCGGCCCTTTCCGTCACTCGGCCAAGTCCTCGATAACCTTCGCTCCTAGGAGCGGGGGCTCGGGTAAAAAGAACCCACGGCGCCGAAGGCGTCAAGGAACACTGTGCCTAGCTGGGGGACGTGGCTGGCTTGCTAGCCGCCCCCTAGCTGCAAAGCTATTTAATCCACACGACTCTCGGCAACGGATATCTCGGCTCTCGCATCGATGAAGAACGTAGCGAAATGCGATACCTGGTGTGAATTGCAGAATCCCGCGAACCATCGAGTCTTTGAACGCAAGTTGCGCCCGAGACCATTCGGTCGAGGGCACGCCTGCCTGGGCGTCACGCTAAACACGCTCCAACCCCCATCATTGGGAGTAGGATGCGGCATGTGGCCTCCCGTCACGCAAGGGGCGGTGGGCCGAAGATATGGCTGCCGGCGTATCGTGTCGGACACAGCGCGTGGTGGGCGACCTCGCTTTACTTACCGCAGTGCCTCCGAGGCGTAGCTGACATAATGGCCTCTAAAGACCCTTTGAATCGGTGCGCATGACGCTACCGACCGAGACCCCAGGTCAGGCGGGAATACCCG

>AJ632169.1;tax=p:Streptophyta,c:Liliopsida,o:Poales,f:Poaceae,g:Arrhenatherum,s:Arrhenatherum_elatius;
GGACGGGCAACTGTCCGTTCGCTCGACCAAATCCTCGATAACCTTCGCTCCTAGGAGCGGGGGCTCGGGGTAAAAAGAACCCACGGCGCCGAAGGCGTCAAGGAACACTGTGCCTAGCTGGGGGACGTGGCTGGCTTGCTAGCCGCCCCCTAGCTGCAAAGCTATTTAATCCACACGACTCTCGGCAACGGATATCTCGGCTCTCGCATCGATGAAGAACGTAGCGAAATGCGATACCTGGTGTGAATTGCAGAATCCCGCGAACCATCGAGTCTTTGAACGCAAGTTGCGCCCGAGACCATTCGGTCGAGGGCACGCCTGCCTGGGCGTCACGCTAAACACGCTCCAACCCCCATCATTGGGAGTAGGATGCGGCATGTGGCCTCCCGTCACGCAAGGGGCGGTGGGCCGAAGATATGGCTGCCGGCGTATCGTGTCGGACACAGCGCGTGGTGGGCGACCTCGCTTTACTTACCGCAGTGCCTCCGAGGCGTAGCTGACGTAATGGCCTCTAAAGACCCTTTGAACGGTGCGCATGACGCTCCCGACCGGGACCCCAGGTCAGGCGGGACTACCCG

>AJ632176.1;tax=p:Streptophyta,c:Liliopsida,o:Poales,f:Poaceae,g:Arrhenatherum,s:Arrhenatherum_elatius;
CAAGTCCTCTGATAATGTTCGCTCCTAGGAGCGGGGGGTTCGGGGTAAAAGAACCCACGGTCGCCGAAGGCGTCAAGGAACAATGTGCCTAGCTGGGGGACGTGGCTGGCTTGCTAGCCGCCCCCTAGCTGCAAAGCTATTTAATCCACACGACTCTCGGCAACGGATATCTCGGCTCTCGCATCGATGAAGAACGTAGCGAAATGCGATACCTGGTGTGAATTGCAGAATCCCGCGAACCATCGAGTCTTTGAACGCAAGTTGCGCCCGAGACCATTCGGTCGAGGGCACGCCTGCCTGGGCGTCACGCTAAACACGCTCCAACCCCCATCATTGGGAGTAGGATGCGGCATGTGGCCTCCCGTCACGCAAGGGGCGGTGGGCCGAAGATATGGCTGCCGGCGTATCGTGTCGGACACAGCGCGTGGTGGGCGACCTCGCTTTACTTACCGCAGTGCCTCCGAGGCGTAGCTGACGTAATGGCCTCTAAAGACCCTTTGAACGGTGCGCATGACGCTCCGA

>KX421611.1;tax=p:Streptophyta,c:NA,o:Asterales,f:Asteraceae,g:Artemisia,s:Artemisia_annua;
AGTTATTGGTGACCTGCGTGAGGAATTGTCGACCCTGCAAAAGCAGAACGACCCGTGAACACGTAAAAACAACCGAGTGTCGGTTGGATCAAGCGCTTGTTTGATGCAATCGACGCTTTGTCGATGCGCATTCACTCGAGTCTGTCTGGACCCTTGTGAATGTGTCATTGGCGCATTAACAACCCCCGGCACAATGTGTGCCAAGGAAAACTAAACTCTAGAAGGCTCGTCTTCATGTTGCCCCCGTTCGCGGTGTGCTCATGGGATGTGGCTTCTTTATAATCACAAACGACTCTCGGCAACGGATATCTCGGCTCACGCATCGATGAAGAACGTAGCAAAATGCGATACTTGGTGTGAATTGCAGAATCCCGTGAACCATCGAGTTTTTGAACGCAAGTTGCGCCCGAAGCCTTTTGGCCGAGGGCACGTCTGCCTGGGCGTCACGCATCGCGTCGCCCCCCACAATTCTCTGTAAAGGGAACTCGTGTTTTGGGGGCGGATAATGGTCTCCCGTGCTCATGGCGTGGTTGGCCGAAATAGGAGTCCCTTCGATGGACGCACGAACTAGTGGTGGTCGTAAAAACCCTCGTCTTTTGTTTCGTGCCGTTAGTCGCAAGGGAAACTCTAAGAAAACCCCAACGTGTCGTCTCTTGACGACGCTTCGACCGCGACCCCAGGTCTGGCGGGGACTACCCCGCTGAGTTATAG

>KX421666.1;tax=p:Streptophyta,c:NA,o:Asterales,f:Asteraceae,g:Artemisia,s:Artemisia_annua;
TTTCCGTAGGAGAACCTGCGGGAAGGATCATTGTCGAACCCTGCAAGCAGAACGACCCGTGAACACGTAAAAACAACCGAGTGTCGGTTGGATCAAGCGCTTGTTTGATGCAATCGACGCTTTGTCGATGCGCATTCACTCGAGTCCGTCTGGACCCTTGTGAATGTGTCATTGGCGCATTAACAACCCCCGGCACAATGTGTGCCAAGGAAAACTAAACTCTAGAAGGCTCGTCTTCATGTTGCCCCCGTTCGCGGTGTGCTCATGGGATGTGGCTTCTTTATAATCACAAACGACTCTCGGCAACGGATATCTCGGCTCACGCATCGATGAAGAACGTAGCAAAATGCGATACTTGGTGTGAATTGCAGAATCCCGTGAACCATCGAGTTTTTGAACGCAAGTTGCGCCCGAAGCCTTTTGGCCGAGGGCACGTCTGCCTGGGCGTCACGCATCGCGTCGCCCCCCACAATTCTCTGTAAAGGGAACTCGTGTTTTGGGGGCGGATAATGGTCTCCCGTGCTCATGGCGTGGTTGGCCGAAATAGGAGTCCCTTCGATGGACGCACGAACTAGTGGTGGTCGTAAAAACCCTCGTCTTTTGTTTCGTGCCGTTAGTCGCAAGGGAAACTCTAAGAAAACCCCAACGTGTCGTCTCTTGACGACGCTTCGA

>KX421770.1;tax=p:Streptophyta,c:NA,o:Asterales,f:Asteraceae,g:Artemisia,s:Artemisia_annua;
TTTCCGTAGGTGAACCTGCGGAAGGGATCTTGTCGAGCCCTGCAAAGCAGATCGACCCGTGAACACGTAAAAACAACCGAGWGTYGGTTGGATCWAGCGCTTGTTTGATGCAATCGACGCTTTGTCGATGCGCATTCACTCGAGTCCGTCTGGACCCTTGTGAATGTGTCATTGGCGCATTAACAACCCCCGGCACAATGTGTGCCAAGGAAAACTAAACTCTAGAAGGCTCGTCTTCATGTTGCCCCCGTTCGCGGTGTGCTCATGGGATGTGGCTTCTTTATAATCACAAACGACTCTCGGCAACGGATATCTCGGCTCACGCATCGATGAAGAACGTAGCAAAATGCGATACTTGGTGTGAATTGCAGAATCCCGTGAACCATCGAGTTTTTGAACGCAAGTTGCGCCCGAAGCCTTTTGGCCGAGGGCACGTCTGCCTGGGCGTCACGCATCGCGTCGCCCCCCACAATTCTCTGTAAAGGGAACTCGTGTTTTGGGGGCGGATAATGGTCTCCCGTGCTCATGGCGTGGTTGGCCGAAATAGGAGTCCCTTCGATGGACGCACGAACTAGTGGTGGTCGTAAAAACCCTCGTCTTTTGTTTCGTGCCGTTAGTCGCAAGGGAAACTCTAAGAAAACCCCAACGTGTCGTCTCTTGACGACGCTCGA

>KC493085.1;tax=p:Streptophyta,c:NA,o:Asterales,f:Asteraceae,g:Artemisia,s:Artemisia_annua;
TGAACCTGCGGAAGGATCATTGTCGAACCCTGCAAAGCAGAACGACCCGTGAACACGTAAAAACAACCGAGTGTCGATTGGATCAAGCGCTTGTTTGATCCTCTCGACGCTTTGTCGATGCGCATTCGCTCGAGTTCTTTTGGACCTTGTGAATGTGTCATTGGCGCATTAACAACCCCCGGCACAATGTGTGCCAAGGAAAACTAAACTCTAGAAGGCTCGTCTTCATGTTGCCCCCGTTCGCGGTGTGCTCATGGGATGTGGCTTCTTTATAATCACAAACGACTCTCGGCAACGGATATCTCGGCTCACGCATCGATGAAGAACGTAGCAAAATGCGATACTTGGTGTGAATTGCAGAATCCCGTGAACCATCGAGTTTTTGAACGCAAGTTGCGCCCGAAGCCTTTTGGCCGAGGGCACGTCTGCCTGGGCGTCACGCATCGCGTCGCCCCCCACAATTCTCTGTAAAGGGAACTCGTGTTTTGGGGGCGGATATTGGTCTCCCGTGCTCACGGCGTGGTTGGCCGAAATAGGAGTCCCTTCGATGGACGCACGAACTAGTGGTGGTCGTAAAAACCCTCGTCTTTTGTTTCGTGCCGTTAGTCGCAAGGGAAACTCTAAGAAAACCCCAACGTGTCGTCTTTTGACGGCGCTTCGA

>AM398847.1;tax=p:Streptophyta,c:NA,o:Asterales,f:Asteraceae,g:Artemisia,s:Artemisia_annua;
TCGAACCCGGCAAAGCAGAACGACCCGTGAACACGTAAAAACAACCGAGTGTCGGTTGGATCAAGCGCTTGTTTGATGCAATCGACGCTTTGTCGATGCGCATTCACTCGAGTCTGTCTGGACCCTTGTGAATGTGTCATTGGCGCATTAACAACCCCCGGCACAATGTGTGCCAAGGAAAACTAAACTCTAGAAGGCTCGTCTTCATGTTGCCCCCGTTCGCGGTGTGCTCATGGGATGTGGCTTCTTTATAATCACAAACGACTCTCGGCAACGGATATCTCGGCTCACGCATCGATGAAGAACGTAGCAAAATGCGATACTTGGTGTGAATTGCAGAATCCCGTGAACCATCGAGTTTTTGAACGCAAGTTGCGCCCGAAGCCTTTTGGCCGAGGGCACGTCTGCCTGGGCGTCACGCATCGCGTCGCCCCCCACAATTCTCTGTAAAGGGAACTCGTGTTTTGGGGGCGGATAATGGTCTCCCGTGCTCATGGCGTGGTTGGCCGAAATAGGAGTCCCTTCGATGGACGCACGAACTAGTGGTGGTCGTAAAAACCCTCGTCTTTTGTTTCGTGCCGTTAGTCGCAAGGGAAACTCTAAGAAAACCCCAACGTGTCGTCTCTTGACAGCGCTTCAG

>KT965671.1;tax=p:Streptophyta,c:NA,o:Asterales,f:Asteraceae,g:Artemisia,s:Artemisia_annua;
TCGAACCCTGCAAAGCAGAACGACCCGTGAACACGTAAAAACAACCGAGTGTCGGTTGGATCAAGCGCTTGTTTGATGCAATCGACGCTTTGTCGATGCGCATTCACTCGAGTCCGTCTGGACCCTTGTGAATGTGTCATTGGCGCATTAACAACCCCCGGCACAATGTGTGCCAAGGAAAACTAAACTCTAGAAGGCTCGTCTTCATGTTGCCCCCGTTCGCGGTGTGCTCATGGGATGTGGCTTCTTTATAATCACAAACGACTCTCGGCAACGGATATCTCGGCTCACGCATCGATGAAGAACGTAGCAAAATGCGATACTTGGTGTGAATTGCAGAATCCCGTGAACCATCGAGTTTTTGAACGCAAGTTGCGCCCGAAGCCTTTTGGCCGAGGGCACGTCTGCCTGGGCGTCACGCATCGCGTCGCCCCCCACAATTCTCCGTAAAGGGAACTTGTGTTTTGGGGGCGGATATTGGTCTCCCGTGCTCATGGCGTGGTTGGCCGAAATAGGAGTCCCTTCGATGGACGCACGAACTAGTGGTGGTCGTAAAAACCCTCGTCTTTTGTTTCGTGCCGTTAGTCGCGAGGGAAGCTCTTTCAAAACCCCAACGCGTCGTCTCTTGACGGCGCTTCGA

>AM398851.1;tax=p:Streptophyta,c:NA,o:Asterales,f:Asteraceae,g:Artemisia,s:Artemisia_biennis;
TCGAACCCTGCAAAGCAGAACGACCCGTGAACGCGTAAAAACAACCGAGTGTCGATTGGATTAAGCGCTTGTTTGATCCTCTTGATGCTTTGTCGATGCGCATTTACTTGAGTTCTTTTGGACCTTGTGAATGTGTCATTGGCGCACTAACAACCCCCGGCACAATGTGTGCCAAGGAAAACTAAACTCAAGAAGGCTCGTTTCATGTTGCCCCCGTTCGCGGTGTGCTCATGGGATGTGGCTTCTTTATAATCACAAACGACTCTCGGCAACGGATATCTCGGCTCACGCATCGATGAAGAACGTAGCAAAATGCGATACTTGGTGTGAATTGCAGAATCCCGTGAACCATCGAGTTTTTGAACGCAAGTTGCGCCCGAAGCCTTTTGGCCGAGGGCACGTCTGCCTGGGCGTCACGCATCGCGTCGccccccccACAATTCTCCGCAAAGGGAACTTGTGTTTTGGGGGCGGATATTGGTCTCCCGTGCTCATGGCGTGGTTGGCCGAAATAGGAGTCCCTTCGATGGACGCACGAACTAGTGGTGGTCGTAAAAACCCTCGTCTTTTGTTTTGTGTTGTTAGTCGCAAGGGAAACTCTTAGAAAACCCCAACGTGTTGTCTTTTGACGTCGCTTCGA

>MN402859.1;tax=p:Streptophyta,c:Magnoliopsida,o:Asterales,f:Asteraceae,g:Artemisia,s:Artemisia_campestris;
GTGAACGCGTAAAAACAACTGAGTGTCGTTAGGATCAAGCGCTCGTTTGATCCTCTCGACGCTCTGCCGATGTGCGTTCGCTCGAGTCCTTTTGGACCTCGTGTGAATGTCGTCGGCGCAATAACAACCCCCGGCACAATGTGTGCCAAGGAAAACTAAACTCAAGAAGGCTCGTTTCGTGTAGCCCCGTTCGCGGTGCGCTCATGGGACGCGGCTTCTTTATAATCACAAACGACTCTCGGCAACGGATATCTCGGCTCTTGCATCGATGAAGAATGTAGCGAAATGCGATACTTGGTGTGAATTGCAGAATCCCGTGAACCATCGAGTCTTTGAATGCAAGTTGCGCCCGAGGCCATTAGGTCGAGGGCACGTCTGCCTGGGCGTCACACATCGCGTCGCCCCCCACAAATTCTCCGTCAGGGGAGCTTGTGTTTCGGGGGCGGATACTGGTCTCCCGTGCTCATGGCGCGGTTGGCCGAAATAGGAGTCCCTTCGATGGACGCACGAACTAGTGGTGGTCGTAAAAACCCTCGTCTTTTGTTTCGTGCCGTTAGTCGCGAGGGAAGCTCTTTAAAAACCCCAACGCGTCGTCTCTTGACGGCGCTTCGACCGCGACCCCA

>MN402858.1;tax=p:Streptophyta,c:Magnoliopsida,o:Asterales,f:Asteraceae,g:Artemisia,s:Artemisia_campestris;
GTGAACGCGTAAAAACAACTGAGTGTCGTTAGGATCAAGCGCTCGTTTGATCCTCTCGACGCTCTGCCGATGTGCGTTCGCTCGAGTCCTTTTGGACCTCGTGTGAATGTCGTCGGCGCAATAACAACCCCCGGCACAATGTGTGCCAAGGAAAACTAAACTCAAGAAGGCTCGTTTCGTGTAGCCCCGTTCGCGGTGCGCTCATGGGACGCGGCTTCTTTATAATCACAAACGACTCTCGGCAACGGATATCTCGGCTCTTGCATCGATGAAGAATGTAGCGAAATGCGATACTTGGTGTGAATTGCAGAATCCCGTGAACCATCGAGTCTTTGAATGCAAGTTGCGCCCGAGGCCATTAGGTCGAGGGCACGTCTGCCTGGGCGTCACACTACTACCCTCAACCAATTCCCTTATGGGTAATTGATTGGAGCTGGCCGTCCGGTTTGCCGATTAGGCTGCCGGTCAGCTGAAAAACATTCGCACTGTGGAAGCTGCTTTCCCCTAAAAAGGAAAGCCGAGTTCCGATTTGGTAGGTGACCTTTGCCGGTTGCATGCCTTCGTTGCTCGTCTTAGCTTACATGAAAGCGCGTGCAGGACGCCTTTTTGGC

>MH645767.1;tax=p:Streptophyta,c:NA,o:Asterales,f:Asteraceae,g:Artemisia,s:Artemisia_dracunculus;
TCGAACCCTGCAAAGCAGAACGACCCGTGAACGCGTAAAAACAACCGAGTGTYGTTTGGATCAAGCGCTTGTTTGATCCTCTCGACGCTTTGTCGATGTGCGTTYGCTCGAGTTCCTCTGGACCTCGTGTGAATGTCATCGGCGCACTAACAACCCCCGGCACAATGTGTGCCAAGGAAAACTAAACTCAAGAAGGCTCGTTTCGTGTAGCCCCGTTCGCGGTGCGCTCATGGGACGCGGCTTCTTYATAATCACAAACGACTCTCGGCAACGGATATCTCGGCTCACGCATCGATGAAGAACGTAGCAAAATGCGATACTTGGTGTGAATTGCAGAATCCCGTGAACCATCGAGTTTTTGAACGCAAGTTGCGCCCGAAGCCTTTTGGCCGAGGGCACGTCTGCCTGGGCGTCACGCATCGCGTCGCCCCCCACAACTCTCCGTAAAGGGAACTTGTGTTTTGGGGGCGGATATTGGTCTCCCGTGCTCATGGCGTGGTTGGCCGAAATAGGAGTCCCTCCGRTGGACGCACGAACTAGTGGTGGTCGTAAAAACCCTCGTCTTTTGTTTCGTGCTGTTAGTCGCGAGGGAAACTCTTTAAAAACCCAAATGTGTCGTCTCTTGACGGCGCTTCGA

>JX051670.1;tax=p:Streptophyta,c:NA,o:Asterales,f:Asteraceae,g:Artemisia,s:Artemisia_filifolia;
TCGAACCCTGCAAAGCAGAACGACCCGTGAACACGTAAAAACAACCGAGTGTCGATTGGATCAAGCGCTTGTTTGATCCTCTCGACGCTTTGTCGACGCGCATTCGCTCGAGTTCTTTCGGACCTTGCGAATGTGTCGTCGGCGCATTAACAACCCCCGGCACAATGTGTGCCAAGGAAAACTAAACTCTAGAAGGCTCGTTTTCATGTTGCCCCGTTCGCGGTGTGCTCATGGGATGTGGCTTCTTTATAATCACAAACGACTCTCGGCAACGGATATCTCGGCTCACGCATCGATGAAGAACGTAGCAAAATGCGATACTTGGTGTGAATTGCAGAATCCCGTGAACCATCGAGTTTTTGAACGCAAGTTGCGCCCGAAGCCTTTTGGCCGAGGGCACGTCTGCCTGGGCGTCACGCATCGCGTCGCCCCCCGCAATTCTCCGTAAAGGGAACTTGTGTTTTGGGGGCGGATATTGGTCTCCCGTGCTCATGGCGTGGTTGGCCGAAATAGGAGTCCCTTCGATGGACGCACGAACTAGTGGTGGTCGTAAAAACCCTCGTCTTTTGCTTCGTGCTGTTAGTCGCAAGGGAAACTCTTAGAAAACCCCAACGTGTCGTCTCTTGACGACGCTCGACC

>MH134504.2;tax=p:Streptophyta,c:NA,o:Asterales,f:Asteraceae,g:Artemisia,s:Artemisia_frigida;
TCGAATCCTGCAACAGCAGAATGACCCGCTAACACGTCAACAATTTGGGCAAGCGTCGGGGGGCCTCGGTCTCCTGTTTGCGAATCCCTGGTAGGTGGCCACTCCCGGGTGGCCACTGGCCTTCAAAATCATTCGGGCGCGGAATGCGCCAAGGACCTTAAAAACTGAATTGAACGTTCGTATCCCGTTAGCGGGCAGCGGCGTCATTCTAAAACACAACGACTCTCGACAACGGATATCTCGGCTCTCGCATCGATGAAGAACGTAGCGAAATGCGATACTTGGTGTGAATTGCAGAATCCCGTGAACCATCGAGTCTTTGAACGCAAGTTGCGCCCGAAGCCACTAGGCTGAGGGCACGTCTGCCTGGGTGTCACGCATCGTCTTGCCCACAAACCACAGACACTGAGAAGTTGTGCTGTTTTGGGGGCGGAAACTGGCCTCCCGTACCTTGTCGTGCGGTTGGCGGAAAAACGAGTCTCCGGCGACGGACGTCGCGACATCGGTGGTTGTAAAAGGCCCTCTTGTTTTGTCGCGCGAATCCTCGTCATCTTAGAGAGCTCCAGGACCCTTAGGCAGCACACACTCTGTGCGCTTCGACTGGACCCCAGGTCAGGCGGACTTCCACTGT

>KX581807.1;tax=p:Streptophyta,c:NA,o:Asterales,f:Asteraceae,g:Artemisia,s:Artemisia_gmelinii;
AAAATGTGACACCAGGTTTCCTTGGGGAGACCTGCGGAGGATCATTGTCGAACCCTGCAAAGCAGAACGACCCGTGAACACGTAAAAACAACCGAGTGTCGATTGGATCAAGCGCTTGTTTGATCCTCTCGACGCTTTGTCGATGCGCATTCCCTCGAGTTCTTTTGGACCTTAAGTGAATGTGTCGTTGGCCCATTAACAACCCCCGGCACAATGTGGGCCAAGGAAAACTAAACTCTAGAAGGCTCGTCTTCATGTTGCCCCCGTTCGCGGTGTGCTCATGGGATGTGGTTTCTTTATAATCACAAACGACTCTCGGCAACGGATATCTCGGCTCACGCATCGATGAAGAACGTAGCAAAATGCGATACTTGGTGTGAATTGCAGAATCCCGTGAACCATCGAGTTTTTGAACGCAAGTTGCGCCCGAAGCCTTTTGGCCGAGGGCACGTCTGCCTGGGCGTCACGCATCGCGTCGCCCCCCACAATTCTCTGTAAAGGGAACTCGTGTTTTGGGGGCGGATATTGGTCTCCCGTGCTCATGGCGTGGTTGGCCGAAATAGGAGTCCCTTCGATGGACGCACGAACTAGTGGTGGTCGTAAAAACCCTCGTCTTTTGTTTCGTGCTGTTAGTCGCAAGGGAAACTCTAAGAAAACCCCAACGTGTCGTCTTTTGACGGCGCTCGACCGCGACCCCAGGTCGGCGGTCAATACCWGAAG

>AM398875.1;tax=p:Streptophyta,c:NA,o:Asterales,f:Asteraceae,g:Artemisia,s:Artemisia_gmelinii;
TCGAACCCTGCAAAGCAGAACGACCCGYGAACACGTAAAAACAACCGAGTGTCGATTGGATCAAGCGCTTGTTTGATCCTCTCGACGCTTTGTCGATGCGCATTCACTCGAGTTCTTTTGGACCTTAAGTGARTGTGTCATTGGCGCATTAACAACCCCCGGCACAATGTGTGCCAAGGAAAACTAAACTCTAGAAGGCTCGTCTTCATGTTGCCCCCGTTCGCGGTGTGCTCATGGGATGTGGCTTCTTTATAATCACAAACGACTCTCGGCAACGGATATCTCGGCTCACGCATCGATGAAGAACGTAGCAAAATGCGATACTTGGTGTGAATTGCAGAATCCCGTGAACCATCGAGTTTTTGAACGCAAGTTGCGCCCGAAGCCTTTTGGCCGAGGGCACGTCTGCCTGGGCGTCACGCATCGCGTCGCCCCCCACAATTCTCTGTAAAGGGAACTCGTGTTTTGGGGGCGGATATTGGTCTCCCGTGCTCATGGCGTGGTTGGCCGAAATAGGAGTCCCTTCGATGGACGCACGAACTAGTGGTGGTCGTAAAAACCCTCGTCTTTTGTTTCGTGCTGTTAGTCGCAAGGGAAACTCTAAGAAAACCCCAACGTGTCGTCTTTTGACGGCGCTTCGA

>FJ980317.1;tax=p:Streptophyta,c:NA,o:Asterales,f:Asteraceae,g:Artemisia,s:Artemisia_gmelinii;
TCGAACCCTGCAAAGCAGAACGACCCGTGAACACGTAAAAACAACCGAGTGTCGATTGGATCAAGCACTTGTTTGATCCTCTCGACGCTTTGTCGATGCGCATTCACTCGAGTTCTTTTTGACCTTAAGTGAATGTGTCATTGGCGCATTAACAACCCCCGGCACAATGTGTGCCAAGGAAAACTAAACTCTAGAAGGCTCGTCTTCATGTTGCCCCCGTTCGCGGTGTGCTCATGGGATGTGGCTTCTTTATAATCACAAACGACTCTCGGCAACGGATATCTCGGCTCACGCATCGATGAAGAACGTAGCAAAATGCGATACTTGGTGTGAATTGCAGAATCCCGTGAACCATCGAGTTTTTGAACGCAAGTTGCGCCCGAAGCCTTTTGGCCGAGGGCACGTCTGCCTGGGCGTCACGCATCGCGTCGCCCCCCCACAATTCTCTGTAAAGGGAACTCGTGTTTTGGGGGCGGATATTGGTCTCCCGTGCTCATGGCGTGGTTGGCCGAAATAGGAGTCCCTTCGATGGACGCACGAACTAGTGGTGGTCGTAAAAACCCTCGTCTTTTGTTTCGTGCTGTTAGTCGCGAGGGAAACTCTAAGAAAACCCCAACGTGTCGTCTTTTGATGGCGCTCGA

>KX421705.1;tax=p:Streptophyta,c:NA,o:Asterales,f:Asteraceae,g:Artemisia,s:Artemisia_gmelinii;
TCGAACCCTGCAAAGCAGAACGACCCGCGAACAAGTAAAAACAACCGAGTGTCGATTGGATCAGGCGATTGTTTGGTCCTCTCGACGCTTTGCCGATGCGCGTTCACTCGTGTTCTTCTGGACCTTGTGAATGTGTCATTGGCGCATTAACAACCCCCGGCACAATGTGTGCCAAGGAAAACTAAACTCTAGAAGGCTCGTCTTCATGTTGCCCCCGTTCGCGGTGTGCTCATGGGATGTGGCTTCTTTATAATCACAAACGACTCTCGGCAACGGATATCTCGGCTCACGCATCGATGAAGAACGTAGCAAAATGCGATACTTGGTGTGAATTGCAGAATCCCGTGAACCATCGAGTTTTTGAACGCAAGTTGCGCCCGAAGCCTTTTGGCCGAGGGCACGTCTGCCTGGGCGTCACGCATCGCGTCGCCCCCCACAATTCTCCGTAAGGGGAACTCGTGTTTTGGGGGCGGATATTGGTCTCCCGTGCTCACGGCGTGGTTGGCCGAAATAGGAGTCCCTTCGATGGACGCACGAACTAGTGGTGGTCGTAAAAACCCTCGTCTTTTGTTTCGTGCTGTTAGTCGCAAGGGAAACTCTAAGAAAACCCCAACGTGTCGTCTTTTGACGGCGCTTCGA

>KX581809.1;tax=p:Streptophyta,c:NA,o:Asterales,f:Asteraceae,g:Artemisia,s:Artemisia_pontica;
AAGTTGTAATCACGATGTTTCAGTAGGAGCACCGGAGCGGAGGATCATTGTCGAACCCTGCAAAGCAGAACGACCCGTGAACACGTAAAAACAACCGAGTGCCGATTGGATCAAGCGCTTGTTTGATCCTCTCGACGCTTTGTCGATGCGCATTCACTCGAGTTCTTCTGGACCTTAAGTGAATGTGTCGGTGGCGCATTAACAACCCCCGGCACAATGTGTCCCAAGGAAAAYTAAATCTCTAGAAGGCTTGTTTTCATGTTCCCCCCGTTCGCGGTGTGCTCATGGGATGTGGTTTCTCTATAATCTCAAACGACTCTCGGCAACGGATATCTCGGCTCACGCATCGATGAAAAACGTAGCAAAATGCGATACTTGGTGTGAATTGCAGAATCCCGCGAGCCATCGAGTTTTTGAACACAAGTTGCGCCCGAACCCTTTTGGCCGAGGACATCTCYGCCTGGGCGTCACGCATCGCGTCTccccccccAATTCTCTGTAAAGGGAACTCGTGTTTTGGGGGCGGATATTGGTCTCCCGTGCTCATGGCGTGGTTGGCCGAAATAGGAGTCCCTTCGATGGACGCACGAACTAGTGGTGGTCGTAAAAACCCTCGTCTTTTGTTTCGTGCTGTTAGTCGCAAGGGAAACTCTAAAAAAACCCCAACGTGTCGTCTTCTGACGGCGCTTCGACCGCGACCACAGGTGGTGAGGAGTACACGCTGAG

>KX581810.1;tax=p:Streptophyta,c:NA,o:Asterales,f:Asteraceae,g:Artemisia,s:Artemisia_pontica;
TAGTCGCAACGTGTTCTCTGTGGGAGACCCTGCGGAGGATCATTGTCGAACCCTGCAAAGCAGAACGACCCGTGAACACGTAAAAACAACCGAGTGTCGATTGGATCAAGCGCTTGTTTGATCCTCTCGACGCTTTGTCGATGCGCATTCACTCGAGTTCTTTTGGACCTTGRGTGAGTGTGTCGTGGCATTAACAACCCCCCGCRCAATGTGTGCCAAGGAAAAATAAAATCTAGAAGGTTCGTYTTCATGTTTCCCCCCTTCGCGGGGTGCTCATGGGATGTGGGTTYTTTATAATCMCAAACGACTCTCGGCAACGGATATCTCGGCTCACGCATCGATGAAGAAAGTAGCAAAATGCGATACTTGGTGTGAATTGCAGAATCCCGTGACCCATGGAGTTTTTGAACCCAAGTTGCGCCCCGAACCCTTTTGGCGGGGGCACTTCTGCCTGGGCGTCACGCATCGCGTCGCCCCCCACAATTCTCTGTAAAGGGAACTCGTGTTTTGGGGGCGGATATTGGTCTCCCGTGCTCATGGCGTGGTTGGCCGAAATAGGAGTCCCTTCGATGGACGCACGAACTAGTGGTGGTCGTAAAAACCCTCGTCTTTTGTTTCGTGCTGTTAGTCGCAAGGGAAACTCTAAGAAAACCCCAACGTGTCGTCTTTTGACGGCGCTCGACCGCGACCCCCGGTCAGGCGGGAMTACTCCCCTGAG

>MH100678.1;tax=p:Streptophyta,c:NA,o:Asterales,f:Asteraceae,g:Artemisia,s:Artemisia_scoparia;
TACGAATTGGAAATTTCTGGAACCCTGWAAAGCAGATCSACCCGTGAACGCKTAAAAACAACTGAGTGTCGTTAGGATCAAGCGCTCGTTTGATCCTCTCGACGCTCTGCCGATGTGCGTTCCCTCSAGTTCTTCTGGACCTCGTGTGAATGTCGTCGGCGCAATAACAACCCCCGGCACAATGTGTGCCAAGGAAAACTAAACTCAAGAAGGCTCGTTTCGTGTAGCCCCGTTCGCGGTGCGCTCATGGGACGCGGYTTCTTTATAATCACAAACGACTCTCGGCAACGGATATCTCGGCTCAYGCATCGATAAAGAACGTAGCAAAATGCGATACTTGGTGTAAATTGCAGAATCCCGTGAACCATCGAGTTTTAGAACWCAAGTTGCGCCCGAAGCCTTTTGGCCGAGGGCACGTCTGCCTGGGCGTCACGCATCGSGTCGCCCCCCACAAATTCTCCGTCAGGGGAGSTTGTGTYTCGGGGGCGGATACTGGTCTCCCGTGCTCATGGCGCGGTTGGCCGAAATAGGAGTCCCTTCGATGGACGCACGAACTAGWGGWGGTCGTAAAAACCCTCGTCTTTTGTTTCGTGCCGTTAGTTGCTAGGGAAGCTCTTTAAAAACCCCAKCGCGTSGTCTCTKGTMAGCGCTTCGACCGCGACCCGCATCGT

>MH711470.1;tax=p:Streptophyta,c:Magnoliopsida,o:Asterales,f:Asteraceae,g:Artemisia,s:Artemisia_scoparia;
TCGAACCCTGCAAAGCAGAACGACCCGTGAACGCGTAAAAACAACTGAGTGTCGTTAGGATCAAGCGCTCGTTTGATCCTCTCGACGCTCTGCCGATGTGCGTTCGCTCGAGTCCTTTTGGACCTCGTGTGAATGTCGTCGGCGCAATAACAACCCCCGGCACAATGTGTGCCAAGGAAAACTAAACTCAAGAAGGCTCGTTTCGTGTAGCCCCGTTCGCGGTGCGCTCATGGGACGCGGCTTCTTTATAATCACAAACGACTCTCGGCAACGGATATCTCGGCTCTTGCATCGATGAAGAATGTAGCGAAATGCGATACTTGGTGTGAATTGCAGAATCCCGTGAACCATCGAGTCTTTGAATGCAAGTTGCGCCCGAGGCCATTAGGTCGAGGGCACGTCTGCCTGGGCGTCACACATCGCGTCGCCCCCCACAAATTCTCCGTCAGGGGAGCTTGTGTTTCGGGGGCGGATACTGGTCTCCCGTGCTCATGGCGCGGTTGGCCGAAATAGGAGTCCCTTCGATGGACGCACGAACTAGTGGTGGTCGTAAAAACCCTCGTCTTTTGTTTCGTGCCGTTAGTCGCGAGGGAAGCTCTTCAAAAACCCCAACGCGTCGTCCCTTGACGGCGCTTCGA

>HQ019065.1;tax=p:Streptophyta,c:NA,o:Asterales,f:Asteraceae,g:Artemisia,s:Artemisia_tripartita;
TCGAACCCTGCAAAGCAGAACGACCCGTGAACACGTAAAAACAACCGAGTGTCGATTGGATCAAGCGCTTGTTTGATCCTCTCGACGCTTTGTCGATGCGCGTTCACTCGAGTTCTTTTGGACCGTGTGAATGTGTCGTCGGCGCATTAACAACCCCCGGCACAATGTGTGCCAAGGAAAACTAAACTNTAGAAGGCTNGTTTTCATGTTGCCCCCGTTCGCGGTGTGCTCATGGGATGTGGCTTCTTTATAATCACNAACGACTNTNGGCAACGGATATCTNGGCTCNCGCATCGATGAAGAACGTAGCAAAATGCGATACTTGGTGTGAATTGCAGAATCCCGTGAACCATCGAGTTTTTGAACGCAAGTTGCGCCCGAAGCCTTTTGGCCGAGGGCACGTNTGCCTGGGCGTCACGCATCGCGTCGCCCCCCNCAACTNTCCGTAAAGGGANCTTGTGTTTTGGGGGCGGATATTGGTNTCCCGTGCTCANGGCGTGGTTGGCCGAAATAGGAGTCCCTTCGATGGACGCNCGAACTAGTGGTGGTCGTAAAAACCCTCGTCTTTTGCTTCGTGCCGTTAGTCGCAAGGGAAACTTTTAGAAAACCCCAAACGTGTCGTCTCTCGACGACGCTTCGA

>MH107243.1;tax=p:Streptophyta,c:NA,o:Asterales,f:Asteraceae,g:Artemisia,s:Artemisia_vulgaris;
ACCTGCGGAAGGATCATTGTCGAACCCTGCAAAGCAGAACGACCCGTGAACACGTAAAAACAACCGAGCGTCGGTTGGATCAAGCGCTTGTTTGGTCCTCTCGAYGCTTTGTCGACGCGCGTTCACTCGAGTTCTTTTGGACCTTGTGAATGCGTYGTYGGCGCATTAACAACCCCCGGCACAATGTGTGCCAAGGAAAACTAAACTCTAGAAGGCTCGTTTTCATGCTGCCCCCGTTCGCGGTGTGCTCATGGGACGCGGCTTCTTTATAATCACAAACGACTCTCGGCAACGGATATCTCGGCTCACGCATCGATGAAGAACGTAGCAAAATGCGATACTTGGTGTGAATTGCAGAATCCCGTGAACCATCGAGTTTTTGAACGCAAGTTGCGCCCGAAGCCTTTTGGCCGAGGGCACGTCTGCCTGGGCGTCACGCATCGCGTCGCCCCCCACAATTCTCCGCAAAGGGAACMTGTGTTTTGGGGGCGGATATTGGTCTCCCGTGCTCATGGCGTGGTTGGCCGAAATAGGAGTCCTTTTGACGGACGCACGAACTAGTGGTGGTCGTAAAAACCCTCGTCTTTTGTTTCGTGCCGTCAGTCGCAAGGGAAACTCTTRGAAAACCCCAACGTGTCGTCTCTTGACGACGCTCGACCGCGACCCCAGGTCAGCGCGGGACTACCCGCTG

>MH231451.2;tax=p:Streptophyta,c:NA,o:Asterales,f:Asteraceae,g:Artemisia,s:Artemisia_vulgaris;
TCGAACCCTGCAAAGCAGAACGACCCGTGAACACGTAAAAACAACCGAGCGTCGATTGGAGCAAGCGCTTGTTTGATCCTCTCGACGCTTTGTCGACGGCGCGTTCGCTCGAGTTCTTTCGGACCTTGCGAGTGCGTCGTTGGCGCATTAACAACCCCCGGCACAACGTGTGCCAAGGAAAACTAAACTCTAGAAGGCTCGTTCTCATGTTGCCCCCGTTCGCGGCGTGCTCATGGGACGCGGCTTCTTTATAATCATAAACGACTCTCGGCAACGGATATCTCGGCTCACGCATCGATGAAGAACGTAGCAAAATGCGATACTTGGTGTGAATTGCAGAATCCCGTGAACCATCGAGTTTTTGAACGCAAGTTGCGCCCGAAGCCTTTTGGCTGAGGGCACGTCTGCCTGGGCGTCACGCATCGCGTCGCCCCCCACAATTCTCCGCAAAGAGAACTTGTGTTTTGGGGGCGGATAGTGGTCTCCCGTGCTCACGGCGTGGTTGGCCGAAATAGGAGTCCCTTCGATGGACGCACGAACTAGTGGTGGTCGTAAAAACCCTCGTCTTTTGTTTCGTGCCGTTAGTCGCAAAGGGAAACTCTTTGAAAACCCAAACGTGTTCGTCTCTAGACGACGCTTCGACCGCGGCCCCCCGGTTCCAGGCGGGGATGCCCACCCGT

>MK481440.1;tax=p:Streptophyta,c:NA,o:Asterales,f:Asteraceae,g:Artemisia,s:Artemisia_vulgaris;
CGTAGGTGAACCTGCGGAAGGATCATTGTCGAACCCTGCAAAGCAGAACGACCCGTGAACACGTAAAAACAACTGAGTGCCGGTTGGATCAAGCGCTTGTTTGGTCCTATCGACGCTTTGTCGACGCGCGTTCACTCGAGTTCTTTTGGACCTCTTGTGAATGCGTCGTCGGCGCATTAACAACCCCCGGCACAATGTGTGCCAAGGAAAACTAAACTCTAGAAGGCTCGTTTTCATGCTGCCCCCGTTCGCGGTGTGCTCATGGGACGCGGCTTCTTTATAATCACAAACGACTCTCGGCAACGGATATCTCGGCTCACGCATCGATGAAGAACGTAGCAAAATGCGATACTTGGTGTGAATTGCAGAATCCCGTGAACCATCGAGTTTTTGAACGCAAGTTGCGCCCGAAGCCTTTTGGCCGAGGGCACGTCTGCCTGGGCGTCACGCATCGCGTCGCCCCCCACAATTCTCCGCAAAGGGAACATGTGTTTTGGGGGCGGATATTGGTCTCCCGTGCTCATGGCGTGGTTGGCCGAAATAGGAGTCCTTTTGACGGACGCACGAACTAGTGGTGGTCGTAAAAACCCTCGTCTTTTGTTTCGTGCTGTCAGTCGCAAGGGAAACTCTWGGAAAACCCCAACGTGTCGTCTCTTGACGACGCTTCGA

>MK481442.1;tax=p:Streptophyta,c:NA,o:Asterales,f:Asteraceae,g:Artemisia,s:Artemisia_vulgaris;
CGTAGGTGAACCTGCGGAAGGATCATTGTCGAACCCTGCAAAGCAGAACGACCCATGAACACGTAAAAACAACCGAGCATCGGTTGGACCAAGCGCCTGTTTGGTCCTCTCGACGCTTTGTCGACGCGCGTTCACTCGAGTTCTTTCGGACCTTGTGAATGCGTCGTTGGCGCATTAACAACCCCCGGCACAATGTGTGCCAAGGAAAACTAAACTCTAGAAGGCTCGTTTTCATGCTGCCCCCGTTYGCGGTGTGCTCATGGGACGCGGCTTCTTTATAATCACAAACGACTCTCGGCAACGGATATCTCGGCTCACGCATCGATGAAGAACGTAGCAAAATGCGATACTTGGTGTGAATTGCAGAATCCCGTGAACCATCGAGTTTTTGAACGCAAGTTGCGCCCGAAGCCTTTTGGCCGAGGGCACGTCTGCCTGGGCGTCACGCATCGCGTCGCCCCCCACAATTCTCCGCAAAGGGAACATGTGTTTTGGGGGCGGATATTGGTCTCCCGTGCTCATGGCGTGGTTGGCCGAAATAGGAGTCCTTTTGACGGACGCACGAACTAGTGGTGGTCGTAAAAACCCTCGTCTTTTGTTTCGTGCCGTCAGTCGCAAGGGAAACTCTTGGAAAACCCCAACGTGTCGTCTCTTGACGACGCTTCGA

>KC493070.1;tax=p:Streptophyta,c:NA,o:Asterales,f:Asteraceae,g:Artemisia,s:Artemisia_vulgaris;
TGAACCTGCGGAAGGATCATTGTCGAACCCTGCAAAGCAGAACGACCCGTGAACACGTAAAAACAACCGAGCGTCGATTGGAGCAAGCGCTTGTTTGATCCTCTCGACGCTTTGTCGACGCGCGTTCGCTCGAGTTCTTTCGGACCTTGCGAATGTGTCGTTGGCGCATTAACAACCCCCGGCACAACGTGTGCCAAGGAAAACTAAACTCTAGAAGGCTCGTTCTCATGTTGCCCCCGTTCGCGGCGTGCTCATGGGACGCGGCTTCTTTATAATCACAAACGACTCTCGGCAACGGATATCTCGGCTCACGCATCGATGAAGAACGTAGCAAAATGCGATACTTGGTGTGAATTGCAGAATCCCGTGAACCATCGAGTTTTTGAACGCAAGTTGCGCCCGAAGCCTTTTGGCTGAGGGCACGTCTGCCTGGGCGTCACGCATCGCGTCGCCCCCCACAATTCTCCGCAAAGAGAACTTGTGTTTTGGGGGCGGATATTGGTCTCCCGTGCTCATGGCGTGGTTGGCCGAAATAGGAGTCCCTTCGATGGACGCACGAACTAGTGGTGGTCGTAAAAACCCTCGTCTTTTGTTTCGTGCCGTTAGTCGCAAGGGAAACTCTAAGAAAACCCAAACGTGTCGTCTCTTGACACCGCTTCGA

>KP690132.1;tax=p:Streptophyta,c:NA,o:Asterales,f:Asteraceae,g:Artemisia,s:Artemisia_vulgaris;
TCGAACCCTGCAAAGCAGAACGACCCGTGAACACGTAAAAACAACCGAGCGTCGGTTGGAGCAAGCGCTTGTTTGATCCTCTCGACGCTTTGTCGACGCGCGTTCGCTCGAGTTCTTTCGGACCTTGCGAGTGCGTCGTTGGCGCATTAACAACCCCCGGCACAACGTGTGCCAAGGAAAACTAAACTMTAGAAGGCTCGYTTTCATGCTGCCCCCGTTCGCGGGGTGCTCATGGGACGCGGCTTCTTTATAATCACAAACGACTCTCGGCAACGGATATCTCGGCTCACGCATCGATGAAGAACGTAGCAAAATGCGATACTTGGTGTGAATTGCAGAATCCCGTGAACCATCGAGTTTTTGAACGCAAGTTGCGCCCGAAGCCTTTTGGCCGAGGGCACGTCTGCCTGGGCGTCACGCATCGCGTCGCCCCCCACAATTCTCYGCAAAGGGAACTTGTGTTTTGGGGGCGGATATTGGTCTCCCGTGCTCATGGCGTGGTTGGCCGAAATAGGAGTCCYTTCGAYGGACGCACGAACTAGTGGTGGTCGTAAAAACCCTCGTCTTTTGTTTCGTGCCGTTAGTCGCAAGGGAAACTCTTTGAAAACCCMAAYGTGTCGTCTCTTGACGACGCTTCGA

>KP747686.1;tax=p:Streptophyta,c:NA,o:Asterales,f:Asteraceae,g:Artemisia,s:Artemisia_vulgaris;
TCGAACCCTGCAAAGCAGAACGACCCGTGAACACGTAAAAACAACCGAGCGTCGATTGGAGCAAGCGCTTGTTTGATCCTCTCGACGCTTTGTCGACGCGCGTTCGCTCGAGTTCTTTCGGACCTTGCGAGTGYGTYGTTGGCGCATTAACAACCCCCGGCACAACGTGTGCCAAGGAAAACTAAACTCTAGAAGGCTCGTTCTCATGTTGCCCCCGTTCGCGGCGTGCTCATGGGACGCGGCTTCTTTATAATCACAAACGACTCTCGGCAACGGATATCTCGGCTCACGCATCGATGAAGAACGTAGCAAAATGCGATACTTGGTGTGAATTGCAGAATCCCGTGAACCATCGAGTTTTTGAACGCAAGTTGCGCCCGAAGCCTTCTGGCTGAGGGCACGTCTGCCTGGGCGTCACGCATCGCGTCGCCCCCCACAATTCTCYGCAAAGAGAACTTGTGTTTTGGGGGCGGATAGTGGTCTCCCGTGCTCATGGCGTGGTTGGCCGAAATAGGAGTCCCTTCGATGGACGCACGAACTAGTGGTGGTCGTAAAAACCCTCGTCTTTTGTTTYGTGCCGTTAGTCGCAAGGGAAACTCTTTGAAAACCCAAACGYGTCGTCTCTAGAYGACGCTTCGA

>MH711602.1;tax=p:Streptophyta,c:Magnoliopsida,o:Asterales,f:Asteraceae,g:Artemisia,s:Artemisia_vulgaris;
TCGAACCCTGCAAAGCAGAACGACCCGCGAACACGTAAAAACAACCGAGCGTCGGTCGGACCAAGCGCTTGTTTGGTCCTCTTGACGCTTTGCCGACGCGCGTTCGCTCGAGTTCTTTCGGACCTTGGGAGCGCGTCGTTGGCGCATTAACAACCCCCGGCACAACGTGTGCCAAGGAAAACTAAACTCTAGAAGGCTCGTTTTCATGTTGCCCCCGTTCGCGGTGTGCTCATGGGACGCGGCTTCTTTATAATCACAAACGACTCTCGGCAACGGATATCTCGGCTCTTGCATCGATGAAGAATGTAGCGAAATGCGATACTTGGTGTGAATTGCAGAATCCCGTGAACCATCGAGTCTTTGAATGCAAGTTGCGCCCGAGGCCATTAGGTCGAGGGCACGTCTGCCTGGGCGTCACACATCGCGTCGCCCCCCACAATTCTCCGCAAAGGGAACTTGTGCTTTGGGGGCGGATATTGGTCTCCCGTGCTCATGGCGTGGTTGGCCGAAATAGGAGTCCCTTCGACGGACGCACGAACTAGTGGTGGTCGTAAAAACCCTCGTCTYTTGTTTCGTGCCGTTAGTCGCGAGGGAAACTCTTAGAAAACCCCAACGCGTCGTCTTTTGACGTCGCTTCGA

>HQ600508.1;tax=p:Streptophyta,c:Liliopsida,o:Poales,f:Poaceae,g:Arthraxon,s:Arthraxon_hispidus;
ATTGCCGTGACCCTTAAACAAAACAGACCGCGAACAAGTCCCCAAAGGCCCCCGAGCTCCTTCATGGCGCGGAGGGGCCGCAACAGAACCCACGGCGCCTTAGGCGTCAAGGAAAACTCACGCTGCCTCGCACGGCGGAGCGGTCGGCCCGCCTTCCGCTCCCCGCGCGACGACACGACCTTAACCAACATGACTCTCGGCAACGGATATCTCGGCTCTCGCATCGATGAAGAACGTAGCAAAATGCGATACCTGGTGTGAATTGCAGAATCCCGCGAACCATCGAGTTTTTGAACGCAAGTTGCGCCCGAGGCCTTCTGGCCGAGGGCACGTCTGCCTGGGCGTCACGCCAAAAGACACTCCCAACCCAAACATCGGGGAGGGACGTGGTGTATGGACACCCGCGCCACGAGGCGCGGTGGGCCGAAGTTGGGGCTGCCGGCGACAACGGGCCGGGCACAGCACGATGTGGGAGACACCTCGGTTCCTCTCGGTGCAGCGCCCCGGCACGTGGCCAGCGAATGGACCCTAAGGACCTAGCGAGCACCGCAGCGCATCGCCGCTCGGACCGCGACCCCA

>KF163602.1;tax=p:Streptophyta,c:Liliopsida,o:Poales,f:Poaceae,g:Arthraxon,s:Arthraxon_hispidus;
CCGTGACCCTTAAACAAAACAGACCGCGAACAAGTCCCCAAAGGCCCCCGAGCTCCTTCATGGCGTGGAGGGGCCGCAACAGAACCCACGGCGCCTTAGGCGTCAAGGAAAACTCACGCTGCCTCGCACGGTGGAGCGGTCGGCCCGCCTTCCGCTCCCCGCGCGACGACACGACCTTAACCAACACGACTCTCGGCAACGGATATCTCGGCTCTCGCATCGATGAAGAACGTAGCAAAATGCGATACCTGGTGTGAATTGCAGAATCCCGCGAACCATCGAGTTTTTGAACGCAAGTTGCGCCCGAGGCCTTTCTGGCCGAGGGCACGTCTGCCTGGGCGTCACGCCAAAAGACACTCCCAACCCAAACATCGGGGAGGGACGTGGTGTATGGACACCCCGCGCCATGAGGCGCGGTGGGCCGAAGTTTGGGCTGCCGGCGACAACGGGCCGGGCACAGCACGATGTGGGAGACACCTCGGTTCCTCTCGGTGCAGCGCCCCGGCACGTGGCCAGCGAATGGACCCTAAGGACCTAGCGAGCACCGCAGCGCATCGCCGCTCGGACCGCGACCCCA

>DQ005018.1;tax=p:Streptophyta,c:Liliopsida,o:Poales,f:Poaceae,g:Arthraxon,s:Arthraxon_hispidus;
CAAAACAGACCGTGAACAAGTCCCCAAAGGCCCCCGAGCTCCTTCACGGCGCGGAGGGGCCGCAACAGAACCCACGGCGCCTTAGGCGTCAAGGAAAACTCACGCTGCCTCGCACGGCGGAGCGGTCGGCCCGCCTTCCGCTCCGCGCGCGACGACACGACCTTAACCAACACGACTCTCGGCAACGGATATCTCGGCTCTCGCATCGATGAAGAACGTAGCAAAATGCGATACCTGGTGTGAATTGCAGAATCCCGCGAACCATCGAGTTTTTGAACGCAAGTTGCGCCCGAGGCCTTTCTGGCCGAGGGCACGTCTGCCTGGGCGTCACGCAAAAGACACTCCCAACCCAAACATCGGGGAGGGACGTGGTGTATGGACCCCCGCGCCGCGAGGCGCGGTGGGCCGAAGTTGGGGCTGCCGGCGACAACGGGCCGGGCACAGCACGATGTGGGAGACACCTCGGTTCCTCTCGGTGCAGCGCCCCGGCACGTGGCCAGCGAATGGACCCTAAGGACCCAGCGAGCACCGCAGCGCATCGCCGCTCGGACC

>GQ870182.1;tax=p:Streptophyta,c:Liliopsida,o:Poales,f:Poaceae,g:Arthraxon,s:Arthraxon_hispidus;
CGCGAATGTGTCTCCCATGCTGCTGGGCTTTGGCCTGGCTCAAGGCCCCCGAGCTCCTTCACGGTGTAGAGGGGCTGCAACAGAACCCACGGCGCCTTAGGCGTCAAGGAAAACTCATGCTGCCTCGCACGACGGAGTGGTTGGCTTGCCTTCTGCTTCTCGCGCGGTGACGCTATGTTAACCAACACGACTCTCGGCAACGGATATCTCGGCTCTCGCATCGATGAAGAACGTAGCAAAATGCGATACCTGGTGTGAATTGCAGAATCCCGCGAACCATCGAGTTTTTGAACGCAAGTTGCGCCCGAGGCCTTTTCTGGCTTGAGGGCACGTCTGCCTGGGCGTCACGCCAAAAGACACTCCCAACCCAACCTCGGGGAGGGACGTGGTGTCTGGTCTCCCGCGCTGCGAGGCGTGGTGGGCTGAAGTTGGGGCTGCCGGCAAGATCGTGTCGGGCACAGCACGTTGTGGGAGACTAGACCTCTCGGTGCAGTGCCTCGGCACGTGGCTGGCGCATCGG

>JQ041765.1;tax=p:Streptophyta,c:NA,o:Rosales,f:Rosaceae,g:Aruncus,s:Aruncus_dioicus;
CGGAAGGATCATTGTCGAAGCCTGCCCCGAGCGGAACGACCCGAGAACCCATTATGTTATGTCGCAGCGAAGGGGGTTCGGGGGGCCTCGCGGCGCCCCGTCCCCTAGTCCGGGGAGGTCACGGCCGTGCGCCCGTTCGCTCGTCCCTCCGGGACTTGCCCCGGGCGCCCGTCCGTCCGTCCTCTCAGGGCGCACAAACAAAAGCCGGCGCGAACCGCGCCAAGGAACCTGAAACGAGGCGACGCGCCCCCGCAGCGTTGCGGGCGGCGCCGTCGCGTTCGATACTATGTCAAAACGACTCTCGGCAACGGATATCTCGGCTCTCGCATCGATGAAGAACGTAGCGAAATGCGATACTTGGTGTGAATTGCAGAATCCCGTGAACCATCGAGTCTTTGAACGCAAGTTGCGCCCGAAGCCGTCAGGCCGAGGGCACGCCTGCCTGGGCGTCACACGCCGTTGCGCCCCCCGCACGCACCTCCCCTTCGGAGGCCGCTGCCGGGGCGCGGAAGATGGCCTCCCGTGCGCTCCGCCGCGCGGTTGGCTCAAACGCCGAGTCCCCGGCGACGCCCGCCACGACGATCGGTGGTTGAGAGACCCCCCGTCGCCAGTCGTGCGCGCGCGTTGCTTCACGCGGGCTCGCGCAGCTCCAGCGCCTTGCGCGCTTTCA

>JQ041766.1;tax=p:Streptophyta,c:NA,o:Rosales,f:Rosaceae,g:Aruncus,s:Aruncus_dioicus;
CGGAAGGATCATTGTCGAAGCCTGCCCCGAGCGGAACGACCCGAGAACCCATTATGTTATGTCGCAGCGAAGGGGGTTCGGGGGGCCTCGCGGCGCCCCGTCCCCTAGTCCGGGGAGGTCACGGCCGTGCGCCCGTTCGCTCGTCCCTCCGGGACTTGCCCCGGGCGCCCGTCCGTCCGTCCTCTCAGGGCGCACAAACAAAAGCCGGCGCGAACCGCGCCAAGGAACCTGAAACGAGGTGACCCGCCCCCGCAGCGATGCGGGCGGCGCCGTCGCGTTCGATACTATGTCAAAACGACTCTCGGCAACGGATATCTCGGCTCTCGCATCGATGAAGAACGTAGCGAAATGCGATACTTGGTGTGAATTGCAGAATCCCGTGAACCATCGAGTCTTTGAACGCAAGTTGCGCCCGAAGCCGTCAGGCCGAGGGCACGCCTGCCTGGGCGTCACACGCCGTTGCGCCCCCCGCACGCACCTCCCCTTCGGAGTGCGCTGCCGGGGCGCGGAAGATGGCCTCCCGTGCGCTCCGCCGCGCGGTTGGCTCAAACGCCGAGTCCCCGGCGACGCCCGCCACGACGATCGGTGGTTGAGAGACCCCCCGTCGCCAGTCGTGCGCGCGCGTCGCTTCACGCGGGCTCGGACAGCTCCAGCGCCTTGCGCGCTTTCA

>AY004759.1;tax=p:Streptophyta,c:Liliopsida,o:Poales,f:Poaceae,g:Arundinaria,s:Arundinaria_gigantea;
GGAAGGATCATTGTCGTGACCCTAACCAAAACAGACCGCGCACGCGTCATCCATGCCGCCGGGCGGCAGCCGCCGCTCGGCCTAGGCCCGGCCTCCCGCCAGGGAGGGCGGGCCGCAACAGAACCCACGGCGCCGACGGCGTCAAGGAACACTGTGCCGACCGACCGGGGGCGCGAACGGCCCGGCGCCGGTCGCCTCCCGCGTCGCTACGCTATCTAATAATCCACACGACTCTCGGCAACGGATATCTCGGCTCTCGCATCGATGAAGAACGTAGCGAAATGCGATACCTGGTGTGAATTGCAGAATCCCGCGAACCATCGAGTCTTTGAACGCAAGTTGCGCCCGAGGCCCTCGGGCCGAGGGCACGCCTGCCTGGGCGTCACGCCAAAAGACGCTCCCCACCCCGCTCGGCGGGGCGGGGGACGCGGTGTCTGGCCCCCCGTGCCGCACGGCGCGGTGGGCCGAAGTTCGGGCTGCCGGCGCAGCGCGCCGGGCACAGCACAAGGTGGGCGATCTCGCACTCTCTTACGTGCAGCGCCCCGGCGCGTAGCCGGCGCAGCGGCCCAGGGACCCATCGACCGGAGCGCACGTCGCTCGGACCGCGACCCCAG

>JX156335.1;tax=p:Streptophyta,c:Liliopsida,o:Poales,f:Poaceae,g:Arundo,s:Arundo_donax;
CCGTGACCCTTGACCAAAGCAGACCGCGCACGCGTCATCCATGCCGCCGGGTGTCGGGGCTTGCCCCGACACCCGGCTCAGGCCCCCGACCTCCGCGAGGAGGGGAGGGGCCGCAACAGAACCCACGGCGCCGAACGGCGTCGAGGAACACCGTTATTGCCTGGCGCGGGGGGCGGCCGCCCCGCCGGTCGCCCCCGAGCCAGCGATGCTATCATAACCACACGACTCTCGGCAACGGATATCTCGGCTCTCGCATCGATGAAGAACGTAGCAAAATGCGATACCCGGTGTGAATTGCAGAATTCCGCGAACCATCGAGTTTTTGAACGCAAGTTGCGCCCGAGGCCTTCTGGCCGAGGGCACGCCTGCCTGGGCGTCACGCCAAAAGACGCTCCCGAACCCCTCCTCGGGTCGGGTCGGGACGCGGTGTTTGGCTCCCCGCGCCGCAGGGTGCGGTGGGCCGAAGTTGGGGCTGCCGGCGTACCGTGCCGGGCACAGCACATGGTGGGCGACACAAGTTGTTCTCGGTGCCGTGCCTCGGCTCGCAGCGGGCGTGAGGGCCCGAAGGACCCATCGTTCGGACCGCGAA

>JX156337.1;tax=p:Streptophyta,c:Liliopsida,o:Poales,f:Poaceae,g:Arundo,s:Arundo_donax;
CCGTGACCCTTGACCAAAACAGACCGCGCACGCGTCATCCATGCCGCCGGGTGTCGGGGCTTGCCCCGACACCCGGCTCAAGCCCCCGACCTCCGCGAGGAGGGGAGGGGCCGCAACAGAACCCACGGCGCCGAACGGCGTCAAGGAACACCGTTATTGCCTGGCGCGGGGGGCGGCCGCCCCGCCGGTCGCCCCCGAGCCAGCGATGCTATCATAACCACACGACTCTCGGCAACGGATATCTCGGCTCTCGCATCGATGAAGAACGTAGCAAAATGCGATACCTGGTGTGAATTGCAGAATCCCGCGAACCATCGAGTTTTTGAACGCAAATTGCGCCCGAGGCCTTCTGGCCGAGGGCACGCCTGCCTGGGCGTCACGCCAAAAGACGCTCCCGAACCCCTCCTCGGGTCGGGTCGGGACGCGGTGTTTGGCTCCCCGCGCCGCAGGGTGCGGTGGGCCGAAGTTGGGGCTGCCGGCGTACCGTCCCGGGCACAGCACATGGTGGGCGACACAAGTTGTTCTCGGTGCCGTGCCTCGGCTCGCAGCGGGCGTGAGGGCCCGAAGGACCCATCGTTCGGACCGCGAA

>KJ880067.1;tax=p:Streptophyta,c:Liliopsida,o:Poales,f:Poaceae,g:Arundo,s:Arundo_donax;
CCGTGACCCTTGACCAAAACAGACCGCGCACGCGTCATCCATGCCGCCGGGTGTCGGGGCTTGCCCCGCCACCCGGCTCAGGCCCCCGACCTCCGCGAGGAGGGGAGGGGCCGCAACAGAACCCACGGCGCCGAACGGCGTCAAGGAACACCGTTATTGCCTGGCGCGGGGGGCGGCCGGCCCGCCGGTCGCCCCCGAGCCAGCGATGCTATCATAACCACACGACTCTCGGCAACGGATATCTCGGCTCTCGCATCGATGAAGAACGTAGCAAAATGCGATACCTGGTGTGAATTGCAGAATCCCGCGAACCATCGAGTTTTTGAACGCAAGTTGCGCCCGAGGCCTTCTGGCCGAGGGCACGCCTGCCTGGGCGTCACGCCAAAAGACGCTCCCGAACCCCTCCTCGGGTCGGGTCGGGACGCGGTGTTTGGCTCCCCGCGCCGCAGGGCGCGGTGGGCCGAAGTTGGGGCTGCCGGCGTACCGTGCCGGGCACAGCACATGGTGGGCGACACAAGTTGTTCTCGGTGCCGTGCCTCGGCTCGCAGCGGGCGTGAGGGCCCGAAGGACCCATCGTTCGAACCGCGAA

>KJ880066.1;tax=p:Streptophyta,c:Liliopsida,o:Poales,f:Poaceae,g:Arundo,s:Arundo_donax;
CCGTGACCCTTGACCAAAACAGACCGCGCACGCGTCATCCATGCCGTCGGGTGTCGGGGCTTGCCCCGCCGCCCGGCTCAGGCCCCCGACCTCCGCGAGGAGGGGAGGGGCCGCGACAGAACCCACGGCGCCGAACGGCGTCAAGGAACACCGTTATTGCCTGGCCCGAGCCAGCGATGCTATCATAAGCACACGACTCTCGGCAACGGATATCTCGGCTCTCGCATCGATGAAGAACGTAGCAAAATGCGATACCTGGTGTGAATTGCAGAATCCCGCGAACCATCGAGTTTTTGAACGCAAGTTGCGCCCGAGGCCTTCTGGCCGAGGGCACGCCTGCCTGGGCGTCACGCCAAAAGACGCTCCCGAACCCCTCCCCGGGTCGGGTCGGGACGCGGTGTTTGGCTCCCCGCGCCGCAGGGCGCGGTGGGCCGAAGTTGGGGCCGCCGGCGTACCGTGCCGGGCACAGCACATGGTGGGCGACGCAAGTTGTTCTCGGCGCCGTGCCTCGGCTCGCAGCGGGCGTGAGGGCCCGAAGGACCCATCGTTCGAACCGCGAA

>AM396884.1;tax=p:Streptophyta,c:NA,o:Gentianales,f:Apocynaceae,g:Asclepias,s:Asclepias_curassavica;
NNNNAGGATCATTGTCGAATCCTCGAACCGAATGACCCGCGAACGCGTTCCGAAAACAGAGAGGCGCTGCTGCGCCCTTGCTCGGCCGGCCGGCGACATAACTGCTTGCTGCCGGAAGCGCCGAGCAGCGAAAACCAAAATCCGGCGCGGGAAGCGCCAAGGACCACAGCGAAACATAGAGGGGACGGCCTTCCCGCGGTGTCCTCGCCGCGGGGACAGAAGGGGTCCCCGAATGACGGAAAATAAAAAACATTATACGACTCTCGGCAACGGATATCTAGGCTCTCGCATCGATGAAGAACGTAGCAAACTGCGATAGTTGGTGTGAATTGCAGAATCCCGTGAACCATGGAGTCTTTGAACGCAAGTTGCGCCCGAAGCCGCTAGGCCGAGGGCACGTCTGCCTGGGCGTCACGCACTGCGTCGCCCCTACCCCCCTCACCCCGCGTCCCGAAAGGGGTCGCGGGCCCCGGCGTGGTGGGGCGGAAGTTGGCTTCCCGTGCAGTGTTCGCGGCCAGCCCGAAACACGGTTCCCTCGCCGCGGAGGTCGCGACAAGTGGTGGTCGTCGAGATTGTGCGCGAGTTGCCGGCAAGCCGCGTCGAGGAGAGCGCTCCTGGACCCCGTTCGAGATGAGTCCTTCGGCGAGAGGGGCGATTCCCGAGGATTGCGACCCCAGGTCAGGC

>MH566931.1;tax=p:Streptophyta,c:Magnoliopsida,o:Gentianales,f:Apocynaceae,g:Asclepias,s:Asclepias_curassavica;
TCATATCCTCGAACCGAATGACCCGCGAACGCGTTCCGAAAACAGAGAGGCGCTGCTGCGCCCTTGCTCGGCCGGCCGGCGACATAACTGCTTGCTGCCGGACGCGCCGAGCAGCGAAAACCAAAATCCGGCGCGGGAAGCGCCAAGGACCACAGCGAAACATAGAGGGGACGGCCTTCCCGCGGTGTCCTCGCCGCGGGGACAAAAGGGGTCCCCGAATGACGGAAAATAAAAAACATTATACGACTCTCGGCAACGGATATCTCGGCTCTTGCATCGATGAAGAATGTAGCGAAATGCGATACTTGGTGTGAATTGCAGAATCCCGTGAACCATCGAGTCTTTGAATGCAAGTTGCGCCCGAGGCCATTAGGTCGAGGGCACGTCTGCCTGGGCGTCACACACTGCGTCGCCCCTACCCACCTCACCCCGCGTCCCGAAAGGGGTCGCGGGCCCCGGCGTGGGTGGGGCGGAAGTTGGCTTCCCGTGCAGTGTTCGCGGCCAGCCCGAAACACGGTTCCCTCGCCGCGGAGGTCGCGACAAGTGGTGGTCGTCGAGATTGTGCGCGAGTTGCCGGCAAGCCGCGTCGAGGAGAGCGCTTCTGGACCCCGTTCGAGATGAGTCCTTCGGCGAGAGGGGCGATTCCCAGGATTGCGACCCCAGTCAGCGGGGCTACCGCTGAGA

>MG818131.1;tax=p:Streptophyta,c:NA,o:Gentianales,f:Apocynaceae,g:Asclepias,s:Asclepias_curassavica;
TCAAATCCTCGTACCGAATGACCTGCGAACGAGTTCCAAAAACAAAGAAGTGCTGCTGCGCCTTTGCTCGGTCGGCCGGTGACATAACTTCTTACTGCCGGACGCGCGGAGCAACAAAAACAAAATCCGGCGCAGGAAGCGCCAAGGACCACAGCGAAACATAGAGGGGACGACCTTCCAGCGGTGTCCTCGTCGCGGGGACAAAAGGGGTCTCCGAATGACAGaaaaataaacaaaaaaaaCATTATACGACTCTCGGCAATGGTTATCTAGGCTCTCGCATCGATGAAGAACGTAGCGAACTGCGATAGTTGGTGTGAATTGCAGAATCCAGTGAACCATGGAGTCTTTGAACTCAAGTTGTGCTCGAAGCCTTTAGGCTGAGGGCACGTCTGCCTGGGCATCACGCACTGCGTCTGCCCCCCCTCACCCCGCATCTCAAAAGGGGTCGTGGGCCCTAGCTTGGGTGGGGCGGTAGTTTTCTTCCTGTGCAGTGTTCGCGGCCAGCACGAAACACGGTTCCCTCGCCGTGGAGGTCGCTACAAGAGGTGGTTGTCGAGATTGTACGCGAGTTACCGGCAAGCTAAGTCGAGGAGAGAGTTTTTGGACCCCGTTCGAAATGAGTCCTTAAGCGAGAGTGGCAATTCTGATGA

>DQ005967.1;tax=p:Streptophyta,c:NA,o:Gentianales,f:Apocynaceae,g:Asclepias,s:Asclepias_incarnata;
TCAAATCCTCGTACCGAATGACCYGCGAACGCGTTCCGAAARCAAAGAAGCGCTGCTGCGCCCCTGCTCGGTCGGCCGGCGACATGACTACTTGCTGCCGGACGCGCCGAGCAGCGSAAACAAAATCCGGCGCGGGAAGCGCCAAGGACCACAGCGAGAAACATAGAGGGGACGGCCTTCCCGCGGTGTCCTCGCCGCGGGGACAAAAGGGGTCTCCGAATKACGGAAAACATTATACGACTCTCGGCAACGGATATCTAGGCTCTCGCATCGATGAAGAACGTAGCAAACTGCGATAGTTGGTGTGAATTGCAGAATCCCGTGAACCATGGAGTCTTTGAACGCAAGTTGCGCCCGAAGCCGTTAGGCCGAGGGCACGTCTGCCTGGGCGTCACGCACTGCGTCGGCCCCCCCTCGCCCCGCGCCCCGAAAGGGGTCGCGGGCCCTAGCGCGGGTGGGGCGGAAGTTGGCTTCCCGTGCAGTGTTCGCGGCCAGCCCGAAACACGGTTCCCTCGCCGCGGAGGTCGCGACAAGTGGTGGTWGTCGAGATTGTACGCGAGTCGCCGGCAGGCTGCGTCGAGGAGAGCGTTTCCGGACCCCGTTCGAGATGAGTCCTTCGGCGAGAGGGGCGATTCCGAGGATTGCGACCCCAGGTCAGGCGGGGCT

>AM396889.1;tax=p:Streptophyta,c:NA,o:Gentianales,f:Apocynaceae,g:Asclepias,s:Asclepias_longifolia;
CGGAAGGATCATTGTCAAATCCTCGTACCGAATGACCTGCGAACGCGTTCCGAAAATATAGAAGCGCTGCTGCGCCCTCGCTCGGTCGGCCGGCGACATAATTACTTGCTGCCGGACGCGCCGAGCGGCGAAAACAAAATCCGGCGCGGGAAGCGCCAAGGACCACAGCGAAACAGAGAGGGGACGGCCCTTCCCGCGGTGTCCTCGCCGCGGGGACTGAAGGGGTCTCCGAACGATTAAAAAACATTATACGACTCTCGGCAACGGATATCTAGGCTCTCGCATCGATGAAGAACGTAGCAAACTGCGATAGTTGGTGTGAATTGCAGAATCCCGTGAACCATGGAGTCTTTGAACGCAAGTTGCGCCCGAAGCCATTAGGCCGAGGGCACGTCTGCCTGGGCGTCACGCACTGCGTCGGCCCCCCTCACCCGTGTCCCGAAAGGGGTCGCGGGCCCTAGGGGGCCGGAAGTTGGCTTCCCGTGCAGTGTTCGCGGCTAGCCCGAAACACGGTTCCCTCGCCGCGGAGGTCGCGACAAGTGGTGGTCGTCGAGATTGTACGCGAGTTGTCGGCAAGCCGCGTCGAGGAGAGCGTTTTTGGACCCCGTGCGAGATGAGTCCTTAGGCGAGAGGGGCAATTCCGAGGATTGCGACCCCAGGTCAGGC

>AM396892.1;tax=p:Streptophyta,c:NA,o:Gentianales,f:Apocynaceae,g:Asclepias,s:Asclepias_syriaca;
CGGAAGGATCATTGTCAAATCCTCGTACCGAATGACCCGCGAACGCGTTCCGAAAATAAAGAAGCGCTGCTGCGCCCTCGCTCGGTCGGCCGGCGACAAAATTACTTGCTGCCGGACGCGCCGAGCGGCGAAAACAAAATCCGGCGCGGGAAGCGCCAAGGACCACAGCGAAACAGAGAAGGGACGGCCCTTCCCGCGGTGTCCTCGCCGCGGGGACTAAAAAGGGGTCTCCGAACGATAAAAAAACATTATACGACTCTCGGCAACGGATATCTAGGCTCTCGCATCGATGAAGAACGTAGCAAACTGCGATAGTTGGTGTGAATTGCAGAATCCCGTGAACCATGGAGTCTTTGAACGCAAGTTGCGCCCGAAGCCATTAGGCCGAGGGCACGTCTGCCTGGGCGTCACGCACTGCGTCGGCCCCCCTCACCCGTGTCCCGAAAGGGGTCGCGGGCCGCAGGGGGCCGGAAGTTGGCTTCCCGTGCAGTGTTCGCGGCTAGCCCGAAACACGGTTCCCTCGCCGCGGATGTCGCGACAAGTGGTGGTCGTCGAGATTGTACGCGAGTTGCCGGCAAAGCTGCGTCGAGGAGAGCGTTTCTGGACCCCGTGCGAGATGAGTCCTTCGGCGAGAGGGGCAATTCCGTGGATTGCGACCCCAGGTCAGGC

>KY860923.1;tax=p:Streptophyta,c:NA,o:Gentianales,f:Apocynaceae,g:Asclepias,s:Asclepias_tuberosa;
TCAAATCCTCGTAYCGAATGACCTGCGAACGCGTTYTGAAAATATAGAAGCGCTCGCTCGGTCCGCCGGCGACATAATTACTTGCTGCCGGACGCGCCGAGCGGCGAAAACAAAATCCGGCGCGGGAAGCGCCAAGGACCACAGCGAAACAGAGAGGGGACGGTCCCGCGGTGTCCTTGCCGTCGGGACTAAAGGGGTCTCCGAACGATAAAAAAACATTATACGACTCTCGGCAACGGATATCTAGGCTCTCGCATCGATGAAGAACGTAGCAAACTGCGATAGTTGGTGTGAATTGCAGAATCCCGTGAACCATGGAGTCTTTGAACGCAAGTTGCGCCCGAAGTCATTAGGCCGAGGGCACGTCTGCCTGGGCGTCACGCACTGCGTCGGCCCCCCTCACCCGTGTCCCGAAAGGGGTCGCGGGCCCTAGGGGGCCGGAAGTTGGCTTCCCGTGCAGTGTTCGCGGCTAGCCCGAAACACGGTTCCCTCGCCGCGGAGGTCGCGACAAGTGGTGGTCGTCGAGATTCTACGCGAGTTGYCGGCAAGCTGCGTCGAGGAGAGCGTTTTTGGACCCCGTGCGAGATGAGTCCTTCGGCGAGAGGGGCAATTTCGATGA

>GQ139677.1;tax=p:Streptophyta,c:NA,o:Magnoliales,f:Annonaceae,g:Asimina,s:Asimina_triloba;
TCGAGGACCGAACGAGAGGGTAGACCCGCGAACATAGTGACCCGCGCAAATCGGGAGGGGGCGGGGGCGCGGCTGCCCCCGTCGAAGCGCCGGCGTGAGGCCGGCGATCCCTCCCGCCGCGGCACCGGCGCTAGGCCGGGCGCGGAGAACACGAACGAGGCACCCACGGCGCGATCCGCGCCAAGGACCCGAAGAGGAGCGAGGGAGGTGGACGACGGGAGGCGCTTCCGGGCGCCCCGTCGGCCCCCTCCCGCCGCGAGAGGGACTCGAAAAGAACGGACGACTCTCGGCAACGGATATCTCGGCTCTCGCATCGATGAAGAACGTAGCGAAATGCGATACTTGGTGTGAATTGCAGAATCCCGCGAACCATCGAGTCGTTGAACGCAAGTTGCGCCCGAGGCCACCCGGCCGAGGGCACGCCTGCCTGGGCGTCACGCACCGCGCTGCCCGCACCCAGCCCGGGTCGCGGGCGGACACTGGCCGACCGTGCGCTCCGGCGCGCGGCGGGCTGAAAGCCATCGAGTGCCCCCCGGAGGGGCGTCGGCACGGCGTTGGGTGGTCAGGAGGGCTCTCGGAGCCGCTCCGATCGGACGCCGCGTTCGCCGCCCGCCCCGAGGGGGACCAAGGCGCCCCCGACCGCG

>GU474425.1;tax=p:Streptophyta,c:Liliopsida,o:Asparagales,f:Asparagaceae,g:Asparagus,s:Asparagus_officinalis;
CGGAGATCATTGTCGAGACCCGAGCGGACGACCGTGAACTAGTAAACCCGTCCCGGGAGATCCGAGGGAAGGCGACATCTGTTGCTTTAcccccggccccccttggggcccctaagggccggccccccGTCCTGCCTCGTTGCAGAACggggggggAACAATACCCGGCGCGGTGGGCGCCAAGGACTAGTGCTTTAGAGGATCACCGTGTGCTGCATCGCCCATCGAGGCGGCGCACGATGTGGTCCGGTAATCATACCATGAACTTTACGACTCTTGGCAACGGATATCTTGGCTCTCGCATCGATGAAGAACGTAGCGAAATGCGATACTTGGTGTGAATTGCAGAATCCCGTGAACCATCGAGTCTTTGAACGCAAGTTGCGCCCGAGGCTACTTGGCCGAGGGCACGCCTGCCTGGGCGTCATGCCTCACATCGCTCAGTGCCCCCCGCCTCCCAAGGCCATAGCATTGGGAAGCGGCGGCGCGGATGCGGAGATTGACCTCCCGTGCCTTGCGGCGCCGCGGGTTGAAATGATTGTCGCTGGTCGGGTCGGACACGGCGAATGGTGGACAGACACAAATGACGCTGAACGCTGTGTACTCGACCCTAAGCCAAAGCGGCGCGTGCAAGGAGCCCATGCCGACGGGCGTCAAGAACGCCCTCGGACCACGACCCCAGTCAGGCGGGC

>HM990112.1;tax=p:Streptophyta,c:Liliopsida,o:Asparagales,f:Asparagaceae,g:Asparagus,s:Asparagus_officinalis;
GGGCTGAACTGCGGCAGCGCTCATTGCTCTGAGACCCTGTATGTCTGAGACAGATCATGCGAACTAGTAAACCCGCCCGGGAGATCTGAGGGATGGCGGCATCTGCCGCTTCCCCCGGACTCCTCGGGCACCTATGGCCGCCCCCGTCCTGCCTCGCTGTAGAACGGGCGGCGGGAACAATACCCGGCGCGGTGGGCGCCAAGGACTAGTGCTTTAGAGGATCGCCGTGTGCTGCATCGCTAAGCGAGGCGGCGCACGCTGTGGTCCGGTAATCATACCATGAACTTTACGACTCTTGGCAACGGATATCTTGGCTCTCGCATCGATGAAGAACGTAGCGAAATGCGATACTTGGTGTGAATTGCAGAATCCCGTGAACCATCGAGTCTTTGAACGCAAGTTGCGCCCGAGGCTATTTGGCCGAGGGCACGCCTGCCTGGGCGTCATGCCTCACATCGCTCCGTGCCCCCCGCCTCCCACGGCCTAGCATTGGGAAGCGGCGGCGCGGATGCGGAGATTGACCTCCCGTGCCTTGCGGCGCGGCGGGTTGAAATGATGGTCGCTGGCCGGGTGGGACACGACGAATGGTGGACAGACAAAGGACGCTGAACGTTGTGTACTCGACCCTAAGCCAAAGCGGCGCGTACAAGGAGCCCATGCCGACGGGCGCTTAAGAGTGCCCTCGGA

>HM990118.1;tax=p:Streptophyta,c:Liliopsida,o:Asparagales,f:Asparagaceae,g:Asparagus,s:Asparagus_officinalis;
AAGCCCGGTAAGCTCCGCCCCCAGTGCGCTCGTCAATATAGGCTGAAAAGTCAGCGTAACTAGTAAACCCGCCCGGGAGATCTGAGGGAGGGCGACATCTGCCGCTTCCCCCGGCCTCCTTGGGCACCTATGGCCGCCCCCGTCCTGCCTCGCTGCAGAACGGGCGGCGGGAACAATACCCGGCGCGGTGGGCGCCAAGGACTAGTGCTTTAGAGGATCGCCGTGTGCTGCATCGCTAAGCGAGGCGGCGCACGATGTGGTCCGGTAATCATACCATGAACTTTACGACTCTTGGCAACGGATATCTTGGCTCTCGCATCGATGAAGAACGTAGCGAAATGCGATACTTGGTGTGAATTGCAGAATCCCGTGAACCATCGAGTCTTTGAACGCAAGTTGCGCCCGAGGCTATTTGGCCGAGGGCACGCCTGCCTGGGCGTCATGCCTCACATCGCTCCGTGccccccccGCCTCCCACGGCCATAGCATTGGGAAGCGGCGGCGCGGATGCGGATATTGACCCCCCGTGCCTTGCGGCGCGGCGGGTTGAAATGATGGTCGCTGGCCGGGTAGGACACGACGAATGGTGGACAGACAAAGGACGCTGAACGTTGTGTACTCGACCCTAAGCCAATGCGGCGCGTGCAAGGAGCCCATGCCGACGGGAGCTTAAGAGCGCCCTCGGA

>HM990116.1;tax=p:Streptophyta,c:Liliopsida,o:Asparagales,f:Asparagaceae,g:Asparagus,s:Asparagus_officinalis;
TGCTGTCTGCGGCAGCGTCATTGCTCTGAGACCCTGATGTCTGAGACAGATCATGCGAACTAGTAAACCCGCCCGGGAGATCTGAGGGAGGGCGACATCTGACGCTTCCCCCGGCCTCCTTGGGCACCTATGGCCGCCCCCGTCCTGCCTCGCTGCAGAACGGGCGGCGGGAACAATACCCGGCGCGGTGGGCGCCAAGGACTAGTGCTTTAGAGGATCGCCGTGTGCTGCATCGCTAAGCGAGGTGGCGCACGATGTGGTCCGGTAATCATACCATGAACTTTACGACTCTTGGCAACGGATATCTTGGCTCTCGCATCGATGAAGAACGTAGCGAAATGCGATACTTGGTGTGAATTGCAGAATCCCGTGAACCATCGAGTCTTTGAACGCAAGTTGCGCCCGAGGCTATTTGGCCGAGGGCACGCCTGCCTGGGCGTCATGCCTCACATCGCTCCGTGCCCCCCCGCCTCCCACGGCCATAGCATGGGGAAGCGGCGGCGCGGATGCGGATATTGACCCCCCGTGCCTTGCGGCGCGGCGGGTTGAAATGATGGTCGCTGGCCGGGTAGGACACGACGAATGGTGGACAGACAAAGGACGCTGAACGTTGTGTACTCGACCCTAAGCCAATGCGGCGCGTGCAAGGAGCCCATGCCGACGGGAGCTTAAGAGCGCCCTCGGA

>HM990111.1;tax=p:Streptophyta,c:Liliopsida,o:Asparagales,f:Asparagaceae,g:Asparagus,s:Asparagus_officinalis;
GAGCTGCACTGCGGCAGGTCATTGCTCGAGTACCCGTATGCTGAGACAGATCATGCGAACTAGTAAACTCGCCCGGGAGATCTGAGGGATGGCGACATCTGCCGCTTCCCCCGGACTCCTCGGGCACCTATGGCCGCCCCCGTCCTGCCTCGCTGTAGAACGGGCGGCGGGAACAATACCCGGCGCGGTGGGCGCCAAGGACTAGTGCTTTAGAGGATCGCCGTGTGCTGCATCGCTAAGCGAGGCGGCGCACGATGTGGTCCGGTAATCATACCATGAACTTTACGACTCTTGGCAACGGATATCTTGGCTCTCGCATCGATGAAGAACGTAGCGAAATGCGATACTTGGTGTGAATTGCAGAATCCCGTGAACCATCGAGTCTTTGAACGCAAGTTGCGCCCGAGGCTATTTGGCCGAGGGCACGCCTGCCTGGGCGTCATGCCTCACATCGCTCCGTGCCCCCCGCCTCCCACAGCCTAGCATTGGGAAGCGGCGGCGCGGATGCGGAGATTGACCTCCCGTGCCTTGCGGCGCGGCGGGTTGAAATGATGGTCGCTGGCCGGGTGGGACACGACGAATGGTGGACAGACAAAGGACGCTGAACGTTGTGTACTCGACCCTAAGCCAAAGCGGCGCGTACAAGGAGCCCATGCCGACGGGCGCTTAAGAGTGCCCTCGGA

>HM990113.1;tax=p:Streptophyta,c:Liliopsida,o:Asparagales,f:Asparagaceae,g:Asparagus,s:Asparagus_officinalis;
AAGGCTTTATCAGCGCCACCTCAGTGGCTCGTCCATTAGCGAGACGACAGCGAACTAGTAAACCCGCCCGGGAGATCTGAGGGAGGGCGACATCTGCCGCTTCCCCCGGCCTCCTTGGGCACCTATGGCCGCCCCCGTCCTGCCTCGCTGCAGAACGGGCGGCGGGAACAATACCCGGCGCGGTGGGCGCCAAGGACTAGTGCTTTAGAGGATCGCCGTGTGCTGCATCGCTAAGCGAGGTGGCGCACGATGTGGTCCGGTAATCATACCATGAACTTTACGACTCTTGGCAACGGATATCTTGGCTCTCGCATCGATGAAGAACGTAGCGAAATGCGATACTTGGTGTGAATTGCAGAATCCCGTGAACCATCGAGTCTTTGAACGCAAGTTGCGCCCGAGGCTATTTGGCCGAGGGCACGCCTGCCTGGGCGTCATGCCTCACATCGCTCCGTGCCCCCCCGCCTCCCACGGCCATAGCATGGGGAAGCGGCGGCGCGGATGCGGATATTGACCCCCCGTGCCTTGCGGCGCGGCGGGTTGAAATGATGGTCGCTGGCCGGGTAGGACACGACGAATGGTGGACAGACAAAGGACGCTGAACGTTGTGTACTCGACCCTAAGCCAATGCGGCGCGTGCAAGGAGCCCATGCCGACGGGAGCTTAAGAGCGCCCTCGGA
[truncated: 4,059,945 more chars]
